# Supplementary material for: Label-free proteomics uncovers SMC1A expression is Down-regulated in AUB-E
Source: Reprod Biol Endocrinol. 2021 Mar 2;19:35. doi: 10.1186/s12958-021-00713-4 (PMC7923474; doi:10.1186/s12958-021-00713-4)
Supplement: Supplementary file 1 — Additional file 1: Supplementary Table S1. Quantified protein groups in all human endometrial samples. [file 12958_2021_713_MOESM1_ESM.xlsx]

## Sheet: Supplementary Table S1
Supplementary Table S1. 2353 protein groups detected in all human endometrial samples
Protein Group	Protein Name	UniProt Accession	Coverage (%)	Peptides	Unique Peptides	PTM	Group E Area	Group C Area	Group Profile (Ratio)	Significance
1744	Oxidation resistance protein 1	Q8N573	5	4	4		1120000	388000	2.89:1.00	57.36
1969	NADH dehydrogenase [ubiquinone] 1 alpha subcomplex subunit 5 (Fragment)	H7BYD0	22	2	2		35500	1490000	0.02:1.00	45.23
1205	Vesicle-associated membrane protein 3	Q15836	16	1	1		167000	1110000	0.15:1.00	42.08
2555	Phospholipase D family member 3 isoform CRA_b	A0A024R0Q4	2	1	1		625000	459000	1.36:1.00	40.77
855	ATP synthase-coupling factor 6 mitochondrial	Q6IB54	44	3	3		681000	1830000	0.37:1.00	39.81
377	Aldehyde dehydrogenase 6 family member A1 isoform CRA_b	A0A024R6G4	23	9	9	Carbamidomethylation; Deamidation (NQ)	4150000	1740000	2.38:1.00	34.9
1752	Small nuclear ribonucleoprotein F	P62306	31	3	3	Carbamidomethylation	564000	1770000	0.32:1.00	34.59
752	Epididymis secretory sperm binding protein (Fragment)	A0A0S2Z4J1	23	12	12	Carbamidomethylation; Deamidation (NQ)	2540000	1350000	1.88:1.00	33.05
492	Vacuolar protein sorting-associated protein 35	Q96QK1	18	11	11	Carbamidomethylation	4990000	2390000	2.09:1.00	32.84
2553	Small nuclear ribonucleoprotein E	P62304	13	1	1		598000	2470000	0.24:1.00	31.52
1329	Peptidyl-prolyl cis-trans isomerase FKBP7	Q9Y680	12	2	2	Carbamidomethylation	456000	1280000	0.36:1.00	31.36
2238	FK506-binding protein 15	Q5T1M5	1	1	1		1290000	626000	2.06:1.00	30.94
1204	cDNA FLJ16785 fis clone NT2RI2015342 highly similar to Solute carrier family 2 facilitated glucose transporter member 1	B3KVN0	6	2	2		3390000	1210000	2.79:1.00	30.86
1411	Cytochrome b-c1 complex subunit 7	P14927	25	2	2		244000	748000	0.33:1.00	30.51
987	Fatty aldehyde dehydrogenase	J3QRD1	21	7	6	Carbamidomethylation	1870000	1320000	1.41:1.00	30.48
2568	Oligoribonuclease mitochondrial	H0YG54	5	1	1		708000	343000	2.07:1.00	28.99
2381	SFRS11 protein (Fragment)	Q05BU6	7	1	1		129000	817000	0.16:1.00	28.96
1440	Interferon-inducible double-stranded RNA-dependent protein kinase activator A	O75569	13	3	3	Carbamidomethylation	1100000	469000	2.34:1.00	28.75
1202	cDNA FLJ61209 highly similar to NG NG-dimethylarginine dimethylaminohydrolase 1	B4E3V1	37	4	4	Carbamidomethylation; Deamidation (NQ)	5050000	844000	5.98:1.00	27.57
2048	Tyrosine-protein kinase receptor	M1V485	3	3	3		2370000	926000	2.56:1.00	27.15
1010	Complement C1q subcomponent subunit C	P02747	7	1	1		339000	2700000	0.13:1.00	26.79
175	Nucleolin isoform CRA_c	B3KM80	29	16	16	Oxidation (M); Deamidation (NQ)	22900000	10300000	2.23:1.00	26.03
520	Peroxiredoxin-2	P32119	46	8	7	Carbamidomethylation; Deamidation (NQ)	20800000	9720000	2.14:1.00	25.95
2182	Calcineurin B homologous protein 1	Q99653	18	3	3		416000	510000	0.82:1.00	25.78
385	Heterogeneous nuclear ribonucleoprotein D-like	A0A087WUK2	19	5	5	Carbamidomethylation	6880000	4270000	1.61:1.00	25.76
1797	Quinone oxidoreductase	Q08257	16	4	4	Carbamidomethylation	3120000	1770000	1.77:1.00	25.2
340	Enoyl Coenzyme A hydratase short chain 1 mitochondrial	A0A384MDW7	37	7	1	Carbamidomethylation; Deamidation (NQ)	445000	1170000	0.38:1.00	25.19
718	Cytochrome c oxidase subunit 2	Q8HNR1	25	4	1		437000	1620000	0.27:1.00	24.69
177	Myoferlin	Q9NZM1	14	23	22	Carbamidomethylation; Deamidation (NQ)	3270000	1840000	1.78:1.00	24.61
1224	Serum paraoxonase/arylesterase 2	J3QT77	14	3	3		86900	522000	0.17:1.00	24.36
2220	ATPase ASNA1	A0A087WXS7	3	1	1		1580000	1110000	1.42:1.00	24.23
1518	Hydroxyacyl-coenzyme A dehydrogenase mitochondrial	E9PF18	14	3	3		2370000	1400000	1.69:1.00	24.13
2120	Probable carboxypeptidase X1	Q96SM3	5	3	3		261000	233000	1.12:1.00	24.07
1244	Pre-mRNA-processing factor 6	O94906	5	4	4		1100000	599000	1.83:1.00	23.9
902	Ras-related protein Rab-8B (Fragment)	H0YNE9	26	4	2		81000	344000	0.24:1.00	23.8
2110	CDK5 regulatory subunit-associated protein 3	Q96JB5	1	1	1		821000	290000	2.84:1.00	23.79
1789	Selenoprotein F	A0A087X1G7	25	3	3	Carbamidomethylation	78600	518000	0.15:1.00	23.68
2111	Nuclear pore complex protein Nup98-Nup96	P52948	1	1	1		105000	41000	2.56:1.00	23.49
1843	Epithelial cell adhesion molecule	P16422	5	1	1		218000	1120000	0.19:1.00	23.14
1514	U6 snRNA-associated Sm-like protein LSm2	Q9Y333	35	2	2		174000	768000	0.23:1.00	23.09
2630	Interferon regulatory factor 2-binding protein 2	Q7Z5L9	3	1	1		11400	41400	0.27:1.00	22.96
1610	Proteasome subunit beta	X5D2R7	18	4	4	Carbamidomethylation	121000	564000	0.21:1.00	22.86
473	Splicing factor 3B subunit 3	Q15393	12	10	10	Carbamidomethylation; Deamidation (NQ)	665000	1390000	0.48:1.00	22.8
2184	STX12 protein (Fragment)	Q6LEU0	23	4	4	Carbamidomethylation	40300	320000	0.13:1.00	22.72
2014	Alpha-2-macroglobulin receptor-associated protein	P30533	4	1	1		327000	143000	2.29:1.00	22.72
577	Citrate synthase	B4DJV2	12	4	3		1790000	3040000	0.59:1.00	22.42
960	Proteasome subunit beta type-4	P28070	22	3	3		558000	1710000	0.33:1.00	22.19
1325	cDNA FLJ96567 highly similar to Homo sapiens propionyl Coenzyme A carboxylase alpha polypeptide(PCCA) mRNA	B2RDE0	14	7	7	Carbamidomethylation	1740000	762000	2.29:1.00	21.99
834	GNAS complex locus isoform 2 (Fragment)	A0A0S2Z3S5	20	6	5	Carbamidomethylation	1510000	905000	1.66:1.00	21.81
1435	cDNA FLJ57860 highly similar to Transmembrane protein 109	B4E1S3	5	1	1		21100000	11700000	1.80:1.00	21.8
1013	Structural maintenance of chromosomes protein	A0A384MR33	5	5	5	Carbamidomethylation	266000	787000	0.34:1.00	21.75
349	Peroxiredoxin-1	Q06830	53	10	8	Carbamidomethylation; Oxidation (M); Deamidation (NQ)	26200000	18300000	1.43:1.00	21.75
360	Guanine nucleotide-binding protein G(i) subunit alpha-2	P04899	30	8	5	Carbamidomethylation	1950000	3200000	0.61:1.00	21.74
1542	Cytoplasmic FMR1 interacting protein 1 isoform A (Fragment)	X5D2F4	4	5	5		240000	923000	0.26:1.00	21.62
1327	26S proteasome regulatory subunit 6B	P43686	9	2	2	Carbamidomethylation	150000	388000	0.39:1.00	21.6
2467	Programmed cell death protein 10 (Fragment)	C9J5C3	6	1	1		423000	495000	0.85:1.00	21.57
398	6-phosphogluconate dehydrogenase decarboxylating	P52209	37	13	13	Carbamidomethylation	5690000	3200000	1.78:1.00	21.51
796	TATA-binding protein-associated factor 2N	Q92804	12	5	3	Carbamidomethylation	137000	799000	0.17:1.00	21.3
776	Integrin beta-1	P05556	11	8	8	Carbamidomethylation	5990000	3390000	1.77:1.00	21.27
236	Heterogeneous nuclear ribonucleoprotein D (AU-rich element RNA binding protein 1 37kDa) isoform CRA_e	A0A024RDF4	31	8	8	Carbamidomethylation	43300000	23200000	1.87:1.00	21.2
1217	Metastasis-associated protein MTA1	E7ESY4	11	7	4		285000	529000	0.54:1.00	21.05
2065	DNA-directed RNA polymerases I II and III subunit RPABC1	A0A0A0MQR7	13	2	2		1370000	346000	3.95:1.00	20.86
1850	cDNA FLJ52710 highly similar to Abhydrolase domain-containing protein 14B	B4DNR3	25	3	3		277000	968000	0.29:1.00	20.86
1787	NADH dehydrogenase [ubiquinone] 1 beta subcomplex subunit 6	O95139	24	2	2		53300	798000	0.07:1.00	20.8
2216	Ubiquitin carboxyl-terminal hydrolase isozyme L5	Q9Y5K5	7	2	2		216000	317000	0.68:1.00	20.78
1722	Protein arginine N-methyltransferase 5	O14744	2	1	1		3300000	1760000	1.87:1.00	20.58
1899	Tryptase I	Q96RZ6	10	2	2		846000	389000	2.17:1.00	20.57
431	Annexin	B4DT77	25	7	7	Carbamidomethylation; Oxidation (M)	4020000	2030000	1.98:1.00	20.44
494	Membrane-associated progesterone receptor component 2	O15173	16	3	2	Carbamidomethylation	2110000	1450000	1.46:1.00	20.34
783	RuvB-like 1	Q9Y265	29	10	10	Carbamidomethylation; Deamidation (NQ)	3860000	2400000	1.61:1.00	20.29
1011	E3 SUMO-protein ligase RanBP2	P49792	3	7	7	Carbamidomethylation	177000	852000	0.21:1.00	20.1
298	Laminin gamma 1 (Formerly LAMB2) isoform CRA_a	A0A024R972	13	14	14	Carbamidomethylation	1020000	1880000	0.54:1.00	20.05
1805	Propionyl-CoA carboxylase beta chain mitochondrial	E9PEC3	4	1	1		95900	521000	0.18:1.00	20.05
1976	PRSS3 protein	A1A508	8	2	1	Deamidation (NQ)	7300000	1620000	4.50:1.00	20.04
1393	Coatomer protein complex subunit zeta 1 isoform CRA_a	A0A024RB72	17	2	2		567000	1230000	0.46:1.00	20
90	Spectrin beta chain	D6W5C0	28	47	45	Carbamidomethylation; Deamidation (NQ)	2640000	1630000	1.62:1.00	19.82
381	Ribonuclease/angiogenin inhibitor 1 isoform CRA_a	A0A024RC87	32	10	10	Carbamidomethylation	4860000	2540000	1.92:1.00	19.77
1507	C-terminal-binding protein 2	P56545	12	4	3	Carbamidomethylation	1130000	659000	1.72:1.00	19.75
2235	cDNA FLJ50123	B7Z1V1	3	1	1		1780000	927000	1.92:1.00	19.7
1394	C-type mannose receptor 2	Q9UBG0	6	6	6	Carbamidomethylation	436000	154000	2.83:1.00	19.66
1711	SWI/SNF-related matrix-associated actin-dependent regulator of chromatin subfamily D member 2	J3KMX2	15	5	5		1360000	427000	3.18:1.00	19.63
2614	Nuclear factor 1	Q6FI30	3	1	1		386000	58800	6.56:1.00	19.55
1765	S-methyl-5'-thioadenosine phosphorylase	B4DUC8	16	3	3		120000	564000	0.21:1.00	19.36
591	Serine/arginine-rich-splicing factor 2 (Fragment)	J3KP15	23	3	3		1120000	3780000	0.30:1.00	19.31
1283	Cleavage and polyadenylation-specificity factor subunit 7 (Fragment)	F5H669	5	2	2		546000	317000	1.72:1.00	19.3
1419	Glutathione S-transferase (Fragment)	A8HT81	15	2	1	Carbamidomethylation	136000	628000	0.22:1.00	19.29
332	Pre-mRNA-processing-splicing factor 8	Q6P2Q9	12	21	21	Carbamidomethylation; Deamidation (NQ)	1900000	770000	2.47:1.00	19.27
1680	Secretory carrier-associated membrane protein	A8K769	14	3	3	Deamidation (NQ)	232000	968000	0.24:1.00	19.23
345	cDNA FLJ56506 highly similar to Hexokinase-1	B4DG62	22	16	16	Carbamidomethylation	4300000	1930000	2.22:1.00	19.03
1052	S-phase kinase-associated protein 1	P63208	21	4	4	Carbamidomethylation	594000	1760000	0.34:1.00	19.02
587	Trifunctional enzyme subunit beta mitochondrial	P55084	22	10	10		6000000	3790000	1.58:1.00	19
1473	Probable ATP-dependent RNA helicase DDX46	Q7L014	6	5	5		343000	635000	0.54:1.00	18.99
2031	Isochorismatase domain-containing protein 2	Q96AB3	8	1	1	Carbamidomethylation	177000	892000	0.20:1.00	18.19
675	RAB2 member RAS oncogene family isoform CRA_a	A0A024R7V6	32	5	2	Deamidation (NQ)	3660000	1930000	1.89:1.00	17.95
334	Epididymis secretory protein Li 10	V9HWI1	41	6	6	Carbamidomethylation	1660000	821000	2.03:1.00	17.94
515	Septin 9 isoform CRA_a	A0A024R8V0	24	10	9	Carbamidomethylation; Deamidation (NQ)	3970000	2770000	1.43:1.00	17.9
1515	U6 snRNA-associated Sm-like protein LSm3	P62310	12	1	1		3350000	2100000	1.60:1.00	17.86
698	Laminin subunit beta-1	P07942	7	8	8	Carbamidomethylation	2130000	1150000	1.85:1.00	17.74
1413	DnaJ homolog subfamily B member 11	Q9UBS4	4	1	1		71300	845000	0.08:1.00	17.62
2193	Prefoldin subunit 3	Q6FH24	8	1	1		395000	496000	0.80:1.00	17.61
103	Nuclear mitotic apparatus protein 1	Q14980	29	44	44	Carbamidomethylation; Deamidation (NQ)	3640000	2430000	1.50:1.00	17.54
628	Tetraspanin	A6NMH8	22	3	3	Carbamidomethylation	1310000	2960000	0.44:1.00	17.52
756	Procollagen C-endopeptidase enhancer 1	Q15113	17	5	5	Carbamidomethylation	455000	1310000	0.35:1.00	17.46
1360	2' 3'-cyclic-nucleotide 3'-phosphodiesterase	A0A024R1T5	15	5	5	Carbamidomethylation	1560000	949000	1.64:1.00	17.43
629	cDNA FLJ61189 highly similar to Cysteine and glycine-rich protein 1	B4DY28	57	7	2	Carbamidomethylation; Deamidation (NQ)	244000	563000	0.43:1.00	17.41
440	Alpha-aminoadipic semialdehyde dehydrogenase	A0A1B0GTG2	37	14	1	Carbamidomethylation; Deamidation (NQ)	543000	546000	0.99:1.00	17.39
1927	Complement component C9	P02748	5	2	2	Carbamidomethylation	229000	721000	0.32:1.00	17.22
998	Alpha-galactosidase	A0A024R1Q5	10	3	3	Deamidation (NQ)	1240000	737000	1.69:1.00	17.19
2042	40S ribosomal protein S7	P62081	20	3	3		873000	2470000	0.35:1.00	17.16
114	Calnexin	P27824	29	17	17	Carbamidomethylation	13200000	38100000	0.35:1.00	17.01
2083	Thioredoxin domain-containing protein 17	Q9BRA2	19	2	2	Carbamidomethylation	421000	1370000	0.31:1.00	17
1550	Clathrin light chain A	P09496	12	2	2		2870000	1720000	1.67:1.00	16.99
1533	Protein disulfide-isomerase A5	Q14554	2	1	1		1570000	850000	1.85:1.00	16.98
390	Ankyrin-1	P16157	9	12	12	Oxidation (M)	664000	271000	2.45:1.00	16.95
2485	N-alpha-acetyltransferase 10 (Fragment)	C9JN83	15	2	2		204000	119000	1.71:1.00	16.94
1505	Translationally-controlled tumor protein	A0A0P1J1R0	18	2	1		411000	1460000	0.28:1.00	16.94
111	cDNA FLJ56154 highly similar to Gelsolin	B7Z6N2	31	16	16	Carbamidomethylation; Deamidation (NQ)	16000000	9510000	1.68:1.00	16.91
1275	Dihydropteridine reductase	P09417	18	3	3		268000	912000	0.29:1.00	16.8
967	Transmembrane emp24 domain-containing protein 4	Q7Z7H5	11	2	1	Carbamidomethylation; Deamidation (NQ)	479000	1170000	0.41:1.00	16.78
821	TPD52L2 protein	Q6FGS1	33	5	5		2570000	1670000	1.54:1.00	16.72
164	Protein kinase C substrate 80K-H isoform CRA_a	A0A024R7F1	34	13	13	Carbamidomethylation; Oxidation (M)	14100000	9550000	1.47:1.00	16.65
1463	60S ribosomal protein L22	K7ERI7	25	2	2		4410000	3590000	1.23:1.00	16.64
1050	PC4 and SFRS1-interacting protein	O75475	13	5	5		198000	1210000	0.16:1.00	16.57
77	Cytoplasmic dynein 1 heavy chain 1	Q14204	23	82	82	Carbamidomethylation; Deamidation (NQ)	4890000	3280000	1.49:1.00	16.53
2372	cDNA FLJ10554 fis clone NT2RP2002385 highly similar to Synaptic glycoprotein SC2	B3KM97	3	1	1		1430000	659000	2.16:1.00	16.45
1196	Ras-related protein Ral-A	P11233	17	3	2		132000	586000	0.23:1.00	16.38
917	Proteasome subunit beta type-2	P49721	22	4	4	Carbamidomethylation; Deamidation (NQ)	1200000	2330000	0.51:1.00	16.36
713	Alpha-adducin	P35611	13	7	7		2660000	1500000	1.78:1.00	16.34
1534	cDNA FLJ94921 highly similar to Homo sapiens prolyl endopeptidase (PREP) mRNA	B2RAH7	16	7	7	Carbamidomethylation	36900	571000	0.06:1.00	16.3
1082	60S ribosomal protein L17 (Fragment)	A0A087WXM6	26	3	3	Carbamidomethylation	268000	1170000	0.23:1.00	16.29
1725	Desmoglein-2	Q14126	7	6	6	Deamidation (NQ)	1190000	616000	1.94:1.00	16.29
1977	Diablo homolog mitochondrial	A0A024RBT2	23	3	3		1890000	1050000	1.79:1.00	16.23
809	Ras-related protein Rab-11B	Q15907	28	5	5		3620000	2770000	1.31:1.00	16.21
2006	SCC-112 protein isoform CRA_b	G1UI16	6	6	5		62900	270000	0.23:1.00	16.21
317	Tropomyosin 1 (Alpha) isoform 4	D9YZV5	25	8	1	Oxidation (M)	6870000	3000000	2.29:1.00	16.14
444	Catenin beta-1	A0A2R8Y804	28	14	9	Carbamidomethylation	2790000	1490000	1.88:1.00	16.08
925	Surfeit 4	Q5T8U7	27	4	4	Carbamidomethylation; Oxidation (M)	2710000	535000	5.07:1.00	16.05
2391	PDZ and LIM domain 5 isoform CRA_c	A0A024RDE8	6	3	3	Carbamidomethylation	197000	42400	4.64:1.00	16.04
2478	Plexin-B2	O15031	1	2	2		457000	1730000	0.26:1.00	16.01
638	Vitamin D-binding protein	P02774	19	5	5	Carbamidomethylation	81500	684000	0.12:1.00	16
585	3-hydroxyisobutyrate dehydrogenase mitochondrial	P31937	25	5	5		613000	1200000	0.51:1.00	15.94
1923	Leucine zipper transcription factor-like protein 1	Q9NQ48	5	1	1		227000	517000	0.44:1.00	15.93
1572	Lamin B receptor isoform CRA_a	A0A024R3R5	3	1	1		226000	531000	0.43:1.00	15.82
646	Protein PML	P29590	10	7	7	Carbamidomethylation	2540000	913000	2.78:1.00	15.81
107	Heterogeneous nuclear ribonucleoproteins A2/B1	P22626	55	16	15	Carbamidomethylation; Deamidation (NQ)	52100000	22800000	2.29:1.00	15.79
1015	Calpain small subunit 1	P04632	32	6	6	Carbamidomethylation	4420000	2170000	2.04:1.00	15.77
1807	Serine palmitoyltransferase 1	O15269	3	1	1	Carbamidomethylation	656000	1230000	0.53:1.00	15.74
579	Similar to ribosomal protein L23 (Fragment)	Q9BTQ7	46	5	5	Carbamidomethylation	6340000	9280000	0.68:1.00	15.73
132	cDNA FLJ54552 highly similar to Heterogeneous nuclear ribonucleoprotein K	B4DUQ1	51	18	18	Carbamidomethylation; Deamidation (NQ)	23500000	16000000	1.47:1.00	15.67
106	Epididymis secretory sperm binding protein	A0A384P5S9	33	62	62	Carbamidomethylation; Deamidation (NQ)	5130000	2240000	2.29:1.00	15.61
1113	Aminopeptidase N	P15144	5	4	4		653000	193000	3.38:1.00	15.6
1048	Proteasome subunit beta type-5	P28074	15	3	3	Carbamidomethylation	426000	714000	0.60:1.00	15.55
1067	RAP1A member of RAS oncogene family	A8KAH9	51	7	2	Carbamidomethylation; Deamidation (NQ)	83600	683000	0.12:1.00	15.49
156	Collagen alpha-1(XIV) chain	Q05707	12	17	17		5430000	1670000	3.26:1.00	15.45
509	Progesterone receptor	P06401	18	10	10	Carbamidomethylation	1200000	528000	2.26:1.00	15.44
237	Aconitate hydratase mitochondrial	A0A0K0K1H7	23	14	14	Carbamidomethylation	4960000	3410000	1.45:1.00	15.42
2299	2'-5'-oligoadenylate synthase 3	Q9Y6K5	2	3	3	Carbamidomethylation	9870	148000	0.07:1.00	15.42
2330	TNF receptor-associated factor	B4DGI3	2	1	1	Carbamidomethylation	59100	26400	2.24:1.00	15.4
12	Vimentin	P08670	62	35	31	Carbamidomethylation; Oxidation (M); Deamidation (NQ)	266000000	176000000	1.51:1.00	15.33
2438	Protein FAM3C	Q92520	5	1	1		3740000	1000000	3.73:1.00	15.33
1156	Calcium/calmodulin-dependent protein kinase (CaM kinase) II delta isoform CRA_e	D6R938	9	4	1		330000	713000	0.46:1.00	15.31
129	Cytoskeleton-associated protein 4	Q07065	47	22	22	Carbamidomethylation	10900000	6760000	1.62:1.00	15.3
1932	cDNA FLJ60912 highly similar to Vinexin	B4DVR4	10	3	3	Carbamidomethylation; Deamidation (NQ)	906000	367000	2.47:1.00	15.26
1348	cDNA FLJ50118 highly similar to Splicing factor arginine/serine-rich 4	B4DEM8	25	4	1	Carbamidomethylation; Deamidation (NQ)	55900	494000	0.11:1.00	15.19
1519	Protein NipSnap homolog 2	O75323	10	3	2		8800000	4380000	2.01:1.00	15.17
1303	SH3-domain GRB2-like 1	Q6FGM0	9	2	2	Carbamidomethylation	254000	686000	0.37:1.00	15.14
1823	40S ribosomal protein S9	A0A024R4M0	18	4	4		8110000	4390000	1.85:1.00	15.04
232	Epididymis secretory sperm binding protein	A0A384NL63	34	13	10	Carbamidomethylation	22600000	11700000	1.93:1.00	15.02
153	Lamin-B2	Q03252	32	19	18	Carbamidomethylation	14900000	7950000	1.88:1.00	15.02
190	Creatine kinase brain isoform 1	V9HWH2	43	11	11	Carbamidomethylation	10100000	4860000	2.08:1.00	15
608	Interferon induced transmembrane protein 1 (9-27) isoform CRA_a	A0A024R210	13	2	2	Oxidation (M)	4810000	2100000	2.29:1.00	14.88
1044	Complement C1q subcomponent subunit B (Fragment)	A0A0A0MSV6	13	2	2		537000	1490000	0.36:1.00	14.83
1181	Keratinocyte-associated protein 2	Q8N6L1	12	1	1		315000	1920000	0.16:1.00	14.83
580	Prohibitin-2	J3KPX7	38	9	9		8290000	5210000	1.59:1.00	14.79
1877	DNA replication licensing factor MCM3	P25205	7	4	4	Carbamidomethylation	87700	604000	0.15:1.00	14.79
2084	Plakophilin-2	Q99959	1	1	1		551000	2510000	0.22:1.00	14.78
461	Inactive tyrosine-protein kinase 7	Q13308	19	14	14	Carbamidomethylation	6580000	3730000	1.76:1.00	14.7
2263	Eukaryotic translation initiation factor 1A Y-chromosomal	A6NJH9	9	1	1		3560000	1280000	2.77:1.00	14.69
1614	Apoptosis-associated speck-like protein containing a CARD	Q9ULZ3	19	3	3		3300000	2130000	1.55:1.00	14.67
1319	cDNA FLJ93914 highly similar to Homo sapiens histidine-rich glycoprotein (HRG) mRNA	B2R8I2	7	3	3		270000	996000	0.27:1.00	14.59
1112	Gap junction protein	B4DI81	17	4	4	Carbamidomethylation	319000	922000	0.35:1.00	14.53
181	Epididymis luminal protein 4	D0PNI1	48	11	7	Carbamidomethylation; Oxidation (M); Deamidation (NQ)	14700000	6800000	2.16:1.00	14.47
1377	Glucose-6-phosphate 1-dehydrogenase (Fragment)	Q2Q9H2	10	4	4		2050000	855000	2.39:1.00	14.45
1368	CDGSH iron-sulfur domain-containing protein 2	Q8N5K1	27	3	3	Carbamidomethylation	490000	786000	0.62:1.00	14.43
1647	Chloride channel CLIC-like 1 isoform CRA_a	A0A024R095	12	4	4		59500	22500	2.65:1.00	14.39
1339	Sideroflexin-1	Q9H9B4	9	2	2		431000	878000	0.49:1.00	14.38
2447	N-sulphoglucosamine sulphohydrolase	P51688	3	1	1		564000	609000	0.93:1.00	14.31
30	Neuroblast differentiation-associated protein AHNAK	Q09666	19	79	78	Carbamidomethylation; Oxidation (M); Deamidation (NQ)	22500000	11200000	2.01:1.00	14.24
1777	Lysophospholipid acyltransferase 5	Q6P1A2	2	1	1		2870000	1580000	1.81:1.00	14.19
1883	ADP-ribosylation factor interacting protein 1 (Arfaptin 1) isoform CRA_b	B4E273	11	3	3		775000	220000	3.52:1.00	14.13
323	Collagen alpha-2(VI) chain	P12110	13	9	9	Carbamidomethylation	2330000	6300000	0.37:1.00	14.05
1136	Sorting nexin 1 isoform a variant (Fragment)	Q59GU6	16	6	5		244000	754000	0.32:1.00	14.05
1174	Epididymis luminal protein 60	V9HWB7	11	6	6		336000	781000	0.43:1.00	14.04
976	cDNA FLJ93804 highly similar to Homo sapiens gp25L2 protein (HSGP25L2G) mRNA	B2R8A2	17	3	2	Carbamidomethylation; Deamidation (NQ)	7080000	4740000	1.49:1.00	14.01
955	FERM ARHGEF and pleckstrin domain-containing protein 1	Q9Y4F1	6	4	4		469000	1040000	0.45:1.00	13.99
98	Epididymis secretory protein Li 45	V9HWG3	51	30	29	Carbamidomethylation; Oxidation (M); Deamidation (NQ)	25400000	11100000	2.28:1.00	13.96
2151	Complement component C7	P10643	4	2	2		27300	355000	0.08:1.00	13.92
1229	Long-chain-fatty-acid--CoA ligase 5	Q9ULC5	11	6	5	Carbamidomethylation	1750000	805000	2.18:1.00	13.9
500	Heterogeneous nuclear ribonucleoprotein AB isoform a variant (Fragment)	Q53F64	13	3	3		2260000	992000	2.28:1.00	13.87
550	Ribosomal protein L19 (Fragment)	Q8IWR8	10	1	1		2340000	3430000	0.68:1.00	13.85
2272	WD repeat-containing protein 44	Q5JSH3	1	1	1		1270000	266000	4.78:1.00	13.85
965	Electron transfer flavoprotein subunit alpha mitochondrial	P13804	19	4	4	Carbamidomethylation	741000	1300000	0.57:1.00	13.81
2515	Mothers against decapentaplegic homolog 2 (Fragment)	K7EJX0	6	1	1		110000	544000	0.20:1.00	13.8
1294	60 kDa SS-A/Ro ribonucleoprotein	P10155	13	5	5	Carbamidomethylation	2570000	1090000	2.35:1.00	13.74
219	Far upstream element-binding protein 2	Q92945	35	17	17	Carbamidomethylation; Deamidation (NQ)	8370000	5440000	1.54:1.00	13.72
1415	Ubiquitin carboxyl-terminal hydrolase isozyme L3	P15374	27	4	4		104000	366000	0.29:1.00	13.71
1345	Beta-hexosaminidase	B4DVA7	5	2	2		103000	560000	0.18:1.00	13.71
519	Epididymis secretory sperm binding protein	A0A384N6H6	30	7	6	Carbamidomethylation	2030000	2860000	0.71:1.00	13.65
1611	cDNA FLJ54590 highly similar to KH domain-containing RNA-binding signaltransduction-associated protein 1	B4DDX2	9	3	3		4540000	2700000	1.68:1.00	13.65
1462	ERO1-like protein alpha	Q96HE7	8	3	3		2230000	897000	2.49:1.00	13.64
446	Phosphoglucomutase-1	P36871	24	11	11	Carbamidomethylation; Deamidation (NQ)	3610000	1800000	2.01:1.00	13.62
2130	40S ribosomal protein S13	P62277	17	2	2		1940000	3300000	0.59:1.00	13.61
747	60S ribosomal protein L30 (Fragment)	E5RI99	52	5	5	Carbamidomethylation	2830000	5720000	0.49:1.00	13.56
1780	Probable C-mannosyltransferase DPY19L1	A0A1B0GW05	7	4	4	Carbamidomethylation	632000	243000	2.60:1.00	13.55
906	Small nuclear ribonucleoprotein Sm D1	P62314	37	3	3		418000	1790000	0.23:1.00	13.55
356	60S ribosomal protein L18 (Fragment)	J3QQ67	25	4	4	Carbamidomethylation	8620000	13400000	0.64:1.00	13.55
2236	Negative elongation factor C/D	Q8IXH7	4	2	2		105000	214000	0.49:1.00	13.55
1141	40S ribosomal protein S26	A0A024RB14	21	2	2		2600000	4610000	0.56:1.00	13.53
1485	Eukaryotic peptide chain release factor subunit 1	B7Z7P8	2	1	1		1120000	363000	3.09:1.00	13.5
816	Fatty acid synthase	A0A0U1RQF0	9	17	17	Carbamidomethylation	707000	1140000	0.62:1.00	13.47
799	RAB8A member RAS oncogene family isoform CRA_a	A0A024R7I3	19	4	1	Carbamidomethylation	432000	112000	3.85:1.00	13.38
249	Core histone macro-H2A	A0A024QZP6	29	9	7	Carbamidomethylation	8210000	4090000	2.01:1.00	13.38
1834	Platelet-derived growth factor receptor beta	A8KAM8	2	2	1	Carbamidomethylation	1860000	254000	7.33:1.00	13.35
1007	40S ribosomal protein S25	P62851	16	3	3		3020000	7050000	0.43:1.00	13.34
564	Ras GTPase-activating-like protein IQGAP2 (Fragment)	E7EWC2	7	8	7	Carbamidomethylation	952000	418000	2.28:1.00	13.34
701	5'-nucleotidase ecto (CD73)	Q6NZX3	10	5	4		1300000	756000	1.72:1.00	13.33
1356	Epididymis secretory sperm binding protein (Fragment)	A0A384ME16	12	2	2		623000	382000	1.63:1.00	13.33
1361	Squamous cell carcinoma antigen recognized by T-cells 3	Q15020	3	2	2	Carbamidomethylation	1110000	510000	2.17:1.00	13.28
631	cDNA FLJ51929 highly similar to Plastin-3	B4DPW9	21	10	6		2180000	1190000	1.83:1.00	13.24
1829	Signal peptidase complex subunit 3	P61009	13	2	2		1220000	1700000	0.72:1.00	13.23
913	Parathymosin (Fragment)	F5H7R9	19	1	1		11400000	3250000	3.51:1.00	13.23
791	Nucleoside diphosphate kinase	Q32Q12	31	8	3	Carbamidomethylation; Deamidation (NQ)	544000	204000	2.67:1.00	13.2
352	Spliceosome RNA helicase DDX39B	Q13838	36	15	15	Carbamidomethylation	8940000	4260000	2.10:1.00	13.16
738	Ras-related C3 botulinum toxin substrate 1	P63000	38	7	3	Carbamidomethylation	823000	1910000	0.43:1.00	13.15
137	Protein disulfide-isomerase	P07237	51	22	22		18200000	14300000	1.27:1.00	13.13
805	Electron transfer flavoprotein subunit beta	P38117	29	6	6	Carbamidomethylation; Deamidation (NQ)	1890000	1180000	1.60:1.00	13.12
1570	Replication protein A 70 kDa DNA-binding subunit	P27694	9	4	4	Carbamidomethylation	490000	990000	0.49:1.00	13.06
2287	Kinesin-like protein KIF21A	Q7Z4S6	1	1	1		9320	19000	0.49:1.00	12.99
740	Coatomer subunit beta	P53618	18	13	13	Carbamidomethylation	1530000	2240000	0.68:1.00	12.93
1935	cDNA FLJ95131 highly similar to Homo sapiens nucleolar and coiled-body phosphoprotein 1 (NOLC1) mRNA	B2RAU8	2	1	1		585000	300000	1.95:1.00	12.93
2259	Histidine triad nucleotide-binding protein 2 mitochondrial	Q9BX68	29	3	3	Carbamidomethylation	26700	364000	0.07:1.00	12.93
725	Arginine--tRNA ligase cytoplasmic	P54136	18	9	9	Carbamidomethylation	2080000	1150000	1.80:1.00	12.91
508	N(G) N(G)-dimethylarginine dimethylaminohydrolase 2	O95865	31	6	6	Carbamidomethylation	53600000	31600000	1.70:1.00	12.9
1392	FAS-associated factor 2	Q96CS3	12	4	4	Carbamidomethylation	1830000	863000	2.12:1.00	12.86
972	Glutathione peroxidase	A0A087WUQ6	35	6	6		4190000	2480000	1.69:1.00	12.84
1279	Nuclear transport factor 2 isoform CRA_a	A0A024R6Y2	57	5	5	Carbamidomethylation	1390000	2810000	0.50:1.00	12.81
1866	Dynamin-like 120 kDa protein mitochondrial	A0A2R8Y3X5	5	4	4		528000	230000	2.29:1.00	12.78
903	Heat shock 105kDa/110kDa protein 1 isoform CRA_a	A0A024RDQ0	11	7	5	Carbamidomethylation	466000	1680000	0.28:1.00	12.76
988	Acidic (Leucine-rich) nuclear phosphoprotein 32 family member E variant (Fragment)	Q53F20	23	5	5	Carbamidomethylation	253000	751000	0.34:1.00	12.76
1588	Proteasome activator complex subunit 3	P61289	20	4	4	Carbamidomethylation	4250000	711000	5.97:1.00	12.75
551	Protein arginine N-methyltransferase 1 transcript variant 39	A0A3S6H7E9	26	8	8	Carbamidomethylation	4040000	2700000	1.50:1.00	12.6
346	Lamina-associated polypeptide 2 isoforms beta/gamma	G5E972	29	9	3	Carbamidomethylation	704000	1370000	0.52:1.00	12.6
2641	Alpha-crystallin B chain (Fragment)	E9PJL7	10	1	1		921000	549000	1.68:1.00	12.58
1632	Cytochrome b-c1 complex subunit Rieske mitochondrial	A0A384NPX8	16	3	3		2600000	1400000	1.85:1.00	12.53
1974	LRP chaperone MESD	Q14696	4	1	1		1610000	838000	1.92:1.00	12.52
2363	cDNA FLJ55983 highly similar to U4/U6 small nuclear ribonucleoprotein Prp3	B4DLS8	2	1	1		746000	1950000	0.38:1.00	12.48
1504	Ribonuclease T2	D6REQ6	24	4	4	Carbamidomethylation	2920000	1880000	1.55:1.00	12.44
1653	Pre-mRNA-processing factor 40 homolog A	O75400	6	4	4		316000	406000	0.78:1.00	12.44
276	T-complex protein 1 subunit eta	Q99832	32	13	13	Carbamidomethylation	3180000	4610000	0.69:1.00	12.37
448	Protein transport protein SEC23	F5H365	20	11	8	Carbamidomethylation	635000	1100000	0.58:1.00	12.34
1732	Phosphatidylinositol-binding clathrin assembly protein isoform 2	B5BU72	10	5	5		658000	226000	2.91:1.00	12.33
1526	cDNA FLJ57604 highly similar to GMP synthase (glutamine-hydrolyzing)	B4DUT7	7	3	3		119000	487000	0.25:1.00	12.31
1547	Epididymis secretory protein Li 297	Q86Z22	19	4	4		491000	868000	0.57:1.00	12.31
1597	Alpha-centractin	R4GMT0	25	5	5		194000	588000	0.33:1.00	12.28
1601	C-terminal-binding protein 1	Q13363	10	4	3	Carbamidomethylation	2500000	1610000	1.55:1.00	12.25
1175	Dipeptidyl peptidase 3	B4E357	7	3	3	Deamidation (NQ)	649000	432000	1.50:1.00	12.24
1216	Proteasome subunit beta type-3	P49720	30	5	5	Carbamidomethylation	1370000	2410000	0.57:1.00	12.14
82	ATP synthase subunit beta	V9HW31	45	17	17	Oxidation (M); Deamidation (NQ)	33500000	19900000	1.68:1.00	12.13
1629	Torsin-1A-interacting protein 1	Q5JTV8	14	6	6		241000	875000	0.28:1.00	12.12
427	S-(hydroxymethyl)glutathione dehydrogenase	Q6FI45	33	9	9	Carbamidomethylation	8640000	5080000	1.70:1.00	12.09
1142	cDNA FLJ52441 highly similar to Zinc finger protein 512	B4DES6	11	4	4	Carbamidomethylation	109000	274000	0.40:1.00	12.06
455	Histone-binding protein RBBP4	Q09028	15	6	3	Carbamidomethylation	1890000	1080000	1.75:1.00	12.05
1576	182 kDa tankyrase-1-binding protein	Q9C0C2	5	6	6		264000	546000	0.48:1.00	12.05
1644	Proteasome subunit alpha type	A0A024RA52	29	4	4		637000	425000	1.50:1.00	12.03
1178	Cysteine-rich protein 2 (Fragment)	H0YFA4	35	3	3	Carbamidomethylation; Deamidation (NQ)	381000	702000	0.54:1.00	12
818	Cytochrome b-c1 complex subunit 1 mitochondrial	P31930	28	9	9	Carbamidomethylation	3560000	2240000	1.59:1.00	11.99
729	CD44 antigen	H0YD13	20	3	3	Deamidation (NQ)	1410000	645000	2.19:1.00	11.91
707	Small nuclear ribonucleoprotein 70kDa polypeptide (RNP antigen) isoform CRA_b	A0A024QZD5	14	5	5	Deamidation (NQ)	4360000	2910000	1.50:1.00	11.89
179	Staphylococcal nuclease domain-containing protein	B3KU67	29	20	8	Deamidation (NQ)	13400000	2600000	5.16:1.00	11.81
326	Hypoxia up-regulated protein 1	A0A087X054	32	22	21	Carbamidomethylation	10500000	6630000	1.59:1.00	11.81
2222	cDNA FLJ94174	B2R923	5	1	1		220000	591000	0.37:1.00	11.81
1352	Complement factor H-related protein 1	B1AKG0	9	2	1	Carbamidomethylation	950000	264000	3.60:1.00	11.81
764	Nucleosome assembly protein 1-like 1 (Fragment)	F8VUX1	24	4	3		874000	1840000	0.47:1.00	11.8
59	Plectin	Q15149	23	87	87	Carbamidomethylation; Oxidation (M)	6540000	2860000	2.28:1.00	11.74
1740	ADP-ribose glycohydrolase ARH3	Q9NX46	7	2	2		321000	193000	1.66:1.00	11.72
1416	Uncharacterized protein	H3BNC9	11	5	5	Carbamidomethylation	4800000	3260000	1.47:1.00	11.69
53	Immunoglobulin kappa light chain	P0DOX7	50	12	2	Carbamidomethylation; Deamidation (NQ)	177000	1760000	0.10:1.00	11.66
1280	cDNA FLJ53377 highly similar to Procollagen-lysine 2-oxoglutarate 5-dioxygenase 1	B4DGN8	6	3	3		66600	358000	0.19:1.00	11.64
817	Eukaryotic translation initiation factor 3 subunit C	A0A024QYU9	8	7	7	Carbamidomethylation	2890000	1520000	1.90:1.00	11.62
601	Palladin	Q8WX93	9	10	10	Carbamidomethylation	4420000	2350000	1.88:1.00	11.61
527	RPS4X protein (Fragment)	Q96IR1	32	7	7	Carbamidomethylation	4050000	7350000	0.55:1.00	11.57
672	ADP-ribosylation factor 4	P18085	42	6	4	Oxidation (M)	2850000	5370000	0.53:1.00	11.5
368	AP complex subunit beta	A0A087X253	21	16	9		4080000	2040000	2.00:1.00	11.5
2217	DNA mismatch repair protein Msh6	P52701	3	4	3		928000	118000	7.88:1.00	11.49
847	26S proteasome regulatory subunit 7	P35998	27	8	8	Carbamidomethylation	2330000	1480000	1.58:1.00	11.48
1098	SUMO-activating enzyme subunit 2	B2RDF5	8	4	4	Carbamidomethylation	908000	1600000	0.57:1.00	11.45
2370	SRA stem-loop-interacting RNA-binding protein mitochondrial	Q9GZT3	13	1	1		190000	525000	0.36:1.00	11.42
304	Collagen alpha-1(I) chain	P02452	9	9	3	Carbamidomethylation; Oxidation (M); Deamidation (NQ)	22600000	50000000	0.45:1.00	11.4
2074	EKC/KEOPS complex subunit LAGE3	Q14657	11	1	1		227	479	0.47:1.00	11.36
2448	Bumetanide-sensitive Na-K-Cl cotransporter	Q53ZR1	2	2	2		757000	343000	2.21:1.00	11.29
116	Phosphoglycerate kinase	V9HWF4	54	16	13	Carbamidomethylation; Deamidation (NQ)	17100000	9150000	1.87:1.00	11.27
1152	Nucleobindin-1	Q02818	16	6	6		2220000	1310000	1.69:1.00	11.26
2149	NUP43 protein (Fragment)	A0PJK4	7	2	2		57700	134000	0.43:1.00	11.18
2364	Cytoplasmic dynein 1 light intermediate chain 1	Q9Y6G9	8	3	2	Carbamidomethylation	448000	144000	3.11:1.00	11.13
1155	Cation-independent mannose-6-phosphate receptor	P11717	2	4	4	Carbamidomethylation	686000	408000	1.68:1.00	11.12
408	Very long-chain specific acyl-CoA dehydrogenase mitochondrial	P49748	27	13	13	Carbamidomethylation	25200000	11400000	2.21:1.00	11.08
1541	Eukaryotic translation initiation factor 2 subunit 1	P05198	14	4	4		947000	531000	1.78:1.00	11.05
2404	Dual specificity protein phosphatase 23	Q9BVJ7	8	1	1		1840000	615000	2.98:1.00	11.05
1362	Vesicle transport-related protein isoform a variant (Fragment)	Q53GW1	17	7	7		1030000	784000	1.31:1.00	11.04
1778	Uncharacterized protein DKFZp686M0619 (Fragment)	Q5HYD9	18	1	1		670000	1180000	0.57:1.00	11.03
2069	Epididymis secretory sperm binding protein	A0A384MR53	5	2	2		1390000	510000	2.73:1.00	11.02
101	ATP synthase subunit alpha mitochondrial	P25705	39	19	19	Carbamidomethylation; Oxidation (M); Deamidation (NQ)	21800000	16400000	1.33:1.00	11.01
1592	Pentaxin	V9HWP0	6	1	1		359000	951000	0.38:1.00	10.99
1254	Cathepsin Z	Q5U000	13	3	3	Carbamidomethylation	2820000	1890000	1.49:1.00	10.96
1273	LIM and senescent cell antigen-like-containing domain protein	A0A0J9YXC7	16	5	1	Carbamidomethylation	122000	578000	0.21:1.00	10.96
1853	HBV PreS1-transactivated protein 1	Q6ZR64	5	1	1		198000	309000	0.64:1.00	10.91
1502	DBIRD complex subunit ZNF326	Q5BKZ1	7	3	3		102000	237000	0.43:1.00	10.91
407	Proteasome activator complex subunit 1	Q06323	32	9	9	Deamidation (NQ)	8360000	5030000	1.66:1.00	10.88
1921	Thioredoxin-related transmembrane protein 4	Q9H1E5	3	1	1		1330000	765000	1.75:1.00	10.88
502	Actin-related protein 2	P61160	23	7	7	Carbamidomethylation; Deamidation (NQ)	9680000	7120000	1.36:1.00	10.86
1188	Signal peptidase complex subunit 2	E9PI68	15	3	3		708000	1560000	0.45:1.00	10.84
1763	Chaperonin 10-related protein (Fragment)	Q9UNM1	27	2	1		429000	604000	0.71:1.00	10.83
771	Glycogen phosphorylase brain form	P11216	17	10	9	Deamidation (NQ)	2650000	1530000	1.73:1.00	10.82
2646	Protein S100 (Fragment)	R4GN98	8	1	1		3640000	10200000	0.36:1.00	10.82
568	Beta-glucuronidase	P08236	18	9	9		5940000	2280000	2.60:1.00	10.81
1509	Protein FAM49B	Q9NUQ9	19	4	4		236000	692000	0.34:1.00	10.81
414	Heterogeneous nuclear ribonucleoprotein F	P52597	27	8	6	Carbamidomethylation; Deamidation (NQ)	4560000	3540000	1.29:1.00	10.78
693	RNA-binding protein EWS	B0QYK0	8	4	4	Carbamidomethylation; Deamidation (NQ)	19800000	5500000	3.61:1.00	10.74
773	p47 protein isoform a variant (Fragment)	Q53FF5	17	5	5		1670000	1140000	1.47:1.00	10.68
1437	CCHC-type zinc finger nucleic acid binding protein isoform 1 (Fragment)	A0A0S2Z4Q3	16	2	2	Carbamidomethylation; Deamidation (NQ)	252000	501000	0.50:1.00	10.68
942	rRNA 2'-O-methyltransferase fibrillarin	P22087	19	5	5		5450000	3760000	1.45:1.00	10.68
1160	Small nuclear ribonucleoprotein Sm D3	P62318	32	3	3	Carbamidomethylation	8390000	6300000	1.33:1.00	10.66
434	Prosaposin (Variant Gaucher disease and variant metachromatic leukodystrophy) isoform CRA_b	A0A024QZQ2	23	12	11	Carbamidomethylation; Oxidation (M); Deamidation (NQ)	21600000	13600000	1.59:1.00	10.61
186	cDNA FLJ51907 highly similar to Stress-70 protein mitochondrial	B7Z4V2	19	10	2	Carbamidomethylation	2320000	3330000	0.70:1.00	10.56
2304	Heat shock factor-binding protein 1	O75506	14	1	1		1870000	323000	5.79:1.00	10.56
2064	Solute carrier family 44 member 1 isoform CRA_a	A0A024R151	2	1	1	Carbamidomethylation	194000	47600	4.06:1.00	10.53
83	Epididymis secretory sperm binding protein	Q5CAQ5	32	26	24	Carbamidomethylation; Deamidation (NQ)	31000000	21300000	1.46:1.00	10.53
546	Epididymis secretory sperm binding protein	A0A024QZT0	45	10	9	Carbamidomethylation; Deamidation (NQ)	8400000	5530000	1.52:1.00	10.53
1284	S-formylglutathione hydrolase	P10768	27	4	4	Carbamidomethylation	169000	437000	0.39:1.00	10.52
2479	Ras-related protein Rab-31	Q13636	6	1	1	Carbamidomethylation	875000	581000	1.51:1.00	10.51
2123	Aspartate aminotransferase	A0A140VK69	10	3	3		612000	318000	1.93:1.00	10.51
1111	ARHG protein (Fragment)	Q6ICQ8	31	4	3	Carbamidomethylation	253000	488000	0.52:1.00	10.51
230	Probable ATP-dependent RNA helicase DDX5	P17844	25	12	7	Carbamidomethylation; Oxidation (M)	3340000	2270000	1.47:1.00	10.46
2731	Protein kinase C and casein kinase substrate in neurons 2 isoform CRA_a	A0A024R4X1	3	1	1		4570000	714000	6.40:1.00	10.44
2501	CDP-diacylglycerol--inositol 3-phosphatidyltransferase	B3KSW0	12	2	2		3190000	1420000	2.25:1.00	10.42
1994	Centrin-2	P41208	8	1	1		11300	61900	0.18:1.00	10.4
578	ATP-dependent RNA helicase DDX1	F1T0B3	27	14	14	Carbamidomethylation	3270000	2060000	1.59:1.00	10.38
1014	Epididymis secretory sperm binding protein	A8KA83	24	4	3		457000	734000	0.62:1.00	10.37
268	14-3-3 protein theta	P27348	49	13	10	Carbamidomethylation; Oxidation (M); Deamidation (NQ)	9150000	4590000	1.99:1.00	10.36
1684	Medium-chain-specific acyl-CoA dehydrogenase mitochondrial	B7Z9I1	3	1	1		2870000	716000	4.01:1.00	10.36
2368	Ethylmalonyl-CoA decarboxylase	Q9NTX5	14	3	3		196000	559000	0.35:1.00	10.35
1456	Uncharacterized protein (Fragment)	H0YHG0	9	5	5		2130000	1530000	1.40:1.00	10.35
1558	Na(+)/H(+) exchange regulatory cofactor NHE-RF1	O14745	7	2	2	Carbamidomethylation	1990000	655000	3.04:1.00	10.34
1484	Transcription elongation factor A protein 1	P23193	23	5	5	Carbamidomethylation	462000	881000	0.52:1.00	10.32
224	Dihydropyrimidinase-related protein 2	Q16555	50	19	6	Carbamidomethylation; Deamidation (NQ)	2000000	3380000	0.59:1.00	10.31
569	NADH-ubiquinone oxidoreductase 75 kDa subunit mitochondrial	B4DJ81	31	11	11	Carbamidomethylation; Deamidation (NQ)	1010000	1790000	0.56:1.00	10.24
1252	Palmitoyl-protein thioesterase 1	A0A286YFF7	19	4	4	Carbamidomethylation	828000	1610000	0.52:1.00	10.2
1270	Pleckstrin homology domain-containing family A member 5	Q9HAU0	5	4	4	Carbamidomethylation	482000	50500	9.55:1.00	10.19
947	Platelet-activating factor acetylhydrolase IB subunit alpha	P43034	22	7	7	Carbamidomethylation	1320000	1150000	1.15:1.00	10.13
2645	Myelin protein zero-like protein 2	O60487	6	1	1		4800000	414000	11.59:1.00	10.13
2180	Uncharacterized protein	A0A024R7M8	4	1	1		774000	472000	1.64:1.00	10.11
1429	Acetyltransferase component of pyruvate dehydrogenase complex	Q86YI5	9	4	4	Carbamidomethylation	630000	875000	0.72:1.00	10.1
1879	Eukaryotic translation initiation factor 3 subunit D	O15371	6	2	2	Carbamidomethylation	541000	217000	2.49:1.00	10.1
1982	General transcription factor 3C polypeptide 2	Q8WUA4	2	3	1	Carbamidomethylation	5120000	324000	15.81:1.00	10.05
1207	Heme binding protein 1 isoform CRA_a	A0A024RAS8	5	1	1		624000	1060000	0.59:1.00	10.05
2116	cDNA FLJ12454 fis clone NT2RM1000555 highly similar to UNR PROTEIN	Q9GZV0	5	4	3		260000	138000	1.89:1.00	10.03
1888	cDNA FLJ92775 highly similar to Homo sapiens melanoma cell adhesion molecule (MCAM) mRNA	B2R642	2	1	1		591000	227000	2.60:1.00	9.99
1382	Calpastatin	A0A1S5UZ18	12	5	5	Deamidation (NQ)	121000	412000	0.29:1.00	9.92
266	Peroxiredoxin	V9HW35	73	8	8	Carbamidomethylation; Deamidation (NQ)	11100000	8000000	1.39:1.00	9.89
657	Clusterin	A0A384NKS6	19	6	6	Carbamidomethylation	1810000	598000	3.03:1.00	9.87
2527	U2 snRNP-associated SURP motif-containing protein	O15042	2	2	2	Carbamidomethylation	178000	586000	0.30:1.00	9.86
1738	RNA-binding protein Musashi homolog 2	B4DHE8	10	2	2		359000	609000	0.59:1.00	9.84
670	Testicular tissue protein Li 198	A0A140VJX1	19	6	6	Carbamidomethylation	560000	1140000	0.49:1.00	9.84
1277	cDNA FLJ77827 highly similar to Human upstream binding factor (hUBF)	A8K962	13	8	8	Carbamidomethylation	2280000	1110000	2.05:1.00	9.83
833	Mitochondrial 2-oxoglutarate/malate carrier protein (Fragment)	I3L1P8	16	4	4	Deamidation (NQ)	2930000	1820000	1.61:1.00	9.83
717	cDNA FLJ51742 highly similar to Inter-alpha-trypsin inhibitor heavy chain H4	B7Z544	10	7	7		1750000	905000	1.93:1.00	9.83
2266	CTP synthase	A0A024RC00	2	1	1		239000	332000	0.72:1.00	9.81
2017	Prefoldin subunit 2	B1AQP2	8	1	1		590000	1170000	0.51:1.00	9.81
412	F-actin-capping protein subunit beta	B1AK88	18	6	6	Carbamidomethylation	7440000	6080000	1.22:1.00	9.8
13	cDNA FLJ57283 highly similar to Actin cytoplasmic 2	B4E3A4	70	36	1	Carbamidomethylation; Oxidation (M); Deamidation (NQ)	1730000	691000	2.50:1.00	9.77
784	Pyruvate dehydrogenase E1 component subunit beta	A0A384MDR8	28	9	9	Carbamidomethylation	1880000	1340000	1.40:1.00	9.76
954	Adipocyte plasma membrane-associated protein	Q9HDC9	34	11	11	Deamidation (NQ)	3580000	2550000	1.40:1.00	9.75
1040	Stathmin	B5BU83	24	4	4		6650000	3440000	1.93:1.00	9.72
553	Drebrin-like protein	Q9UJU6	19	6	3	Carbamidomethylation	1480000	670000	2.20:1.00	9.71
425	Pre-mRNA-splicing factor ATP-dependent RNA helicase DHX15	O43143	20	14	13	Carbamidomethylation; Deamidation (NQ)	2940000	1400000	2.10:1.00	9.71
1092	Cytochrome c oxidase subunit 5A mitochondrial	H3BNX8	25	3	3		2030000	3460000	0.59:1.00	9.68
943	Epididymis secretory sperm binding protein	A0A384NL93	32	3	3		6100000	4680000	1.30:1.00	9.68
1079	cDNA FLJ44469 fis clone UTERU2026090 highly similar to Cartilage-associated protein	B3KX16	15	4	4	Carbamidomethylation	485000	850000	0.57:1.00	9.67
952	Coatomer protein complex subunit epsilon isoform CRA_g	M0QXB4	27	7	7	Carbamidomethylation	4250000	822000	5.17:1.00	9.66
1790	MICOS complex subunit MIC26	G3V1B6	10	1	1		2040000	1130000	1.80:1.00	9.65
2541	dCTP pyrophosphatase 1	Q9H773	11	2	2		20400	103000	0.20:1.00	9.64
2106	Transmembrane protein 43 isoform 1	A0A024R2F9	9	4	4		2940000	1330000	2.22:1.00	9.6
1105	Procollagen galactosyltransferase 1	Q8NBJ5	13	7	7		517000	1090000	0.48:1.00	9.6
1421	NADH-ubiquinone oxidoreductase chain 3 (Fragment)	A0A059RBC5	14	1	1	Carbamidomethylation	634000	1030000	0.62:1.00	9.59
1461	Dynein light chain roadblock-type 1	B1AKR6	20	2	2		893000	1350000	0.66:1.00	9.55
1648	Pyridoxal kinase	F2Z2Y4	25	4	4	Carbamidomethylation	584000	432000	1.35:1.00	9.5
2092	Glutaredoxin-1	P35754	11	2	2		247000	418000	0.59:1.00	9.48
2428	Mitochondrial import receptor subunit TOM40 homolog	O96008	3	1	1		2860000	2110000	1.35:1.00	9.47
1643	TSC22 domain family member 1 isoform CRA_a	A0A024RDV8	15	2	2		1280000	358000	3.58:1.00	9.41
1405	Beta-galactosidase (Fragment)	Q53G40	4	2	2		2000000	416000	4.82:1.00	9.36
1627	Splicing factor 3A subunit 3	Q12874	15	6	6	Carbamidomethylation	2110000	1230000	1.71:1.00	9.35
2011	Small nuclear ribonucleoprotein G	Q49AN9	19	1	1		3590000	2630000	1.36:1.00	9.34
1585	Clathrin interactor 1 isoform 1 (Fragment)	A0A0S2Z4Y4	10	4	4		988000	431000	2.29:1.00	9.28
2625	V-type proton ATPase subunit C	A0A024R9I0	2	1	1	Carbamidomethylation	313000	144000	2.18:1.00	9.28
140	Calreticulin variant (Fragment)	Q53G71	42	11	11	Carbamidomethylation; Deamidation (NQ)	17800000	12600000	1.41:1.00	9.28
133	Heat shock 70kDa protein 2 isoform CRA_a	A0A024R6B5	33	20	8	Carbamidomethylation; Deamidation (NQ)	4130000	2410000	1.72:1.00	9.28
43	Complement C3	P01024	34	46	46	Carbamidomethylation; Deamidation (NQ)	5630000	9710000	0.58:1.00	9.27
1187	Flotillin-1 (Fragment)	A0A140T9R1	15	4	4	Deamidation (NQ)	1400000	575000	2.43:1.00	9.26
632	Full-length cDNA 5-PRIME end of clone CS0DF013YM24 of Fetal brain of Homo sapiens (Human) variant (Fragment)	Q53GF9	31	6	6	Oxidation (M); Deamidation (NQ)	5370000	3030000	1.77:1.00	9.26
769	cDNA FLJ30049 fis clone ADRGL1000033 highly similar to 26S proteasome non-ATPase regulatory subunit 3	B3KNN7	16	6	6		1320000	1670000	0.79:1.00	9.23
1008	KN motif and ankyrin repeat domain-containing protein 2	Q63ZY3	14	8	8	Carbamidomethylation; Deamidation (NQ)	953000	683000	1.40:1.00	9.21
1960	Ankycorbin	Q9P0K7	2	2	2		967000	369000	2.62:1.00	9.21
732	Ferritin (Fragment)	Q6NS36	27	5	5	Carbamidomethylation; Oxidation (M)	3160000	5830000	0.54:1.00	9.2
640	von Willebrand factor	P04275	4	8	8	Carbamidomethylation	2250000	840000	2.67:1.00	9.17
1454	60S ribosomal protein L36	Q9Y3U8	29	3	3	Carbamidomethylation	4150000	6600000	0.63:1.00	9.14
2419	Peroxisomal biogenesis factor 11B isoform CRA_a	A0A024R4E7	4	1	1	Carbamidomethylation	1870000	814000	2.30:1.00	9.12
2262	Ras-related protein R-Ras2	P62070	12	2	2		425000	190000	2.24:1.00	9.12
2711	PCM1 protein	B9EIS5	0	1	1		4620	1430	3.23:1.00	9.11
2433	LEPREL2 protein variant (Fragment)	Q59FY9	4	2	2		249000	188000	1.32:1.00	9.08
1313	Septin 8	A0A087X142	13	4	2	Carbamidomethylation	381000	76200	5.00:1.00	9.07
804	cDNA FLJ51488 highly similar to Macrophage capping protein	B4DU58	23	5	5		802000	2310000	0.35:1.00	9.07
2033	Retinoid-inducible serine carboxypeptidase	Q9HB40	2	1	1		1860000	951000	1.96:1.00	9.07
1912	RPL13A protein (Fragment)	Q9BSQ6	11	2	2	Carbamidomethylation	6290000	3980000	1.58:1.00	9.07
319	Histone H1.5	P16401	27	7	5	Deamidation (NQ)	54500000	32200000	1.69:1.00	9.05
636	40S ribosomal protein S14 (Fragment)	A0A2R8Y811	31	4	4	Deamidation (NQ)	2910000	4320000	0.67:1.00	9.04
211	SNRNP200 protein (Fragment)	A4FU77	16	24	24	Carbamidomethylation	2040000	1360000	1.50:1.00	9.02
46	Epididymis luminal secretory protein 52	K9JA46	36	26	15	Carbamidomethylation; Deamidation (NQ)	14000000	8710000	1.61:1.00	9.02
2164	Calponin (Fragment)	Q53FP8	10	2	2	Carbamidomethylation	1950000	675000	2.89:1.00	9.01
200	Heterogeneous nuclear ribonucleoprotein A1	F8W6I7	46	16	13	Carbamidomethylation; Oxidation (M); Deamidation (NQ)	17800000	12800000	1.39:1.00	8.99
1697	3-hydroxybutyrate dehydrogenase type 2	Q9BUT1	9	2	2		3080000	1820000	1.70:1.00	8.99
1662	Translin	E9PGT1	9	1	1		754000	660000	1.14:1.00	8.98
823	Ferritin	A0A384MDR3	33	4	4		4030000	8130000	0.50:1.00	8.98
1131	60S ribosomal protein L8 (Fragment)	E9PKZ0	28	3	3	Carbamidomethylation	1050000	1770000	0.59:1.00	8.97
2561	Neuropathy target esterase	A0A384DVU0	1	1	1		602000	200000	3.01:1.00	8.9
562	Aspartate aminotransferase	B3KUZ8	31	10	10	Carbamidomethylation	4600000	2660000	1.73:1.00	8.85
370	Reticulocalbin-1	Q15293	32	9	9	Deamidation (NQ)	6050000	2600000	2.33:1.00	8.83
2558	Tumor susceptibility gene 101 protein	F5H442	4	1	1		1360000	377000	3.60:1.00	8.81
1739	LUC7-like (S. cerevisiae)	Q1W6G4	8	2	2		74600	145000	0.51:1.00	8.8
1939	C8B protein (Fragment)	Q05CV3	8	3	3		109000	349000	0.31:1.00	8.79
192	Annexin A4	P09525	42	13	12	Carbamidomethylation	13500000	8960000	1.51:1.00	8.78
50	Alpha-actinin-4	O43707	52	40	25	Carbamidomethylation; Deamidation (NQ)	14200000	7810000	1.81:1.00	8.75
1532	ABC50 protein	Q2L6I2	7	4	4		416000	298000	1.40:1.00	8.73
2442	Pyridoxal phosphate homeostasis protein	D3DSW3	10	2	2		108000	422000	0.26:1.00	8.72
2586	cDNA FLJ57997 highly similar to Transmembrane GTPase MFN2	B7Z3H8	1	1	1		521000	207000	2.51:1.00	8.71
1162	Tyrosine-protein kinase receptor	Q8TDJ5	6	4	3		2550000	1320000	1.94:1.00	8.7
1537	ADP-sugar pyrophosphatase	A6NFX8	12	2	2		171000	511000	0.33:1.00	8.69
1035	Tax1-binding protein 3	O14907	14	1	1		720000	1010000	0.72:1.00	8.68
1539	Immediate early response 3-interacting protein 1	A0A1W2PNR9	29	1	1		68200	581000	0.12:1.00	8.66
2656	Epididymis secretory sperm binding protein	A0A384NL38	3	1	1		400000	79700	5.02:1.00	8.66
180	Annexin A1	P04083	46	13	13	Carbamidomethylation; Deamidation (NQ)	12200000	7680000	1.59:1.00	8.66
1227	Lysosomal alpha-glucosidase	P10253	9	5	2	Deamidation (NQ)	300000	1020000	0.30:1.00	8.64
2585	SARM1 protein (Fragment)	Q0D2N8	1	1	1		1850000	289000	6.41:1.00	8.64
1569	Biglycan (Fragment)	Q53HU6	22	6	6	Carbamidomethylation	1610000	2900000	0.56:1.00	8.63
828	Chromosome 9 open reading frame 19 isoform CRA_a (Fragment)	D3DRP5	9	2	2	Carbamidomethylation	872000	1440000	0.61:1.00	8.61
2090	Calcium-transporting ATPase type 2C member 1 (Fragment)	H0Y9V7	1	1	1		179000	538000	0.33:1.00	8.6
2476	Protein dpy-30 homolog	Q9C005	9	1	1		2000000	989000	2.02:1.00	8.58
2436	cDNA FLJ57650 highly similar to Bleomycin hydrolase	B4DXF3	3	1	1		2730000	1120000	2.44:1.00	8.58
189	Myosin light polypeptide 6	G8JLA2	58	9	9	Carbamidomethylation; Deamidation (NQ)	28900000	22500000	1.29:1.00	8.58
481	Septin-7	Q16181	25	9	8	Deamidation (NQ)	1250000	1710000	0.73:1.00	8.58
1578	cDNA FLJ56173 highly similar to U4/U6.U5 tri-snRNP-associated protein 2	B7Z7L9	6	2	2		812000	819000	0.99:1.00	8.58
1137	cDNA FLJ75085 highly similar to Homo sapiens glutaminyl-tRNA synthetase (QARS) mRNA	A8K3A8	9	5	5	Carbamidomethylation	1890000	725000	2.60:1.00	8.57
199	Calcyphosin	Q13938	29	7	7	Carbamidomethylation; Deamidation (NQ)	14200000	2940000	4.82:1.00	8.56
1373	Serine/arginine-rich splicing factor 9	Q13242	30	6	5	Carbamidomethylation	3850000	1730000	2.22:1.00	8.56
1670	Laminin subunit beta-2	P55268	1	2	2		11900	144000	0.08:1.00	8.55
488	Calcium-transporting ATPase	A8K9K1	9	8	2	Carbamidomethylation	698000	159000	4.39:1.00	8.53
2464	cDNA FLJ78448 highly similar to Homo sapiens argininosuccinate synthetase (ASS) transcript variant 1 mRNA	A8KAP9	3	1	1	Carbamidomethylation	119000	604000	0.20:1.00	8.51
226	G-gamma globin Paulinia variant	D3GKD9	71	12	1	Carbamidomethylation; Deamidation (NQ)	478000	686000	0.70:1.00	8.5
1154	Protein DEK	P35659	15	5	5	Carbamidomethylation	7080000	2160000	3.27:1.00	8.48
392	Ras-related protein Rab-7a	P51149	46	7	7	Carbamidomethylation	4680000	2940000	1.59:1.00	8.48
2054	cDNA FLJ51906 highly similar to Heat-shock protein beta-6	B4DNC2	12	2	2		365000	67700	5.39:1.00	8.47
832	Succinate--CoA ligase [GDP-forming] subunit beta mitochondrial	Q96I99	20	7	7		2280000	1390000	1.64:1.00	8.46
963	TARS protein (Fragment)	Q5M7Z9	11	6	6	Carbamidomethylation	126000	770000	0.16:1.00	8.45
1959	Peripheral plasma membrane protein CASK	A0A2U3TZN6	3	2	2		200000	282000	0.71:1.00	8.44
1045	Low molecular weight phosphotyrosine protein phosphatase	P24666	32	4	4		2880000	1930000	1.49:1.00	8.43
1757	cDNA FLJ52763 highly similar to Adaptin ear-binding coat-associated protein 2	B4DUR7	8	1	1		148000	381000	0.39:1.00	8.43
919	40S ribosomal protein S12	P25398	34	4	4	Carbamidomethylation	4650000	3370000	1.38:1.00	8.41
1754	Fibronectin type III domain containing 3A isoform CRA_f	G5E9X3	2	1	1		725000	331000	2.19:1.00	8.4
134	Alpha-2-macroglobulin	P01023	31	32	29	Carbamidomethylation; Deamidation (NQ)	5000000	3620000	1.38:1.00	8.38
1167	Testicular secretory protein Li 53	A0A140VK53	4	7	7	Carbamidomethylation; Deamidation (NQ)	263000	274000	0.96:1.00	8.36
1794	DNA-directed RNA polymerase subunit beta	C9J4M6	3	3	2		39100	315000	0.12:1.00	8.36
2186	Uncharacterized protein DKFZp547A0616 (Fragment)	Q5JQ44	7	1	1		261000	403000	0.65:1.00	8.35
1821	cDNA FLJ92300 Homo sapiens COP9 subunit 6 (MOV34 homolog 34 kD) (COPS6) mRNA	B2R514	4	1	1	Carbamidomethylation	511000	981000	0.52:1.00	8.35
1808	Isoleucine--tRNA ligase mitochondrial	Q9NSE4	5	4	4	Carbamidomethylation	427000	237000	1.80:1.00	8.34
944	ATP synthase F(0) complex subunit B1 mitochondrial	P24539	23	5	5	Deamidation (NQ)	4990000	3760000	1.33:1.00	8.33
378	Ceruloplasmin	P00450	19	14	14	Carbamidomethylation	6550000	2760000	2.38:1.00	8.33
2542	Kallistatin	P29622	2	1	1		345000	309000	1.12:1.00	8.32
1221	Epididymis secretory sperm binding protein	A0A384NPM7	8	3	3	Carbamidomethylation; Deamidation (NQ)	1630000	936000	1.74:1.00	8.23
365	Protein/nucleic acid deglycase DJ-1	Q99497	40	5	5	Carbamidomethylation; Oxidation (M); Deamidation (NQ)	3640000	5940000	0.61:1.00	8.2
1347	Granulysin isoform CRA_d	B4DJJ4	19	2	2	Carbamidomethylation	236000	3970000	0.06:1.00	8.15
1660	A-kinase anchor protein 12	Q02952	3	2	1		2620	71200	0.04:1.00	8.14
274	Coatomer subunit alpha	P53621	22	20	20	Carbamidomethylation	3770000	2340000	1.61:1.00	8.13
1767	Uncharacterized protein CUL3 (Fragment)	Q53S54	5	3	3		1140000	352000	3.24:1.00	8.12
741	cDNA FLJ59645 highly similar to 116 kDa U5 small nuclear ribonucleoprotein component	B4DZB1	10	7	7	Carbamidomethylation	2670000	1750000	1.53:1.00	8.12
1158	EH-domain containing 4 isoform CRA_a	A0A024R9N6	10	4	3	Deamidation (NQ)	693000	474000	1.46:1.00	8.09
1785	Oxidative-stress responsive 1 isoform CRA_a	A0A024R2M7	9	3	3		100000	261000	0.38:1.00	8.07
1706	TRIO and F-actin-binding protein	A0A1S5UZ31	1	1	1	Carbamidomethylation	520000	135000	3.86:1.00	8.07
315	Epididymis secretory protein Li 273	V9HW25	21	7	1		3140000	1190000	2.65:1.00	8.05
621	Protein SET	A0A0C4DFV9	25	5	5		17400000	10900000	1.59:1.00	8.04
1673	Acyl-CoA-binding protein	P07108	32	2	2		3170000	1470000	2.15:1.00	8.03
624	Elongation factor 1-gamma	P26641	30	12	12	Carbamidomethylation	3790000	2990000	1.27:1.00	8.02
555	Polypyrimidine tract-binding protein 1	P26599	43	14	13	Carbamidomethylation; Deamidation (NQ)	4150000	8070000	0.51:1.00	8.01
835	Chloride intracellular channel protein	Q6FIC5	27	4	4	Carbamidomethylation	394000	903000	0.44:1.00	8
2021	COP9 signalosome complex subunit 1	C9JFE4	2	1	1	Carbamidomethylation	2010000	1160000	1.73:1.00	8
1692	Poly(A) binding protein interacting protein 1 isoform CRA_a	A0A024R094	10	3	3	Carbamidomethylation	1300000	345000	3.77:1.00	7.97
1471	CCR4-NOT transcription complex subunit 1	A5YKK6	2	5	5	Carbamidomethylation; Deamidation (NQ)	1320000	531000	2.49:1.00	7.96
2393	Apolipoprotein L2	Q9BQE5	3	1	1		1240000	331000	3.74:1.00	7.93
726	Poly(U)-binding-splicing factor PUF60 (Fragment)	A0A0J9YYL3	15	5	5	Deamidation (NQ)	761000	1680000	0.45:1.00	7.93
746	Superoxide dismutase [Cu-Zn]	P00441	23	3	3	Carbamidomethylation	10100000	6410000	1.58:1.00	7.92
2060	Protein ABHD11	Q8NFV4	9	2	2		268000	524000	0.51:1.00	7.92
984	Serine/arginine-rich splicing factor 3	P84103	27	4	3	Deamidation (NQ)	3520000	1610000	2.18:1.00	7.91
287	Immunoglobulin heavy constant mu	P01871	25	9	2	Carbamidomethylation	2280000	4780000	0.48:1.00	7.91
2010	cDNA FLJ95615 highly similar to Homo sapiens ubiquitin-activating enzyme E1C (UBA3 homolog yeast)(UBE1C) mRNA	B2RBP3	5	2	2		202000	624000	0.32:1.00	7.89
1621	Eukaryotic translation initiation factor 3 subunit G	O75821	8	2	2	Carbamidomethylation	518000	374000	1.38:1.00	7.89
691	Prolyl 4-hydroxylase subunit alpha-1	P13674	16	7	7		1170000	756000	1.55:1.00	7.89
1110	Glutathione S-transferase Mu 3	P21266	20	4	4	Carbamidomethylation	2120000	1010000	2.10:1.00	7.89
2626	Transmembrane protein 33 (Fragment)	D6RAA6	4	1	1		1860000	782000	2.38:1.00	7.88
772	cDNA FLJ59523 highly similar to Scaffold attachment factor B	B7Z2Z1	5	3	1	Carbamidomethylation	596000	466000	1.28:1.00	7.87
48	Epididymis secretory sperm binding protein	A0A384MR03	26	39	39	Carbamidomethylation; Deamidation (NQ)	9110000	5430000	1.68:1.00	7.85
2513	Polypeptide N-acetylgalactosaminyltransferase	A0A024RC48	5	2	2	Carbamidomethylation	181000	138000	1.31:1.00	7.83
1973	Protein PRRC1	Q96M27	7	2	2		277000	896000	0.31:1.00	7.8
2684	Cytochrome b-245 heavy chain	P04839	3	1	1	Carbamidomethylation	1880000	978000	1.92:1.00	7.79
656	Ras-related protein Rap-1b	P61224	51	7	1	Carbamidomethylation; Deamidation (NQ)	1880000	3030000	0.62:1.00	7.77
1342	Signal transducer and activator of transcription 1-alpha/beta	P42224	14	7	7		919000	1650000	0.56:1.00	7.77
744	Splicing factor 3a subunit 1 120kDa isoform CRA_a	A0A024R1K8	11	7	7	Carbamidomethylation	2180000	1750000	1.25:1.00	7.75
1106	Ran GTPase-activating protein 1	P46060	11	5	5	Carbamidomethylation	1280000	1920000	0.67:1.00	7.75
1341	Acrosomal protein KIAA1210	Q9ULL0	3	4	4		1060000	386000	2.74:1.00	7.74
184	PGRMC1 protein	Q6IB11	51	9	8	Carbamidomethylation; Deamidation (NQ)	26900000	19500000	1.38:1.00	7.73
2609	Exosome complex component RRP41	Q9NPD3	4	1	1		25100	294000	0.09:1.00	7.72
946	Endoplasmic reticulum metallopeptidase 1	Q7Z2K6	7	5	5	Carbamidomethylation	3070000	1720000	1.78:1.00	7.71
889	Leucine zipper-EF-hand containing transmembrane protein 1 isoform CRA_a	D3DVQ1	14	6	6	Carbamidomethylation; Deamidation (NQ)	1080000	830000	1.30:1.00	7.71
1287	WD repeat-containing protein 5	P61964	12	3	3	Carbamidomethylation	296000	297000	0.99:1.00	7.68
909	HECT UBA and WWE domain containing 1 isoform CRA_b	A0A024R9W5	3	8	8	Carbamidomethylation	325000	516000	0.63:1.00	7.67
2415	Protein Hikeshi	Q53FT3	11	2	2		439000	164000	2.67:1.00	7.67
372	Actin-related protein 3	P61158	42	12	12	Carbamidomethylation	6420000	4300000	1.49:1.00	7.64
523	CFB	A0A1U9X7H4	12	7	7	Carbamidomethylation; Deamidation (NQ)	1300000	1970000	0.66:1.00	7.64
558	Interferon gamma-inducible protein 16 isoform CRA_a	D3DUZ3	20	11	11	Carbamidomethylation	5490000	2270000	2.41:1.00	7.64
511	cDNA FLJ58466 highly similar to Leucyl-tRNA synthetase cytoplasmic	B4E266	12	10	10	Carbamidomethylation	2030000	1270000	1.60:1.00	7.63
678	Coatomer subunit gamma-1	Q9Y678	28	16	14	Carbamidomethylation	3030000	1940000	1.56:1.00	7.62
609	Apoptosis-inducing factor 1 mitochondrial	O95831	18	10	10		3930000	2100000	1.87:1.00	7.6
1513	ATP synthase subunit delta mitochondrial	P30049	27	3	3	Deamidation (NQ)	1270000	812000	1.56:1.00	7.58
875	Proteasome (Prosome macropain) 26S subunit non-ATPase 13 isoform CRA_a	A0A024R201	24	6	6	Deamidation (NQ)	936000	1380000	0.68:1.00	7.58
93	Keratin type II cytoskeletal 8	P05787	50	27	21	Oxidation (M); Deamidation (NQ)	39200000	23600000	1.66:1.00	7.58
1801	Actin-related protein 2/3 complex subunit 3	B2R4D5	7	1	1		1810000	1440000	1.26:1.00	7.57
1703	LGMN protein	Q6I9U9	12	4	4	Carbamidomethylation	427000	850000	0.50:1.00	7.56
1028	DnaJ homolog subfamily C member 10	Q8IXB1	8	5	5		432000	615000	0.70:1.00	7.56
733	ELAV-like protein 1	Q15717	23	6	6	Deamidation (NQ)	6330000	5000000	1.26:1.00	7.55
1029	Ras-related protein Rab-5A	P20339	24	4	3		1300000	498000	2.60:1.00	7.53
2055	Cytochrome b-5 isoform 1 variant (Fragment)	Q59F44	17	2	2		1130000	619000	1.83:1.00	7.51
209	Interleukin enhancer binding factor 3 90kDa isoform CRA_d	A0A024R7C7	23	15	15	Carbamidomethylation	8180000	6720000	1.22:1.00	7.51
2453	cDNA FLJ78655 highly similar to Homo sapiens exportin 5 (XPO5) mRNA	A8K5Y7	2	2	2		55100	167000	0.33:1.00	7.47
297	Interleukin enhancer-binding factor 2	B4DY09	42	12	12	Deamidation (NQ)	11800000	6410000	1.84:1.00	7.47
793	Alpha-2-HS-glycoprotein	P02765	17	3	3	Carbamidomethylation	822000	1370000	0.60:1.00	7.46
2624	Cytosolic Fe-S cluster assembly factor NUBP1	P53384	3	1	1		527000	517000	1.02:1.00	7.45
838	Brain specific protein isoform CRA_a	A0A024R702	24	3	3	Carbamidomethylation	663000	272000	2.44:1.00	7.45
2373	Costars family protein ABRACL	Q9P1F3	23	2	2	Carbamidomethylation	717000	267000	2.69:1.00	7.45
1123	60S ribosomal protein L9 (Fragment)	D6RAN4	37	4	4	Carbamidomethylation; Deamidation (NQ)	4420000	2390000	1.85:1.00	7.43
1523	Stromelysin-2	P09238	4	2	2		397000	229000	1.73:1.00	7.43
410	MYL9 protein	Q6IBG1	45	7	2	Oxidation (M); Deamidation (NQ)	3620000	1690000	2.15:1.00	7.42
877	Chromobox homolog 5 (HP1 alpha homolog Drosophila) isoform CRA_b	V9HWG0	26	4	4	Carbamidomethylation	1200000	1700000	0.71:1.00	7.4
185	Cofilin 1 (Non-muscle) isoform CRA_b	V9HWI5	40	6	5	Carbamidomethylation; Deamidation (NQ)	6150000	9440000	0.65:1.00	7.39
1501	DNA-directed RNA polymerases I II and III subunit RPABC3 (Fragment)	C9JLU1	7	1	1		1880000	720000	2.61:1.00	7.37
1378	Tripeptidyl-peptidase 2	P29144	5	6	6	Carbamidomethylation	931000	523000	1.78:1.00	7.37
1047	60S ribosomal protein L13	A8K4C8	27	6	6		6900000	8890000	0.78:1.00	7.35
139	Epididymis secretory sperm binding protein	A0A384N6H1	41	32	32	Carbamidomethylation; Oxidation (M); Deamidation (NQ)	17700000	12300000	1.43:1.00	7.35
1663	Myosin phosphatase Rho interacting protein	B9EGI2	2	2	2		646000	197000	3.28:1.00	7.35
2736	cDNA FLJ51216 highly similar to Ras-related protein Rab-36	B4DJF4	8	1	1	Carbamidomethylation	1400	4790	0.29:1.00	7.34
2687	STRN protein (Fragment)	Q3B874	2	1	1		226000	177000	1.28:1.00	7.34
929	Ras-related protein Rab-5C	P51148	24	4	3		1350000	1860000	0.73:1.00	7.33
2075	Alpha-endosulfine	A0A1W2PRU0	9	1	1		1430000	899000	1.59:1.00	7.33
1633	Pleiotropic regulator 1	O43660	11	3	3	Carbamidomethylation; Deamidation (NQ)	285000	220000	1.30:1.00	7.33
1579	PRA1 family protein	A0A024QZ22	12	2	2	Carbamidomethylation	2690000	1830000	1.47:1.00	7.31
1892	Kynurenine 3-monooxygenase	O15229	8	3	3		41300	348000	0.12:1.00	7.29
1058	ATP synthase membrane subunit DAPIT mitochondrial	Q96IX5	43	2	2		3660000	3030000	1.21:1.00	7.29
1708	Prolyl 3-hydroxylase 1	Q32P28	3	2	2		683000	1080000	0.63:1.00	7.28
721	General transcription factor IIi isoform D (Fragment)	X5D2J9	11	10	7	Carbamidomethylation	2420000	1500000	1.61:1.00	7.27
2360	1-phosphatidylinositol 4 5-bisphosphate phosphodiesterase beta-3	Q01970	2	2	2		21000	204000	0.10:1.00	7.26
501	Leukotriene A(4) hydrolase	A0A140VK27	25	11	11	Carbamidomethylation	3170000	1650000	1.92:1.00	7.25
2359	Alkylglycerone-phosphate synthase	B7Z3Q4	5	2	2	Carbamidomethylation	1250000	441000	2.83:1.00	7.25
87	Peptidyl-prolyl cis-trans isomerase	V9HWC6	46	10	9	Carbamidomethylation; Deamidation (NQ)	67000000	50900000	1.32:1.00	7.25
1003	AP-2 complex subunit alpha	B7Z5S9	12	9	6	Carbamidomethylation	1880000	1160000	1.62:1.00	7.25
149	cDNA FLJ54057 highly similar to Neutral alpha-glucosidase AB	B4DSM6	33	22	22	Carbamidomethylation; Oxidation (M); Deamidation (NQ)	9140000	7450000	1.23:1.00	7.25
341	Heparan sulfate proteoglycan 2 (Perlecan) isoform CRA_b	A0A024RAB6	5	16	16	Carbamidomethylation; Deamidation (NQ)	1390000	985000	1.41:1.00	7.24
2454	cDNA FLJ58627	B4DUE0	5	2	2		724000	401000	1.81:1.00	7.23
1666	Transmembrane emp24 domain-containing protein 1	Q13445	18	3	3	Carbamidomethylation	464000	669000	0.69:1.00	7.22
1874	ADP-ribosylation factor 6	P62330	13	2	2		3540000	1960000	1.80:1.00	7.22
2488	NADH dehydrogenase [ubiquinone] 1 beta subcomplex subunit 5 mitochondrial	E7EWP0	7	1	1		165000	454000	0.36:1.00	7.22
1336	Delta-aminolevulinic acid dehydratase	A0A024R877	16	4	4	Carbamidomethylation	243000	555000	0.44:1.00	7.22
1990	Methionine adenosyltransferase 2 subunit beta	A0A140VJP2	7	2	2		944000	745000	1.27:1.00	7.22
1401	HCG31253 isoform CRA_a	A0A024R8A7	15	5	5		256000	685000	0.37:1.00	7.22
2563	Sorting nexin-27	A0A2R8Y8A7	2	1	1		11400000	781000	14.64:1.00	7.21
2107	Serrate RNA effector molecule homolog	Q9BXP5	5	3	3		329000	682000	0.48:1.00	7.2
80	Alpha-enolase	P06733	59	18	15	Carbamidomethylation; Oxidation (M); Deamidation (NQ)	24400000	32900000	0.74:1.00	7.19
1387	JTV1 gene isoform CRA_a	A0A024QZY1	17	3	3	Carbamidomethylation	587000	898000	0.65:1.00	7.18
735	Nuclear pore complex protein Nup93	A8K897	15	10	10	Carbamidomethylation	1110000	806000	1.38:1.00	7.18
1068	ATP synthase subunit gamma (Fragment)	Q8TAS0	20	5	5	Carbamidomethylation	3760000	1240000	3.04:1.00	7.18
1596	Signal peptidase complex catalytic subunit SEC11	H0YNG3	17	3	3		2090000	1180000	1.76:1.00	7.16
188	cDNA FLJ76817 highly similar to Homo sapiens non-POU domain containing octamer-binding (NONO) mRNA	A8K525	31	13	10	Carbamidomethylation; Deamidation (NQ)	14500000	12800000	1.13:1.00	7.15
2022	cDNA FLJ77126 highly similar to Homo sapiens zinc finger protein 638 (ZNF638) transcript variant 1 mRNA (Fragment)	A8K583	1	2	2		1120000	2340000	0.48:1.00	7.15
1782	Insulin-like growth factor-binding protein 7	Q16270	12	2	2	Carbamidomethylation	364000	187000	1.95:1.00	7.14
565	cDNA FLJ95068 highly similar to Homo sapiens eukaryotic translation elongation factor 1 delta (guanine nucleotide exchange protein) (EEF1D) transcript variant 1 mRNA	B2RAR6	12	5	5		5710000	4270000	1.34:1.00	7.14
165	Profilin-1	P07737	77	10	10	Carbamidomethylation; Oxidation (M); Deamidation (NQ)	43600000	30900000	1.41:1.00	7.12
1251	Nicotinamide phosphoribosyltransferase	A0A024R718	8	3	3		831000	1480000	0.56:1.00	7.12
870	Histone H1x	Q92522	15	3	3		9020000	5690000	1.59:1.00	7.11
865	Barrier to autointegration factor 1 isoform CRA_a	A0A024R5H0	42	3	3	Carbamidomethylation	3020000	4490000	0.67:1.00	7.09
2427	Heme oxygenase	B3KSE0	7	2	2		1200000	754000	1.59:1.00	7.08
911	Fermitin family homolog 3	Q86UX7	14	7	7		563000	1300000	0.43:1.00	7.07
872	Metastasis-associated protein MTA2	O94776	18	9	6	Carbamidomethylation; Deamidation (NQ)	781000	1090000	0.72:1.00	7.06
719	Testicular tissue protein Li 27	A0A140VJF3	29	8	7	Carbamidomethylation	2100000	1430000	1.48:1.00	7.04
1385	NADH dehydrogenase [ubiquinone] 1 beta subcomplex subunit 8 mitochondrial	O95169	17	3	3		1030000	1490000	0.69:1.00	7.03
1072	Reticulon-4	Q9NQC3	6	4	4	Carbamidomethylation	5430000	3650000	1.49:1.00	7.03
1005	ATP-dependent 6-phosphofructokinase platelet type	Q01813	7	4	2		342000	237000	1.45:1.00	7.03
1061	Peroxisome proliferator activated receptor interacting complex protein	E1NZA1	6	11	11	Carbamidomethylation	908000	708000	1.28:1.00	7.02
2425	Succinyl-CoA:3-ketoacid-coenzyme A transferase	A0A024R040	2	1	1		1370000	489000	2.81:1.00	6.96
2187	Selenoprotein H	A0A087WYP2	21	3	3		1400000	122000	11.42:1.00	6.95
2430	SFRP1 protein (Fragment)	Q05DS5	6	1	1		1880000	835000	2.26:1.00	6.94
920	Multifunctional protein ADE2 (Fragment)	E9PBS1	25	8	8	Carbamidomethylation	1580000	2120000	0.74:1.00	6.94
612	cDNA FLJ53573 highly similar to Myosin Ic	B7Z3E5	13	10	9	Carbamidomethylation	1710000	1180000	1.44:1.00	6.93
420	Ezrin	Q6NUR7	19	10	7		2640000	2010000	1.31:1.00	6.93
1408	FLOT2 protein	Q6FG43	3	1	1		840000	517000	1.63:1.00	6.93
876	Transmembrane protein 205 (Fragment)	K7ELQ9	18	2	2		2700000	1970000	1.37:1.00	6.93
1824	60S ribosomal protein L6	Q8N5Z7	18	4	4	Deamidation (NQ)	5570000	3580000	1.56:1.00	6.92
2477	Na(+)/H(+) exchange regulatory cofactor NHE-RF2	Q15599	3	1	1		130000	83000	1.57:1.00	6.92
1981	Nucleoporin NUP53	A8K3Z5	14	3	3	Carbamidomethylation	45000	176000	0.26:1.00	6.91
45	Heat shock cognate 71 kDa protein	P11142	50	30	17	Carbamidomethylation; Deamidation (NQ)	29200000	37100000	0.79:1.00	6.9
290	Cytosolic non-specific dipeptidase	Q96KP4	52	19	19	Carbamidomethylation; Oxidation (M); Deamidation (NQ)	10300000	8040000	1.28:1.00	6.9
1793	Replication protein A 32 kDa subunit	P15927	4	1	1		3240000	1360000	2.39:1.00	6.89
172	14-3-3 protein epsilon	P62258	60	14	12	Carbamidomethylation; Oxidation (M); Deamidation (NQ)	18100000	13100000	1.38:1.00	6.88
2640	cDNA FLJ32482 fis clone SKNMC2001324 highly similar to Importin-4	B3KPY9	2	1	1	Carbamidomethylation	819000	373000	2.20:1.00	6.88
2654	cDNA FLJ78384 highly similar to Homo sapiens RUN and FYVE domain containing 1 (RUFY1) mRNA	A8K7B1	2	1	1	Carbamidomethylation	361000	149000	2.42:1.00	6.88
1195	cDNA FLJ55694 highly similar to Dipeptidyl-peptidase 1	B4DJQ8	15	5	5	Carbamidomethylation; Deamidation (NQ)	1750000	992000	1.77:1.00	6.85
1500	Hepatoma-derived growth factor-related protein 2	Q7Z4V5	5	2	2		992000	478000	2.07:1.00	6.85
2057	Vacuolar protein sorting 4B (Yeast) isoform CRA_a	A0A024R2C5	8	3	3		634000	469000	1.35:1.00	6.84
1726	Signal transducer and activator of transcription	G8JLH9	10	5	5	Carbamidomethylation	964000	577000	1.67:1.00	6.83
1353	Emerin	P50402	28	5	5		913000	218000	4.20:1.00	6.83
1949	Cytochrome P450 20A1	Q6UW02	3	1	1		1000000	454000	2.21:1.00	6.83
2422	Cyclin-dependent kinase 9 (CDC2-related kinase) isoform CRA_a	A0A024R880	3	1	1		1680000	661000	2.54:1.00	6.83
1553	DnaJ homolog subfamily A member 2	O60884	9	3	3	Deamidation (NQ)	681000	889000	0.77:1.00	6.82
1002	cDNA FLJ53116 highly similar to T-complex protein 1 subunit epsilon	B4DZT5	21	9	5	Carbamidomethylation	672000	543000	1.24:1.00	6.79
42	Histone H4	B2R4R0	52	7	7	Oxidation (M); Deamidation (NQ)	1380000000	937000000	1.48:1.00	6.75
1522	Copine III isoform CRA_a	A0A024R994	11	5	5	Carbamidomethylation	823000	1290000	0.64:1.00	6.75
421	Fibulin-1	P23142	19	11	3	Carbamidomethylation	887000	1170000	0.76:1.00	6.72
336	Poly [ADP-ribose] polymerase	B4E0E1	19	15	15	Carbamidomethylation	3450000	2800000	1.23:1.00	6.7
1281	Agrin	A0A494C1I6	1	2	2	Carbamidomethylation	421000	130000	3.23:1.00	6.7
518	Transgelin	Q6FI52	24	4	4		12700000	6090000	2.08:1.00	6.7
2016	Cleavage stimulation factor subunit 3	Q12996	5	3	3	Carbamidomethylation	469000	313000	1.50:1.00	6.7
1626	40S ribosomal protein S15	K7EM56	17	1	1	Deamidation (NQ)	396000	1140000	0.35:1.00	6.7
2523	cDNA FLJ52540 highly similar to Lysosome-associated membrane glycoprotein 2	B7Z2R9	7	2	2		3610000	2150000	1.68:1.00	6.68
1562	Double-strand break repair protein	F8W7U8	8	5	5		383000	594000	0.64:1.00	6.67
1267	F-actin-capping protein subunit alpha-2	P47755	24	4	4	Carbamidomethylation; Deamidation (NQ)	1100000	1450000	0.76:1.00	6.67
1709	Eukaryotic translation initiation factor 3 subunit F	B3KSH1	11	3	3		405000	975000	0.42:1.00	6.67
123	Protein disulfide-isomerase A4	A0A090N8Y2	41	22	22	Oxidation (M); Deamidation (NQ)	13800000	10600000	1.30:1.00	6.66
1870	COP9 signalosome complex subunit 2	B4DIH5	7	2	2		1020000	631000	1.62:1.00	6.66
1964	cDNA FLJ96732 highly similar to Homo sapiens testis derived transcript (3 LIM domains) (TES) transcript variant 1 mRNA	B2RDR4	13	4	4	Carbamidomethylation	777000	552000	1.41:1.00	6.65
2366	DNA mismatch repair protein Msh2	P43246	1	1	1		356000	569000	0.63:1.00	6.62
223	Epididymis luminal protein 112	B2RDW1	54	8	8	Carbamidomethylation	34300000	49300000	0.69:1.00	6.61
927	High mobility group protein B3 (Fragment)	E9PES6	26	3	3		3040000	1980000	1.53:1.00	6.61
797	Protein S100-A11	P31949	34	3	3	Carbamidomethylation	9630000	6440000	1.50:1.00	6.57
1124	cDNA FLJ52285 highly similar to Vesicular integral-membrane protein VIP36	B4DWN1	14	4	4	Carbamidomethylation	3440000	12200000	0.28:1.00	6.56
1255	Alpha-synuclein (Fragment)	Q4W5L2	32	2	2		36400	145000	0.25:1.00	6.56
2703	Cilia- and flagella-associated protein 47	Q6ZTR5	0	1	1		450000	431000	1.05:1.00	6.55
259	cDNA FLJ75416 highly similar to Homo sapiens complement factor H (CFH) mRNA	A8K5T0	22	18	17	Carbamidomethylation; Deamidation (NQ)	1800000	3560000	0.51:1.00	6.54
503	60S ribosomal protein L12	P30050	55	6	6	Carbamidomethylation	6350000	8410000	0.75:1.00	6.53
1955	Protein FAM162A	F8W7Q4	8	1	1		539000	1300000	0.41:1.00	6.51
1089	cDNA FLJ13654 fis clone PLACE1011477 highly similar to Sorting nexin-2	B3KN57	17	7	6		445000	675000	0.66:1.00	6.5
1241	Myosin VI transcript variant 008	A0A1Y0BRN0	2	2	2		379000	554000	0.68:1.00	6.5
1591	SWI/SNF-related matrix-associated actin-dependent regulator of chromatin subfamily E member 1	A0A2R8Y765	5	1	1		2050000	1160000	1.77:1.00	6.49
540	AP-2 complex subunit alpha-1	O95782	20	16	13	Carbamidomethylation	2830000	2010000	1.41:1.00	6.48
2066	Spermidine synthase	P19623	14	3	3		789000	612000	1.29:1.00	6.48
355	Histone H2B type 1-B	P33778	41	9	2	Oxidation (M); Deamidation (NQ)	89500000	56600000	1.58:1.00	6.48
1070	NADH-cytochrome b5 reductase 1	Q9UHQ9	22	6	6	Carbamidomethylation; Deamidation (NQ)	1780000	972000	1.83:1.00	6.48
1527	Thy-1 membrane glycoprotein (Fragment)	E9PNQ8	8	1	1	Carbamidomethylation	1360000	3220000	0.42:1.00	6.48
524	tRNA-splicing ligase RtcB homolog	Q9Y3I0	26	12	12	Carbamidomethylation	3540000	2740000	1.29:1.00	6.46
39	Carbonic anhydrase 1 (Fragment)	E5RHP7	39	8	8	Deamidation (NQ)	24200000	13800000	1.76:1.00	6.43
1147	Adenylate kinase 2 mitochondrial	F8W1A4	29	7	7	Carbamidomethylation; Deamidation (NQ)	3130000	2410000	1.30:1.00	6.43
1889	SRPR protein	Q6IAX9	2	1	1		812000	1390000	0.58:1.00	6.41
2514	Ras-related GTP binding C isoform CRA_a	D3DPT8	4	1	1		94900	353000	0.27:1.00	6.4
100	Vinculin isoform CRA_c	A0A024QZN4	40	34	34	Carbamidomethylation; Deamidation (NQ)	13600000	5750000	2.37:1.00	6.4
884	Peroxidasin homolog	Q92626	8	8	8	Carbamidomethylation; Deamidation (NQ)	96900	305000	0.32:1.00	6.39
989	Polyadenylate-binding protein	B1ANR0	10	5	1	Carbamidomethylation; Deamidation (NQ)	1870000	1080000	1.74:1.00	6.39
1845	Multifunctional procollagen lysine hydroxylase and glycosyltransferase LH3	O60568	3	2	2		937000	386000	2.43:1.00	6.38
126	Lamin-B1	P20700	30	16	15	Carbamidomethylation; Deamidation (NQ)	15700000	11800000	1.33:1.00	6.34
347	Cytochrome b-c1 complex subunit 2 mitochondrial	P22695	24	8	8	Carbamidomethylation	4120000	3080000	1.34:1.00	6.34
2095	DIS3	A8QI98	4	3	3		394000	468000	0.84:1.00	6.33
1511	Exosome RNA helicase MTR4	P42285	2	2	2		690000	373000	1.85:1.00	6.33
2530	ADP-ribosylation factor-like protein 3	P36405	5	1	1		1860000	1160000	1.60:1.00	6.31
72	Pyruvate kinase	A0A024R5Z9	51	25	1	Carbamidomethylation; Deamidation (NQ)	728000	297000	2.45:1.00	6.31
2606	Cathepsin L isoform CRA_a	A0A024R276	4	1	1	Carbamidomethylation	1720000	997000	1.72:1.00	6.29
1636	Coronin	A0A024R5K1	7	3	3	Carbamidomethylation	1080000	699000	1.55:1.00	6.27
119	Keratin type I cytoskeletal 19	P08727	65	27	5	Deamidation (NQ)	10500000	5560000	1.89:1.00	6.27
2134	cDNA FLJ61538 highly similar to Switch-associated protein 70	B4E245	4	2	2		260000	359000	0.72:1.00	6.27
2445	HEAT repeat containing 1	B2RWN5	1	1	1		501000	203000	2.46:1.00	6.26
1233	Translocon-associated protein subunit alpha	E9PAL7	18	4	4		2910000	2300000	1.27:1.00	6.26
122	Uncharacterized protein	Q5EBM2	36	13	2	Carbamidomethylation; Oxidation (M); Deamidation (NQ)	412000	963000	0.43:1.00	6.26
8	Serum albumin	P02768	75	69	3	Carbamidomethylation; Oxidation (M); Deamidation (NQ)	10300000	22600000	0.46:1.00	6.25
2250	Adenylate kinase 1 variant (Fragment)	Q53EY8	7	1	1		2160000	1020000	2.11:1.00	6.23
622	Proliferation-associated protein 2G4	Q9UQ80	24	8	8	Carbamidomethylation	4740000	4040000	1.17:1.00	6.22
499	Malate dehydrogenase	V9HWF2	27	8	8	Carbamidomethylation	5950000	8180000	0.73:1.00	6.22
218	Chaperonin containing TCP1 subunit 8 (Theta) variant (Fragment)	Q53HU0	34	17	17	Carbamidomethylation	8480000	5900000	1.44:1.00	6.21
974	ACLY variant protein (Fragment)	Q4LE36	10	10	10	Carbamidomethylation	935000	629000	1.49:1.00	6.2
2094	GYG1 protein (Fragment)	Q8N5Y3	4	1	1		1320000	849000	1.56:1.00	6.19
671	Enhancer of rudimentary homolog	A0A024R6D4	45	4	4	Carbamidomethylation	820000	1320000	0.62:1.00	6.19
380	Decorin	P07585	21	6	6	Carbamidomethylation; Deamidation (NQ)	6580000	9190000	0.72:1.00	6.18
517	Retinal dehydrogenase 2	O94788	36	16	4	Deamidation (NQ)	384000	1140000	0.34:1.00	6.17
1128	Testis tissue sperm-binding protein Li 84P	A0A140VJH7	11	4	4		332000	441000	0.75:1.00	6.17
121	RRBP1 protein	A1A5C5	44	24	1	Carbamidomethylation; Oxidation (M); Deamidation (NQ)	168000	130000	1.29:1.00	6.15
1022	Dynactin subunit 1	E7EX90	5	5	5	Carbamidomethylation	4830000	2390000	2.02:1.00	6.15
924	cDNA FLJ79405 highly similar to Homo sapiens solute carrier family 25 member 24 transcript variant 1 mRNA	B7ZB41	23	9	9	Carbamidomethylation	1790000	1370000	1.30:1.00	6.13
2550	cDNA FLJ51115 moderately similar to Tripartite motif-containing protein 22	B4DVR0	3	1	1		746000	588000	1.27:1.00	6.11
1904	NADH dehydrogenase [ubiquinone] iron-sulfur protein 4 mitochondrial	O43181	18	2	2		1040000	699000	1.49:1.00	6.1
2667	Carbonic anhydrase 12	O43570	4	1	1		2740000	450000	6.08:1.00	6.09
2481	cDNA FLJ55725 moderately similar to Homo sapiens signal peptide CUB domain EGF-like 1 (SCUBE1) mRNA	B4DMI7	1	1	1	Carbamidomethylation	532000	167000	3.18:1.00	6.08
728	RNA binding motif protein 14 isoform 1 (Fragment)	A0A0S2Z4Z0	10	6	6	Carbamidomethylation; Deamidation (NQ)	1000000	1310000	0.77:1.00	6.06
1656	Mesencephalic astrocyte-derived neurotrophic factor	P55145	8	1	1		1070000	1730000	0.62:1.00	6.06
2729	Insulin-degrading enzyme	A0A3B3ISG5	2	2	2		244000	152000	1.61:1.00	6.05
1810	60S ribosomal protein L32 (Fragment)	D3YTB1	20	2	2	Carbamidomethylation	13700000	25800000	0.53:1.00	6.05
1840	SUMO-conjugating enzyme UBC9 (Fragment)	H3BQQ9	33	4	4	Carbamidomethylation	800000	1180000	0.68:1.00	6.04
1099	cDNA FLJ92374 highly similar to Homo sapiens C-type lectin domain family 3 member B (CLEC3B) mRNA	B2R582	17	2	1	Carbamidomethylation; Deamidation (NQ)	154000	999000	0.15:1.00	6.03
2029	Ragulator complex protein LAMTOR5	O43504	11	1	1		77500	13600	5.68:1.00	6.03
1436	Complement C1r subcomponent	B4DPQ0	6	3	3	Carbamidomethylation	43200	222000	0.19:1.00	6.02
2707	cDNA FLJ51304 highly similar to Angiopoietin-related protein 1	B4DTH4	2	1	1		339000	379000	0.89:1.00	6.02
333	Matrin-3	P43243	26	17	17	Carbamidomethylation; Deamidation (NQ)	6590000	3080000	2.14:1.00	6.01
1402	Neprilysin	P08473	11	6	6	Carbamidomethylation	701000	1000000	0.70:1.00	6
592	Polyadenylate-binding protein	A0A087WTT1	25	12	9	Carbamidomethylation; Deamidation (NQ)	2450000	3500000	0.70:1.00	5.99
2118	cDNA FLJ60300 highly similar to Homo sapiens protein phosphatase 1 regulatory (inhibitor) subunit 12C (PPP1R12C) mRNA	B4DLW4	2	1	1		4790000	3580000	1.34:1.00	5.98
767	26S proteasome non-ATPase regulatory subunit 2	Q13200	8	5	5	Carbamidomethylation	1290000	937000	1.37:1.00	5.97
1560	Complement factor I	G3XAM2	9	4	2	Carbamidomethylation	3240000	1070000	3.02:1.00	5.96
907	Cleavage and polyadenylation-specificity factor subunit 6	F8WJN3	17	5	5	Carbamidomethylation	948000	1210000	0.78:1.00	5.96
1996	cDNA FLJ51771 highly similar to SWI/SNF-related matrix-associatedactin-dependent regulator of chromatin subfamily A member5	B4DZC0	3	3	3	Carbamidomethylation	286000	472000	0.61:1.00	5.95
2666	Eukaryotic translation elongation factor 1 epsilon-1	D6RBD7	7	1	1		725000	345000	2.10:1.00	5.94
1702	Disintegrin and metalloproteinase domain-containing protein 10	O14672	9	5	5	Carbamidomethylation	304000	641000	0.47:1.00	5.93
299	Heterogeneous nuclear ribonucleoprotein U-like protein 2	Q1KMD3	22	13	12	Carbamidomethylation	7220000	5600000	1.29:1.00	5.93
953	Thyroid hormone receptor-associated protein 3	A0A3B3ITZ9	11	9	5		2210000	1290000	1.71:1.00	5.92
94	Epididymis luminal protein 220	V9HW80	41	27	26	Carbamidomethylation; Oxidation (M); Deamidation (NQ)	8950000	7490000	1.19:1.00	5.91
57	DNA-dependent protein kinase catalytic subunit	P78527	22	74	74	Carbamidomethylation; Deamidation (NQ)	4530000	3040000	1.49:1.00	5.91
1498	Lysozyme	B2R4C5	27	3	3	Carbamidomethylation	932000	74500	12.50:1.00	5.9
1026	Small nuclear ribonucleoprotein polypeptide A' variant (Fragment)	Q53G61	23	5	5		569000	892000	0.64:1.00	5.89
700	40S ribosomal protein S10	P46783	30	5	5		3670000	2760000	1.33:1.00	5.89
2162	BRISC and BRCA1-A complex member 1	M0QXG9	10	1	1		23800	16900	1.41:1.00	5.87
325	Glucose-6-phosphate isomerase	B4DE36	18	7	7	Deamidation (NQ)	6180000	4360000	1.42:1.00	5.87
1792	NAD(P)H-hydrate epimerase	Q8NCW5	23	4	4	Carbamidomethylation	255000	579000	0.44:1.00	5.85
307	Elongation factor 1-beta	P24534	28	4	4		5090000	7110000	0.72:1.00	5.85
514	Exportin-2	P55060	15	11	11	Carbamidomethylation; Deamidation (NQ)	2550000	1640000	1.55:1.00	5.85
810	Collagen type IV alpha 2 isoform CRA_a	A0A024RDW8	4	5	5	Carbamidomethylation; Oxidation (M); Deamidation (NQ)	1690000	834000	2.03:1.00	5.85
330	T-complex protein 1 subunit alpha	P17987	36	16	15	Carbamidomethylation; Deamidation (NQ)	5970000	4120000	1.45:1.00	5.83
995	Isoaspartyl peptidase/L-asparaginase	Q7L266	23	5	5	Carbamidomethylation	825000	1180000	0.70:1.00	5.83
477	Caveolae-associated protein 1	Q6NZI2	16	4	4	Deamidation (NQ)	2310000	3680000	0.63:1.00	5.82
458	Nucleolar protein 58	Q9Y2X3	26	10	10	Carbamidomethylation	3330000	2720000	1.22:1.00	5.82
666	NADH-cytochrome b5 reductase	A0A024R4X0	21	5	4		5070000	3930000	1.29:1.00	5.81
169	Tubulin alpha-8 chain (Fragment)	V9GZ17	31	7	1	Carbamidomethylation; Oxidation (M); Deamidation (NQ)	362000	185000	1.96:1.00	5.8
2086	Centromere protein V	Q7Z7K6	5	1	1		920000	825000	1.12:1.00	5.8
2441	Mitochondrial carrier homolog 2	Q9Y6C9	3	1	1		605000	329000	1.84:1.00	5.8
1566	cDNA FLJ75365 highly similar to Homo sapiens SUGT1B (SUGT1) mRNA	A8K5T7	7	2	2	Deamidation (NQ)	345000	249000	1.39:1.00	5.8
439	Coatomer subunit beta'	P35606	22	14	14	Carbamidomethylation	6690000	2020000	3.32:1.00	5.79
55	Glyceraldehyde-3-phosphate dehydrogenase	V9HVZ4	55	14	1	Carbamidomethylation; Oxidation (M); Deamidation (NQ)	22500000	37600000	0.60:1.00	5.79
694	Transthyretin	P02766	24	3	3		3460000	2210000	1.57:1.00	5.77
228	Sarcoplasmic/endoplasmic reticulum calcium ATPase 2	P16615	22	19	13	Carbamidomethylation	9030000	4480000	2.02:1.00	5.76
443	High density lipoprotein binding protein (Vigilin) isoform CRA_a	A0A024R4E5	12	11	11	Carbamidomethylation	1690000	2180000	0.77:1.00	5.75
241	Haptoglobin	P00738	30	12	12	Carbamidomethylation; Deamidation (NQ)	7560000	12900000	0.58:1.00	5.75
1685	Glutamine amidotransferase-like class 1 domain-containing protein 3B mitochondrial	A0A096LNH5	22	2	2		840000	1110000	0.76:1.00	5.75
655	Epididymis secretory sperm binding protein	A0A384MR44	29	7	5	Carbamidomethylation	4260000	3340000	1.28:1.00	5.74
1934	cDNA FLJ53753 highly similar to Myeloid-associated differentiation marker	B4DG42	12	3	3		734000	651000	1.13:1.00	5.73
2211	ATP5MF-PTCD1 readthrough	G3V325	2	1	1		1820000	1060000	1.71:1.00	5.73
1914	E3 ubiquitin-protein ligase UBR4	Q5T4S7	1	3	3	Carbamidomethylation	2090000	822000	2.54:1.00	5.72
1391	Malic enzyme	A0A1W2PQT3	9	3	3	Carbamidomethylation; Deamidation (NQ)	694000	431000	1.61:1.00	5.7
2480	cDNA FLJ53979 highly similar to DnaJ homolog subfamily C member 11	B4DGD5	3	1	1	Carbamidomethylation	203000	284000	0.72:1.00	5.69
983	Epididymis secretory sperm binding protein	A0A384MTR2	33	6	6	Carbamidomethylation	4680000	6380000	0.73:1.00	5.69
350	Moesin	P26038	29	16	13	Carbamidomethylation	5930000	4650000	1.28:1.00	5.68
2165	Epidermal growth factor receptor (Fragment)	Q68GS6	4	2	2	Carbamidomethylation	538000	401000	1.34:1.00	5.67
2557	Transcriptional repressor protein YY1	P25490	4	1	1		6550	13100	0.50:1.00	5.66
254	Plasminogen	P00747	25	14	14	Carbamidomethylation	1260000	2160000	0.58:1.00	5.66
1495	Ragulator complex protein LAMTOR1	Q6IAA8	8	1	1		1600000	1050000	1.52:1.00	5.65
438	Transforming growth factor-beta-induced protein ig-h3	Q15582	26	13	13	Carbamidomethylation	3890000	6270000	0.62:1.00	5.63
951	60S ribosomal protein L5 (Fragment)	A0A2R8Y6J3	27	6	6	Carbamidomethylation; Deamidation (NQ)	5230000	3870000	1.35:1.00	5.63
1367	Phospholipase A-2-activating protein	Q9Y263	5	3	3		64700	245000	0.26:1.00	5.61
1822	Thioredoxin-like protein 4A	P83876	8	1	1		587000	433000	1.36:1.00	5.61
2484	Uridine monophosphate synthetase isoform E	B5LY67	3	1	1		6940000	3830000	1.81:1.00	5.61
369	Voltage-dependent anion-selective channel protein 1	P21796	45	10	9	Carbamidomethylation	9290000	8330000	1.12:1.00	5.6
145	cDNA FLJ54020 highly similar to Heterogeneous nuclear ribonucleoprotein U	B4DLR3	30	18	17	Carbamidomethylation; Deamidation (NQ)	18300000	12700000	1.44:1.00	5.6
229	40S ribosomal protein S8	P62241	36	6	6	Carbamidomethylation; Deamidation (NQ)	7740000	9520000	0.81:1.00	5.56
2085	KIAA1211 (Fragment)	A0A2R8Y6P1	2	1	1		12500	7150	1.74:1.00	5.56
436	Fusion (Involved in t(1216) in malignant liposarcoma)	Q8TBR3	14	5	3	Carbamidomethylation; Oxidation (M)	5840000	7520000	0.78:1.00	5.55
822	Glutamate--cysteine ligase catalytic subunit	P48506	16	8	8	Carbamidomethylation	1720000	918000	1.87:1.00	5.54
335	Filamin-C	Q14315	11	23	17	Carbamidomethylation; Deamidation (NQ)	1180000	795000	1.49:1.00	5.53
2232	Epididymis secretory protein Li 36	V9HWC5	12	2	2		417000	284000	1.47:1.00	5.52
945	Calpain-2 catalytic subunit	P17655	14	8	8	Carbamidomethylation	1620000	918000	1.77:1.00	5.51
2040	Fibrocystin-L	Q86WI1	2	7	7	Carbamidomethylation; Deamidation (NQ)	2310000	1470000	1.57:1.00	5.51
1449	Signal recognition particle 9 kDa protein	P49458	26	2	2	Carbamidomethylation	8220000	5420000	1.52:1.00	5.5
2450	Mitochondrial carrier homolog 1 (Fragment)	H0Y8C3	3	1	1	Carbamidomethylation	198000	295000	0.67:1.00	5.49
790	CHC1 protein	Q5T081	16	5	5	Carbamidomethylation; Deamidation (NQ)	769000	1200000	0.64:1.00	5.48
2213	Nesprin-2	Q8WXH0	0	3	2		20600	60900	0.34:1.00	5.48
779	Apoptosis inhibitor 5	Q9BZZ5	12	5	5	Carbamidomethylation	2760000	1900000	1.45:1.00	5.47
467	Epididymis luminal protein 215	Q6PUJ7	38	8	8		3550000	2760000	1.29:1.00	5.46
1145	Epididymis secretory sperm binding protein	A0A384N605	22	4	4	Carbamidomethylation; Deamidation (NQ)	322000	516000	0.62:1.00	5.46
1062	Utrophin	P46939	3	8	8	Carbamidomethylation	2020000	647000	3.13:1.00	5.45
2063	Aldehyde dehydrogenase X mitochondrial	P30837	4	2	1		381000	213000	1.79:1.00	5.43
2242	cDNA FLJ59524 highly similar to Cysteinyl-tRNA synthetase	B4DI19	3	2	2		490000	430000	1.14:1.00	5.42
2260	Sideroflexin-2	Q96NB2	5	1	1		136000	395000	0.34:1.00	5.42
1806	Adenosylhomocysteinase (Fragment)	Q2NKW8	3	1	1		1720000	385000	4.48:1.00	5.42
990	Protein phosphatase 1 regulatory subunit 7	Q15435	24	7	7	Carbamidomethylation	1140000	776000	1.47:1.00	5.41
2717	Chromosome 1 open reading frame 57 isoform CRA_d	Q5TDE9	8	1	1		83900	353000	0.24:1.00	5.41
1491	Splicing factor 3B subunit 6	Q9Y3B4	32	3	3	Carbamidomethylation	1180000	1160000	1.02:1.00	5.41
1104	Succinate--CoA ligase [ADP-forming] subunit beta mitochondrial	E5KS60	11	4	4	Carbamidomethylation	1360000	1060000	1.29:1.00	5.4
1826	Thioredoxin-related transmembrane protein 1	Q9H3N1	8	2	2		2310000	900000	2.56:1.00	5.4
1163	Cytochrome c oxidase subunit 6B1	P14854	48	3	3	Carbamidomethylation	1210000	1620000	0.75:1.00	5.39
575	VARS	A0A1U9X9C7	10	9	9	Carbamidomethylation	740000	1180000	0.63:1.00	5.39
788	Annexin A3	P12429	24	6	6		924000	606000	1.52:1.00	5.38
994	Tyrosine-protein kinase receptor	U6FVB0	4	2	2		794000	1660000	0.48:1.00	5.37
1091	Serine/cysteine proteinase inhibitor clade G member 1 splice variant 2 (Fragment)	Q5UGI6	22	6	6		2910000	2370000	1.23:1.00	5.36
547	Stress-induced-phosphoprotein 1	P31948	21	9	9	Carbamidomethylation; Deamidation (NQ)	1500000	2060000	0.73:1.00	5.35
245	L-lactate dehydrogenase	Q5U077	40	13	13	Carbamidomethylation; Deamidation (NQ)	25100000	18300000	1.37:1.00	5.35
2688	Acetolactate synthase-like protein (Fragment)	M0QZX5	16	2	2	Carbamidomethylation; Deamidation (NQ)	21000	115000	0.18:1.00	5.33
1038	Calponin-3	Q15417	29	7	7	Carbamidomethylation; Deamidation (NQ)	2320000	1740000	1.33:1.00	5.32
758	Dolichyl-diphosphooligosaccharide--protein glycosyltransferase 48 kDa subunit	A0A0C4DGS1	23	8	8	Carbamidomethylation	7810000	5800000	1.35:1.00	5.32
277	Catenin (Cadherin-associated protein) alpha 1 102kDa isoform CRA_b	A0A384MDY0	32	20	16	Carbamidomethylation	3030000	2370000	1.28:1.00	5.31
649	Ras-related protein Rab-1A	P62820	33	6	3		1140000	1510000	0.76:1.00	5.3
291	Chromobox homolog 3 (HP1 gamma homolog Drosophila)	A4D177	45	5	4	Carbamidomethylation; Deamidation (NQ)	2780000	2240000	1.24:1.00	5.3
2143	Serine/threonine-protein phosphatase 2A activator	A6PVN5	8	2	2		444000	785000	0.57:1.00	5.29
614	Serine/threonine-protein phosphatase PP1-beta catalytic subunit	P62140	31	8	1	Carbamidomethylation	1180000	1490000	0.79:1.00	5.28
1030	Vacuolar protein sorting-associated protein 26A	O75436	26	6	6		1040000	1400000	0.74:1.00	5.27
2535	Pterin-4-alpha-carbinolamine dehydratase	P61457	15	1	1		184000	39000	4.72:1.00	5.27
859	2-oxoglutarate dehydrogenase mitochondrial	Q02218	11	9	2	Carbamidomethylation	1110000	593000	1.87:1.00	5.25
1328	Small glutamine-rich tetratricopeptide repeat-containing protein alpha	O43765	23	6	6	Carbamidomethylation	671000	296000	2.27:1.00	5.24
639	Isoleucine--tRNA ligase cytoplasmic	P41252	10	9	9	Carbamidomethylation	1760000	955000	1.84:1.00	5.24
278	Heat shock 70kDa protein 4 isoform a variant (Fragment)	Q59GF8	33	18	14	Carbamidomethylation	2540000	2070000	1.23:1.00	5.24
2457	Protein phosphatase 1A (Formerly 2C) magnesium-dependent alpha isoform isoform CRA_a	A0A024R6A5	6	2	1	Carbamidomethylation	7930000	72000	110.04:1.00	5.22
2138	Dipeptidyl peptidase 2	Q9UHL4	7	2	2	Deamidation (NQ)	999000	420000	2.38:1.00	5.22
453	Fibulin-1	B4DUV1	17	9	2	Carbamidomethylation	1430000	607000	2.36:1.00	5.2
2342	Protein mago nashi homolog	P61326	7	1	1		1290000	697000	1.85:1.00	5.18
1245	Epididymis secretory sperm binding protein	A0A024R240	20	6	3	Carbamidomethylation	296000	375000	0.79:1.00	5.17
552	Enoyl-CoA delta isomerase 1 mitochondrial	P42126	25	7	7	Carbamidomethylation	3930000	4660000	0.84:1.00	5.17
829	Ras-related protein Rab-14	P61106	43	6	5	Carbamidomethylation	1080000	1630000	0.66:1.00	5.16
2631	Intersectin-1	F8W7U0	1	1	1		132000	130000	1.01:1.00	5.16
2675	Inhibitor of kappa light polypeptide gene enhancer in B-cells kinase gamma isoform CRA_a	D3DWY2	7	1	1		175000	455000	0.38:1.00	5.15
1025	Actin-related protein 2/3 complex subunit	A4D275	19	5	5	Carbamidomethylation	915000	1390000	0.66:1.00	5.15
160	Serine/arginine-rich splicing factor 1	Q07955	40	10	9	Carbamidomethylation	6350000	9220000	0.69:1.00	5.14
2098	Vacuolar protein sorting-associated protein 28 homolog (Fragment)	E9PQR7	24	3	3	Carbamidomethylation	278000	59200	4.70:1.00	5.14
762	cDNA FLJ96580 highly similar to Homo sapiens hepatoma-derived growth factor (high-mobility group protein 1-like) (HDGF) mRNA	B2RDE8	25	6	6	Carbamidomethylation; Deamidation (NQ)	4160000	5550000	0.75:1.00	5.14
1143	NADH dehydrogenase [ubiquinone] iron-sulfur protein 3 mitochondrial	O75489	22	4	4		967000	1200000	0.81:1.00	5.14
1872	Sodium/potassium-transporting ATPase subunit beta-3	P54709	10	2	2		1030000	721000	1.44:1.00	5.12
331	Rab GDP dissociation inhibitor (Fragment)	A0A0S2Z3X8	40	14	7	Carbamidomethylation; Deamidation (NQ)	2030000	1580000	1.28:1.00	5.12
406	cDNA FLJ16285 fis clone OCBBF2004038 highly similar to Dihydropyrimidinase-related protein 1	B3KV96	22	10	7	Deamidation (NQ)	1910000	983000	1.95:1.00	5.11
1404	SWI/SNF complex subunit SMARCC1	Q92922	5	4	1	Carbamidomethylation	124000	606000	0.21:1.00	5.11
1864	Echinoderm microtubule-associated protein-like 4	Q9HC35	2	2	2		288000	200000	1.44:1.00	5.11
1232	EPB41 protein	Q4VB86	5	2	1		178000	462000	0.38:1.00	5.08
743	Keratin type I cytoskeletal 17	Q04695	14	6	2	Carbamidomethylation; Deamidation (NQ)	467000	51800	9.00:1.00	5.08
396	Adenosylhomocysteinase	A0A384MTQ3	28	9	9	Carbamidomethylation	5260000	2670000	1.97:1.00	5.07
962	DNA topoisomerase 1	P11387	9	5	5	Carbamidomethylation	1620000	1310000	1.24:1.00	5.07
1756	CB1 cannabinoid receptor-interacting protein 1	B8ZZB8	20	2	2		503000	285000	1.77:1.00	5.06
1802	Argininosuccinate lyase	P04424	16	6	6	Carbamidomethylation	686000	509000	1.35:1.00	5.06
2108	Lipopolysaccharide-responsive and beige-like anchor protein	A0A494C1L5	1	2	2	Carbamidomethylation	129000	38400	3.35:1.00	5.04
1687	Programmed cell death protein 6	O75340	19	3	3		810000	1100000	0.74:1.00	5.03
1938	Reticulocalbin-2	Q14257	14	3	3	Deamidation (NQ)	918000	276000	3.33:1.00	5.03
2475	Hematopoietic progenitor cell antigen CD34	P28906	5	1	1	Deamidation (NQ)	345000	648000	0.53:1.00	5.02
463	AP-1 complex subunit beta-1	Q10567	17	14	6	Carbamidomethylation	525000	1010000	0.52:1.00	5.01
848	26S proteasome non-ATPase regulatory subunit 1	Q99460	13	7	7	Carbamidomethylation	1520000	945000	1.61:1.00	5
548	Keratin type I cytoskeletal 10	P13645	10	5	3	Deamidation (NQ)	543000	328000	1.65:1.00	5
1193	V-type proton ATPase catalytic subunit A	P38606	12	5	5		552000	733000	0.75:1.00	4.97
250	Cathepsin B isoform CRA_a	A0A024R374	45	14	6	Carbamidomethylation; Oxidation (M); Deamidation (NQ)	14700000	10300000	1.43:1.00	4.97
545	Caldesmon	E9PGZ1	24	10	10	Deamidation (NQ)	4570000	3160000	1.45:1.00	4.96
2045	NADH-cytochrome b5 reductase	A8K237	9	3	2		264000	55300	4.77:1.00	4.94
935	Uncharacterized protein DNPEP	Q53SB6	17	6	6	Carbamidomethylation; Deamidation (NQ)	2150000	1690000	1.27:1.00	4.94
1430	Atlastin-3	Q6DD88	5	2	1		381000	134000	2.85:1.00	4.94
1691	Hypoxanthine phosphoribosyltransferase (Fragment)	Q6LET3	13	2	2	Carbamidomethylation	479000	393000	1.22:1.00	4.89
1944	Coiled-coil-helix-coiled-coil-helix domain-containing protein 2	Q9Y6H1	9	1	1	Carbamidomethylation	630000	881000	0.72:1.00	4.89
469	Rho GDP-dissociation inhibitor 1	P52565	22	4	4		5560000	4270000	1.30:1.00	4.87
1172	Exportin-7	E7ESC6	2	2	2	Carbamidomethylation	311000	487000	0.64:1.00	4.87
337	Spectrin alpha chain erythrocytic 1	P02549	6	12	12	Carbamidomethylation	266000	337000	0.79:1.00	4.87
2725	CLIP-associating protein 1	Q7Z460	1	1	1		1900000	1140000	1.66:1.00	4.86
2716	Mannose-P-dolichol utilization defect 1 protein	J3QS48	10	1	1		1830000	1650000	1.11:1.00	4.86
47	Epididymis secretory sperm binding protein Li 89n	V9HWB4	43	26	21	Deamidation (NQ)	26300000	21600000	1.22:1.00	4.86
1926	Tricarboxylate transport protein mitochondrial	P53007	10	3	3	Carbamidomethylation	1660000	2150000	0.77:1.00	4.86
768	Structural maintenance of chromosomes protein	Q86VX4	11	11	11		2450000	2110000	1.16:1.00	4.86
52	Uncharacterized protein DKFZp686C15213	Q6MZU6	44	17	1	Carbamidomethylation; Oxidation (M); Deamidation (NQ)	308000	145000	2.12:1.00	4.85
144	Heterogeneous nuclear ribonucleoprotein M	P52272	31	17	9	Carbamidomethylation; Oxidation (M); Deamidation (NQ)	14600000	10600000	1.38:1.00	4.84
1054	RNA-binding protein 8A	A0A023T787	17	2	2		1240000	924000	1.34:1.00	4.83
2637	ATP synthase subunit a	E5KYE2	4	1	1		2710000	2480000	1.09:1.00	4.83
1589	Prostaglandin E synthase 3	Q15185	13	2	2	Carbamidomethylation	6360000	4840000	1.32:1.00	4.83
2056	Protein-glutamate O-methyltransferase	F5GZY1	8	2	2	Carbamidomethylation	426000	425000	1.00:1.00	4.82
1299	Proteasome (Prosome macropain) 26S subunit ATPase 1	Q53XL8	14	4	4	Carbamidomethylation	546000	731000	0.75:1.00	4.82
1861	Microtubule-actin cross-linking factor 1 isoforms 1/2/3/5	H3BQK9	1	5	4		3840000	10300000	0.37:1.00	4.81
782	Peptidylprolyl isomerase	A0A024R1W3	14	6	4	Carbamidomethylation	1070000	1430000	0.75:1.00	4.8
2543	Phosphoribosyl pyrophosphate synthetase-associated protein 1 isoform CRA_a	A0A024R8M4	4	1	1		769000	378000	2.03:1.00	4.79
1652	CAP-GLY domain containing linker protein 2	A7E2F7	3	2	2		107000	22800	4.71:1.00	4.78
2408	Synaptophysin-like protein 1	Q16563	4	1	1		1890000	1320000	1.43:1.00	4.78
1134	14-3-3 protein sigma	P31947	25	6	3	Oxidation (M); Deamidation (NQ)	43200	330000	0.13:1.00	4.76
1871	Protein Shroom4	Q9ULL8	1	1	1		516000	43800	11.78:1.00	4.76
418	Epididymis secretory protein Li 106	V9HW38	22	9	9	Carbamidomethylation	2030000	1690000	1.20:1.00	4.75
1948	Cilia- and flagella-associated protein 20	Q9Y6A4	12	2	2		789000	535000	1.47:1.00	4.74
1300	Helicase MOV-10	Q5JR04	7	5	5	Deamidation (NQ)	2210000	4390000	0.50:1.00	4.74
490	Erlin-2 (Fragment)	E5RHW4	25	6	4		1440000	1650000	0.87:1.00	4.72
1841	Cullin-4A	Q13619	4	3	1	Carbamidomethylation	428000	529000	0.81:1.00	4.72
1077	Endoplasmic reticulum aminopeptidase 1	Q9NZ08	8	7	7		809000	1270000	0.64:1.00	4.7
708	Keratin type II cytoskeletal 6C	P48668	45	26	2	Carbamidomethylation; Deamidation (NQ)	60600	3020000	0.02:1.00	4.69
474	Bifunctional purine biosynthesis protein PURH	P31939	33	15	15	Carbamidomethylation	2530000	1640000	1.54:1.00	4.69
231	Sodium/potassium-transporting ATPase subunit alpha-1	P05023	18	14	13	Carbamidomethylation	4850000	6840000	0.71:1.00	4.68
151	Probable ATP-dependent RNA helicase DDX17	A0A1X7SBZ2	28	18	13	Carbamidomethylation; Oxidation (M)	5330000	4280000	1.24:1.00	4.67
1736	Endoplasmic reticulum-Golgi intermediate compartment protein 1	Q969X5	3	1	1		1720000	1200000	1.43:1.00	4.66
1668	Protein RER1	Q5T091	16	2	2		1170000	697000	1.68:1.00	4.65
2230	Developmentally-regulated GTP-binding protein 1	Q9Y295	11	4	3	Deamidation (NQ)	234000	362000	0.65:1.00	4.65
648	Ubiquitin carboxyl-terminal hydrolase	A0A140VJZ1	11	7	7		1990000	1560000	1.28:1.00	4.65
2302	Proteasome subunit beta	A0A0G2JJA7	6	1	1		258000	477000	0.54:1.00	4.64
2046	Hippocalcin-like protein 1	P37235	10	2	2	Carbamidomethylation	635000	472000	1.35:1.00	4.64
1323	60S ribosomal protein L27a	E9PJD9	36	3	3	Carbamidomethylation	11900000	10200000	1.16:1.00	4.64
327	Cathepsin D	A0A1B0GW44	20	7	7	Carbamidomethylation; Oxidation (M); Deamidation (NQ)	10200000	6640000	1.53:1.00	4.63
131	X-ray repair cross-complementing protein 6	P12956	28	13	13		13700000	10700000	1.28:1.00	4.63
462	Splicing factor 3B subunit 1	O75533	12	11	11	Carbamidomethylation; Deamidation (NQ)	1980000	1540000	1.29:1.00	4.62
423	Epididymis secretory sperm binding protein Li 128m	V9HWC7	61	11	11	Carbamidomethylation	20700000	14000000	1.48:1.00	4.61
1750	cDNA FLJ78516	A8K2W3	10	3	3		59200	318000	0.19:1.00	4.61
9	Filamin A	Q60FE6	52	92	87	Carbamidomethylation; Oxidation (M); Deamidation (NQ)	28100000	22600000	1.24:1.00	4.6
1333	RSL1D1 protein (Fragment)	Q32Q62	13	5	5		216000	369000	0.59:1.00	4.6
1910	Eukaryotic peptide chain release factor GTP-binding subunit ERF3A (Fragment)	H3BR35	5	2	2		515000	537000	0.96:1.00	4.6
1409	RNA-binding protein 4	Q9BWF3	8	2	2	Carbamidomethylation	245000	457000	0.54:1.00	4.6
798	Ubiquitin thioesterase	J3KR44	18	4	4	Carbamidomethylation	843000	731000	1.15:1.00	4.59
2082	Testicular tissue protein Li 130	A0A140VJQ4	2	1	1		803000	465000	1.73:1.00	4.58
1472	40S ribosomal protein S5 (Fragment)	M0R0F0	28	4	4	Carbamidomethylation	4060000	5300000	0.77:1.00	4.58
1671	Hydroxymethylglutaryl-CoA lyase mitochondrial	P35914	11	3	3	Carbamidomethylation	244000	455000	0.54:1.00	4.57
1717	Gamma-glutamylcyclotransferase	O75223	27	4	4	Carbamidomethylation	982000	594000	1.65:1.00	4.57
1441	Cell division cycle and apoptosis regulator protein 1	Q8IX12	1	1	1	Carbamidomethylation	1330000	805000	1.65:1.00	4.57
2571	Sorting nexin 12	Q3SYF1	5	1	1		1380000	817000	1.69:1.00	4.57
898	Leukotriene B4 12-hydroxydehydrogenase isoform CRA_a	A0A024R172	21	4	4		1500000	1160000	1.29:1.00	4.56
1335	LEM domain containing 2 isoform CRA_a	A0A024RCZ1	5	2	2		602000	852000	0.71:1.00	4.55
2562	Cytochrome b (Fragment)	A0A1L7LQD3	8	1	1		1020000	909000	1.12:1.00	4.52
1090	Pigment epithelium-derived factor	P36955	22	7	7		2930000	3800000	0.77:1.00	4.52
826	Zyxin	Q15942	18	6	6	Carbamidomethylation	736000	1170000	0.63:1.00	4.51
696	Eukaryotic initiation factor 4A-III	P38919	29	11	9	Carbamidomethylation	2230000	2620000	0.85:1.00	4.5
1286	Proteasome subunit alpha type-1	P25786	15	3	3	Carbamidomethylation	827000	1070000	0.78:1.00	4.49
780	Inter-alpha-trypsin inhibitor heavy chain H2	Q5T985	8	6	6	Deamidation (NQ)	1590000	1180000	1.35:1.00	4.48
1093	cDNA FLJ93125 highly similar to Homo sapiens cleavage and polyadenylation specific factor 5 25 kDa(CPSF5) mRNA	B2R6U8	11	3	3		1070000	1370000	0.78:1.00	4.47
1285	Melanoma-associated antigen D2	Q9UNF1	5	2	2		81600	27800	2.94:1.00	4.47
1483	Serine hydroxymethyltransferase	Q5HYG8	8	3	3	Carbamidomethylation	673000	1280000	0.53:1.00	4.47
1149	Uncharacterized protein	A0A1W2PQ90	8	8	8		1230000	864000	1.42:1.00	4.47
322	Band 4.1-like protein 2	O43491	15	11	9	Carbamidomethylation	2850000	2040000	1.40:1.00	4.46
1669	Septin 10	B5ME97	8	3	2	Carbamidomethylation	93100	256000	0.36:1.00	4.46
815	Epoxide hydrolase	R4SBI6	18	7	7	Deamidation (NQ)	5340000	4320000	1.23:1.00	4.45
1450	cDNA FLJ53966 moderately similar to Homo sapiens cytidylate kinase (CMPK) mRNA	B4DDL4	14	2	2		2240000	960000	2.34:1.00	4.44
2382	cDNA FLJ34004 fis clone FCBBF1000232 highly similar to Cytochrome P450 51A1	B3KRC6	3	1	1		46700	129000	0.36:1.00	4.42
305	Collagen alpha-1(VI) chain	A0A087X0S5	21	14	14	Carbamidomethylation; Oxidation (M)	11000000	7810000	1.41:1.00	4.41
2682	Tumor protein D53	E9PPQ1	7	1	1		503000	787000	0.64:1.00	4.4
2124	Cullin-5	Q93034	5	3	3	Carbamidomethylation	229000	159000	1.44:1.00	4.4
1903	Cell adhesion molecule 1 (Fragment)	F5H125	7	1	1		1090000	1200000	0.91:1.00	4.39
2309	2-deoxyribose-5-phosphate aldolase homolog (C. elegans) isoform CRA_a	G3V158	22	3	3	Carbamidomethylation	28700000	516000	55.50:1.00	4.39
1929	NEDD8-activating enzyme E1 regulatory subunit	Q13564	4	2	2	Carbamidomethylation	110000	349000	0.31:1.00	4.36
510	Serine/threonine-protein phosphatase	A0A140VJS9	32	9	1	Carbamidomethylation	1100000	792000	1.38:1.00	4.36
1567	Small ubiquitin-related modifier 2	P61956	13	1	1		4120000	7310000	0.56:1.00	4.35
1727	UTP--glucose-1-phosphate uridylyltransferase	Q16851	7	3	3		1660000	985000	1.68:1.00	4.35
532	Nucleophosmin (Nucleolar phosphoprotein B23 numatrin) isoform CRA_f (Fragment)	A0A0S2Z4G7	34	8	8		12800000	8740000	1.47:1.00	4.34
1544	40S ribosomal protein S24	P62847	20	2	2		4650000	5340000	0.87:1.00	4.34
2136	La-related protein 1	Q6PKG0	3	3	3		485000	22400	21.65:1.00	4.34
295	Nucleolar protein 56	O00567	23	8	8	Carbamidomethylation	4360000	3350000	1.30:1.00	4.34
1444	Putative ciliary rootlet coiled-coil protein 2	H7BZ55	2	3	3		1910000	1420000	1.34:1.00	4.33
2352	DDRGK domain-containing protein 1	A0A0A0MRX2	11	2	2		719000	328000	2.19:1.00	4.32
1552	Arginine/serine-rich splicing factor 6 variant (Fragment)	Q59GY3	13	4	1	Carbamidomethylation	2360000	3650000	0.65:1.00	4.32
1087	Ras-related protein Rab-34	Q9BZG1	5	1	1		320000	786000	0.41:1.00	4.32
968	Polymeric immunoglobulin receptor	P01833	4	2	2	Carbamidomethylation	614000	79100	7.76:1.00	4.31
2747	Vacuolar protein sorting-associated protein 51 homolog	Q9UID3	1	1	1		407000	199000	2.04:1.00	4.31
1033	Microtubule-associated protein 1B	P46821	3	5	5		123000	417000	0.29:1.00	4.31
559	Integrin alpha-6	P23229	12	11	11	Carbamidomethylation	1270000	1550000	0.82:1.00	4.31
2383	cDNA FLJ79070 highly similar to Optineurin	B7ZA56	2	1	1		740000	5420	136.39:1.00	4.3
866	Paraspeckle component 1 isoform CRA_b	A0A024RDP4	26	9	7	Carbamidomethylation	2500000	2980000	0.84:1.00	4.29
723	Tripeptidyl-peptidase 1	O14773	13	5	5		4620000	3570000	1.29:1.00	4.29
755	Proteasome subunit alpha type (Fragment)	Q05DH1	35	6	6	Carbamidomethylation	3190000	2440000	1.31:1.00	4.29
273	Anion exchange protein	G4V2I9	15	10	9	Deamidation (NQ)	5960000	4260000	1.40:1.00	4.28
1344	NADH dehydrogenase [ubiquinone] flavoprotein 1 mitochondrial	G3V0I5	4	2	2	Carbamidomethylation	2400000	1810000	1.32:1.00	4.26
282	Keratin 1	H6VRG0	22	13	1		695000	1340000	0.52:1.00	4.26
543	L-lactate dehydrogenase	V9HWB9	37	11	11	Carbamidomethylation; Deamidation (NQ)	23600000	15200000	1.55:1.00	4.26
1886	Serine/arginine-rich-splicing factor 10	Q5JRI1	22	3	3		459000	652000	0.70:1.00	4.25
521	Histone H2A type 1-J	Q99878	43	5	1	Deamidation (NQ)	4320000	2800000	1.54:1.00	4.25
2068	Vacuolar protein sorting-associated protein 18 homolog	Q9P253	1	1	1		622000	24800	25.05:1.00	4.24
1999	Enhancer of mRNA-decapping protein 4	Q6P2E9	1	1	1		231000	497000	0.46:1.00	4.21
2183	Dehydrogenase/reductase SDR family member 7B	A0A0C4DGQ8	13	3	3		82300	239000	0.34:1.00	4.2
2038	Rootletin	Q5TZA2	1	1	1		590000	216000	2.73:1.00	4.2
147	Retinal dehydrogenase 1	P00352	55	23	22	Carbamidomethylation; Deamidation (NQ)	12500000	9710000	1.29:1.00	4.2
1366	D-3-phosphoglycerate dehydrogenase	A0A286YF22	15	6	6	Carbamidomethylation	859000	1450000	0.59:1.00	4.2
430	Septin 11	D6RGI3	24	8	3	Carbamidomethylation	848000	1140000	0.74:1.00	4.19
659	Integrin alpha-IIb	P08514	4	3	3		189000	460000	0.41:1.00	4.19
2502	cDNA FLJ61095 highly similar to Ubiquitin conjugation factor E4 A (Fragment)	B4DK32	1	1	1		2630000	276000	9.54:1.00	4.18
1618	Serine/arginine-rich splicing factor 5	Q13243	12	3	2		118000	402000	0.29:1.00	4.18
2592	Spondin-1	Q9HCB6	1	1	1		896000	494000	1.81:1.00	4.18
468	Beta-2-glycoprotein I (Fragment)	D9IWP9	31	8	8	Carbamidomethylation	4700000	5570000	0.84:1.00	4.17
1220	Tyrosine--tRNA ligase (Fragment)	A0A0S2Z4R1	9	4	3	Carbamidomethylation	650000	560000	1.16:1.00	4.17
210	Myosin-11	P35749	15	25	14	Carbamidomethylation; Deamidation (NQ)	870000	430000	2.02:1.00	4.17
1102	RNA-binding protein Raly	Q9UKM9	23	4	4		1640000	1250000	1.31:1.00	4.16
664	Alpha-parvin	J3KNQ4	14	4	3		278000	637000	0.44:1.00	4.16
677	Methanethiol oxidase	Q13228	18	7	7	Carbamidomethylation	3800000	2850000	1.33:1.00	4.16
1371	2 4-dienoyl CoA reductase 1 mitochondrial isoform CRA_b	A0A024R9D7	16	5	5		1810000	2290000	0.79:1.00	4.14
168	Actin-like protein (Fragment)	Q562Z6	48	10	1	Oxidation (M)	199000	404000	0.49:1.00	4.12
1219	Cullin 4B isoform CRA_e	K4DI93	4	3	1	Carbamidomethylation	326000	636000	0.51:1.00	4.12
3	Mutant hemoglobin subunit alpha 2	A0A385HVY8	70	21	2	Oxidation (M); Deamidation (NQ)	52700000	10400000	5.08:1.00	4.12
2247	Actin related protein 2/3 complex subunit 1A variant (Fragment)	Q53GB6	7	2	2	Carbamidomethylation	1530000	1180000	1.30:1.00	4.12
1320	Dolichyl-diphosphooligosaccharide--protein glycosyltransferase subunit STT3B	Q8TCJ2	3	2	2		2870000	2060000	1.40:1.00	4.11
1075	cDNA FLJ56352 highly similar to Succinyl-CoA ligase (GDP-forming) subunit alpha mitochondrial	B7Z438	12	2	2	Carbamidomethylation	531000	830000	0.64:1.00	4.11
837	E-cadherin 1	A0A0U2ZQU7	7	4	4		1400000	1140000	1.23:1.00	4.1
1718	Aldehyde dehydrogenase family 16 member A1	Q8IZ83	4	2	2		112000	204000	0.55:1.00	4.09
1350	V-crk sarcoma virus CT10 oncogene-like protein isoform 1 (Fragment)	A0A0S2Z3Q4	19	4	4		452000	572000	0.79:1.00	4.09
67	Prelamin-A/C	P02545	50	34	34	Carbamidomethylation; Deamidation (NQ)	38400000	29100000	1.32:1.00	4.09
1310	DAZ-associated protein 1	K7EQ55	12	3	3	Carbamidomethylation	185000	466000	0.40:1.00	4.09
1510	Golgi resident protein GCP60	Q9H3P7	6	2	2		220000	153000	1.44:1.00	4.09
940	Transportin 1 isoform CRA_a	A0A024RAM0	8	6	4	Carbamidomethylation	1350000	912000	1.48:1.00	4.09
997	Fatty acid binding protein 5 (Psoriasis-associated)	E7DVW5	34	3	3	Carbamidomethylation	1190000	2120000	0.56:1.00	4.07
1201	Leucine rich repeat containing 47 isoform CRA_a	A0A024R4G1	14	6	6	Carbamidomethylation	902000	534000	1.69:1.00	4.07
1346	Cytochrome c oxidase subunit 7A2 mitochondrial (Fragment)	D6RGV5	22	2	2		3220000	3700000	0.87:1.00	4.06
1966	Nuclear pore membrane glycoprotein 210	Q8TEM1	1	1	1		380000	390000	0.97:1.00	4.05
2738	Protein RFT1 homolog (Fragment)	C9JP01	5	1	1		306000	27100	11.29:1.00	4.05
1064	Inosine-5'-monophosphate dehydrogenase 2	P12268	20	8	8	Carbamidomethylation	2000000	1560000	1.28:1.00	4.04
401	Tropomyosin alpha-4 chain	K7ENT6	44	11	1	Carbamidomethylation	292000	178000	1.64:1.00	4.03
1812	Immunoglobulin heavy variable 1/OR15-1 (non-functional) (Fragment)	A0A075B7D0	21	2	1	Deamidation (NQ)	2790000	6220000	0.45:1.00	4.03
1340	cDNA FLJ10528 fis clone NT2RP2000943 highly similar to Protein transport protein Sec24D	B3KM89	4	3	3	Carbamidomethylation	1050000	687000	1.52:1.00	4.03
1658	Lanosterol synthase	P48449	1	1	1	Carbamidomethylation	51600	37900	1.36:1.00	4.03
1039	Glycerol-3-phosphate dehydrogenase (Fragment)	Q53T76	10	6	6	Carbamidomethylation	1540000	672000	2.30:1.00	4.02
2203	Diacylglycerol O-acyltransferase 1	A0A0A0MR74	5	1	1		205000	1170000	0.18:1.00	4.02
1599	cDNA FLJ92825 highly similar to Homo sapiens SAR1a gene homolog 1 (S. cerevisiae) (SARA1) mRNA	B2R679	6	1	1		1450000	1820000	0.80:1.00	4.02
1733	Very-long-chain (3R)-3-hydroxyacyl-CoA dehydratase 3	Q9P035	15	4	4		1350000	1110000	1.22:1.00	4
2721	Coiled-coil domain containing 22 isoform CRA_a	A0A024QZ03	4	2	2		74300	442000	0.17:1.00	3.99
860	Secreted frizzled-related protein 4	Q6FHJ7	12	3	3	Carbamidomethylation	2340000	3290000	0.71:1.00	3.98
2000	Actin-related protein 2/3 complex subunit 4	P59998	7	1	1		13400000	9930000	1.35:1.00	3.98
1705	RNA cytidine acetyltransferase	A0A087WV29	5	3	3		257000	218000	1.18:1.00	3.97
512	Bifunctional glutamate/proline--tRNA ligase	P07814	19	21	8	Carbamidomethylation	517000	651000	0.80:1.00	3.96
1298	Nuclear pore complex protein Nup155	E9PF10	4	4	4	Carbamidomethylation	1010000	707000	1.42:1.00	3.96
996	Regulation of nuclear pre-mRNA domain-containing protein 1B	Q9NQG5	12	3	3		405000	642000	0.63:1.00	3.95
166	Calmodulin-2	P0DP24	37	5	5	Deamidation (NQ)	21200000	17300000	1.23:1.00	3.95
1037	Protein kinase cAMP-dependent regulatory type II alpha isoform 1 (Fragment)	A0A0S2Z472	26	9	9		894000	635000	1.41:1.00	3.94
893	Protein S100	B2R4M6	45	5	5		1320000	3070000	0.43:1.00	3.93
1410	E3 UFM1-protein ligase 1	O94874	6	4	4		615000	1020000	0.60:1.00	3.93
2283	Destrin	P60981	24	4	4	Carbamidomethylation; Deamidation (NQ)	1550000	3080000	0.50:1.00	3.93
720	UDP-glucose 6-dehydrogenase	O60701	28	10	10		3000000	2330000	1.28:1.00	3.91
2071	Sphingosine-1-phosphate lyase 1	O95470	6	2	2		341000	282000	1.21:1.00	3.91
867	Serine/threonine-protein phosphatase	B3KUN1	37	7	6	Carbamidomethylation; Deamidation (NQ)	1990000	2670000	0.75:1.00	3.9
1584	TIA1 protein variant (Fragment)	Q59G98	8	3	2	Carbamidomethylation	263000	191000	1.38:1.00	3.9
1266	Heparin cofactor 2	P05546	2	1	1		901000	664000	1.36:1.00	3.9
1961	Apoptotic chromatin condensation inducer in the nucleus	S4R3H4	1	2	2		691000	425000	1.63:1.00	3.88
1476	40S ribosomal protein S11	P62280	17	3	3	Carbamidomethylation	4010000	3490000	1.15:1.00	3.88
2181	Nuclear pore complex protein Nup85	Q9BW27	7	3	3	Carbamidomethylation	140000	165000	0.85:1.00	3.88
1664	CDKN2A-interacting protein	Q9NXV6	5	2	2		54100	30800	1.76:1.00	3.87
498	ATP-dependent RNA helicase DDX3X	A0A2R8Y5G6	10	5	3	Oxidation (M)	591000	961000	0.61:1.00	3.87
292	Collagen type I alpha 2 isoform CRA_c	A0A384MDU2	13	12	12	Carbamidomethylation; Oxidation (M); Deamidation (NQ)	18200000	25900000	0.70:1.00	3.86
1980	CXXC motif containing zinc binding protein	Q9NWV4	21	2	2		113000	515000	0.22:1.00	3.85
635	cDNA FLJ77398 highly similar to Homo sapiens UDP-glucose ceramide glucosyltransferase-like 1 transcript variant 2 mRNA	A8KAK1	14	17	17	Carbamidomethylation	1540000	1370000	1.12:1.00	3.82
874	EH domain-containing protein 2	Q9NZN4	14	7	7		2700000	1860000	1.45:1.00	3.82
300	Collagen alpha-1(III) chain	P02461	8	9	9	Carbamidomethylation; Deamidation (NQ)	3190000	5140000	0.62:1.00	3.81
1930	NADH dehydrogenase (Ubiquinone) Fe-S protein 2 49kDa (NADH-coenzyme Q reductase) variant (Fragment)	Q53HG2	11	3	3		455000	547000	0.83:1.00	3.8
1307	Epididymis secretory sperm binding protein	A0A384MDS4	5	2	2	Carbamidomethylation	702000	412000	1.70:1.00	3.79
1637	cDNA FLJ53665 highly similar to Four and a half LIM domains protein 1	B7Z6U8	20	4	4	Carbamidomethylation	639000	322000	1.98:1.00	3.79
1190	Histone deacetylase	Q6IT96	22	7	4	Carbamidomethylation; Deamidation (NQ)	2140000	909000	2.35:1.00	3.78
2196	cDNA FLJ55448 highly similar to Nuclear pore complex protein Nup133	B4E3T7	1	1	1		198000	178000	1.12:1.00	3.77
1374	Epidermal growth factor receptor pathway substrate 15-like 1 isoform CRA_a	A0A024R7G6	9	6	6		338000	851000	0.40:1.00	3.76
1326	Tensin 1	B2RU35	2	3	3		498000	333000	1.50:1.00	3.75
1199	Amine oxidase [flavin-containing] A	P21397	15	7	5		3230000	1740000	1.85:1.00	3.75
1212	Protein S100-A8	P05109	31	3	3	Carbamidomethylation	3050000	6290000	0.49:1.00	3.75
2126	Testis-expressed protein 10	Q9NXF1	1	1	1		467000	232000	2.02:1.00	3.75
1893	HCG2024613 isoform CRA_a	A0A024QZN2	6	2	1		581000	378000	1.54:1.00	3.75
2177	Centrosomal protein of 170 kDa (Fragment)	H0Y2V6	1	1	1	Oxidation (M)	856000	968	255.71:1.00	3.75
1223	WD repeat-containing protein 82	Q6UXN9	11	3	3	Carbamidomethylation	59600	289000	0.21:1.00	3.74
489	Histone H2A.Z	P0C0S5	26	4	3		14100000	11700000	1.21:1.00	3.74
1574	Schlafen family member 5	Q08AF3	4	3	3		478000	504000	0.95:1.00	3.74
596	Transforming protein RhoA	P61586	45	7	2	Carbamidomethylation; Deamidation (NQ)	2110000	2130000	0.99:1.00	3.73
885	26S proteasome non-ATPase regulatory subunit 12	O00232	16	6	6	Carbamidomethylation	1670000	1360000	1.23:1.00	3.72
1166	Carboxypeptidase M	P14384	13	5	5		3160000	2050000	1.54:1.00	3.72
253	Leucine-rich PPR motif-containing protein mitochondrial	P42704	23	25	25	Carbamidomethylation; Deamidation (NQ)	1860000	1550000	1.20:1.00	3.71
683	Fascin	Q16658	34	13	13	Carbamidomethylation; Deamidation (NQ)	3050000	4010000	0.76:1.00	3.71
212	High mobility group protein B1	P09429	28	10	9	Carbamidomethylation; Deamidation (NQ)	21800000	17900000	1.22:1.00	3.71
1745	Putative oxidoreductase GLYR1	Q49A26	6	3	3	Carbamidomethylation	1100000	1580000	0.70:1.00	3.71
1191	Cellular retinoic acid-binding protein 2	P29373	25	4	4	Carbamidomethylation	4600000	3670000	1.25:1.00	3.7
2190	DNA ligase 3	P49916	1	1	1		137000	90900	1.51:1.00	3.7
1489	Apoptosis regulator BAX	Q07812	31	4	4		327000	524000	0.62:1.00	3.69
1330	Peptidyl-prolyl cis-trans isomerase FKBP11	Q9NYL4	14	2	2	Carbamidomethylation	847000	550000	1.54:1.00	3.68
1182	HCG2032701 isoform CRA_a	A0A024R3J7	7	4	4	Carbamidomethylation	4120000	3310000	1.24:1.00	3.68
991	Epididymis secretory protein Li 21	V9HWG9	15	3	3		3530000	2890000	1.22:1.00	3.67
2710	Protein unc-13 homolog B	F8W8M9	1	1	1		1680	1220	1.38:1.00	3.67
1144	Tight junction protein ZO-1	A0A087X0K9	4	6	6		946000	501000	1.89:1.00	3.67
1521	Treacle protein (Fragment)	A0A3B3IS06	4	5	5		11500000	1580000	7.29:1.00	3.66
549	Eukaryotic translation initiation factor 5A-1	P63241	50	6	6	Carbamidomethylation; Deamidation (NQ)	3110000	3980000	0.78:1.00	3.66
1667	Mitochondrial import inner membrane translocase subunit TIM44	Q9UPE4	12	4	4		368000	477000	0.77:1.00	3.64
240	WD repeat-containing protein 1 isoform 1 variant (Fragment)	Q53H17	29	12	12	Carbamidomethylation; Deamidation (NQ)	6750000	4480000	1.51:1.00	3.63
205	Core histone macro-H2A.1	O75367	40	13	9	Carbamidomethylation; Deamidation (NQ)	13200000	9310000	1.42:1.00	3.62
70	Galectin-1	P09382	63	7	7	Carbamidomethylation; Oxidation (M); Deamidation (NQ)	42500000	35600000	1.19:1.00	3.62
2649	Glutathione S-transferase theta-1	P30711	11	2	2		791000	266000	2.97:1.00	3.62
1849	Angiotensin-converting enzyme	A0A0A0MSN4	2	2	2		513000	202000	2.54:1.00	3.62
2340	Pinin	Q9H307	3	2	2		37100	16200	2.29:1.00	3.62
761	Hsc70-interacting protein	P50502	16	4	4	Carbamidomethylation	5090000	3880000	1.31:1.00	3.6
774	Proteasome activator complex subunit 2	Q9UL46	32	6	6	Deamidation (NQ)	5370000	1630000	3.29:1.00	3.6
1608	Calponin	B4DUT8	12	3	3	Carbamidomethylation	656000	1140000	0.57:1.00	3.6
1538	Mitochondrial import inner membrane translocase subunit TIM50	Q0VAB1	10	3	3		595000	699000	0.85:1.00	3.6
980	Lipoma-preferred partner	Q93052	14	5	5	Carbamidomethylation	368000	614000	0.60:1.00	3.6
1157	Caprin-1	Q14444	11	6	6		2290000	1870000	1.23:1.00	3.59
931	Sorbitol dehydrogenase	Q00796	20	5	5	Carbamidomethylation	1960000	2280000	0.86:1.00	3.59
1827	DNA helicase (Fragment)	H0Y8E6	8	5	5	Carbamidomethylation	231000	430000	0.54:1.00	3.58
1395	Phytanoyl-CoA dioxygenase domain-containing protein 1	Q5SRE7	19	4	4		287000	203000	1.42:1.00	3.57
2498	Protein YIPF3 (Fragment)	D6RGY8	8	1	1		289000	523000	0.55:1.00	3.57
1301	Thymidine phosphorylase	E5KRG5	15	5	5	Carbamidomethylation	1670000	1130000	1.49:1.00	3.55
1056	Erythrocyte membrane protein band 4.2 (Fragment)	H3BTE6	5	2	1	Carbamidomethylation	63000	217000	0.29:1.00	3.55
1103	Complement component 1 Q subcomponent-binding protein mitochondrial	Q07021	17	3	3	Deamidation (NQ)	182000	569000	0.32:1.00	3.54
2233	Serine/threonine-protein phosphatase 2A 56 kDa regulatory subunit	B4DSD7	4	2	2		312000	666000	0.47:1.00	3.54
844	Prolow-density lipoprotein receptor-related protein 1	Q07954	4	15	15	Carbamidomethylation	1320000	864000	1.52:1.00	3.54
1922	ATPase family AAA domain-containing protein 3A	Q9NVI7	3	2	2		1360000	838000	1.62:1.00	3.53
1180	Syntaxin-7	O15400	5	1	1		446000	290000	1.54:1.00	3.52
658	Tryptophan--tRNA ligase cytoplasmic	P23381	20	7	7	Carbamidomethylation	1690000	2110000	0.80:1.00	3.51
777	Solute carrier family 25 (Mitochondrial carrier phosphate carrier) member 3 isoform CRA_a	A0A024RBE8	22	7	7	Carbamidomethylation; Deamidation (NQ)	7690000	6000000	1.28:1.00	3.5
301	40S ribosomal protein SA	A0A0C4DG17	34	7	7	Carbamidomethylation; Deamidation (NQ)	8390000	7450000	1.13:1.00	3.5
120	Tubulin beta chain	B4DP54	42	17	1	Carbamidomethylation; Oxidation (M); Deamidation (NQ)	172000	626000	0.27:1.00	3.5
665	Epididymis secretory sperm binding protein Li 97n	V9HW63	24	5	4	Carbamidomethylation	3580000	2770000	1.29:1.00	3.47
1433	Eukaryotic translation initiation factor 2 subunit 2	P20042	15	4	4	Carbamidomethylation	1200000	1400000	0.86:1.00	3.47
2462	Very-long-chain (3R)-3-hydroxyacyl-CoA dehydratase 2	Q6Y1H2	9	2	2		721000	170000	4.23:1.00	3.45
2163	cDNA FLJ93750 Homo sapiens DEAD (Asp-Glu-Ala-Asp) box polypeptide 6 (DDX6) mRNA	B2R858	14	4	4		768000	786000	0.98:1.00	3.45
2088	Endothelial differentiation-related factor 1	O60869	10	1	1		205000	530000	0.39:1.00	3.44
135	Transcription intermediary factor 1-beta	Q13263	37	18	18	Carbamidomethylation; Deamidation (NQ)	6900000	7640000	0.90:1.00	3.43
642	Keratin type I cytoskeletal 16	P08779	20	8	3	Deamidation (NQ)	199000	1020000	0.20:1.00	3.43
597	Epididymis secretory sperm binding protein (Fragment)	A0A0S2Z410	46	8	8	Carbamidomethylation	1680000	1250000	1.34:1.00	3.42
476	Epididymis secretory sperm binding protein	Q6FHM2	30	8	4	Carbamidomethylation	2740000	2420000	1.13:1.00	3.41
2035	Enolase-phosphatase E1	Q9UHY7	9	2	2		302000	506000	0.60:1.00	3.4
1676	Splicing factor 3B subunit 5	Q9BWJ5	33	2	2	Carbamidomethylation	1100000	79200	13.93:1.00	3.4
2474	Endophilin-B2	B7ZC39	2	1	1		192000	285000	0.67:1.00	3.39
786	GDH/6PGL endoplasmic bifunctional protein	O95479	11	7	7		913000	1120000	0.81:1.00	3.38
1881	26S proteasome non-ATPase regulatory subunit 6	Q15008	5	2	2	Carbamidomethylation	503000	254000	1.98:1.00	3.38
869	Jupiter microtubule-associated homolog 2 (Fragment)	H3BU16	27	3	3		284000	652000	0.44:1.00	3.38
1902	La-related protein 7	Q4G0J3	4	2	2		772000	1220000	0.63:1.00	3.37
2127	PHP14 protein	Q6FIE5	9	1	1		901000	460000	1.96:1.00	3.37
1386	Lutheran blood group glycoprotein (Fragment)	A0A1A9C7B7	7	3	3	Deamidation (NQ)	205000	273000	0.75:1.00	3.37
154	Phosphatidylethanolamine-binding protein 1	P30086	62	7	7	Carbamidomethylation; Deamidation (NQ)	9190000	11200000	0.82:1.00	3.37
570	Phosphoglycerate mutase 1	P18669	45	9	7	Carbamidomethylation	6160000	7380000	0.83:1.00	3.36
1428	Peptidylprolyl isomerase (Fragment)	Q53GD8	36	7	7		2290000	2720000	0.84:1.00	3.35
320	Heterochromatin protein 1-binding protein 3	Q5SSJ5	15	7	7	Oxidation (M); Deamidation (NQ)	12400000	9330000	1.33:1.00	3.35
573	Dynactin 2 (P50) isoform CRA_c	A0A384MDU9	22	6	6		907000	1380000	0.66:1.00	3.34
2455	cDNA FLJ58514 highly similar to Cadherin-11	B4DMA7	2	1	1		1180000	909000	1.30:1.00	3.32
255	EMILIN-1	Q9Y6C2	20	11	11	Carbamidomethylation	2440000	1980000	1.23:1.00	3.31
389	Tropomyosin 1 (Alpha) isoform CRA_m	H7BYY1	23	7	2	Oxidation (M)	834000	518000	1.61:1.00	3.3
754	N-ethylmaleimide-sensitive factor attachment protein alpha isoform CRA_c	A0A024R0R9	29	7	7	Carbamidomethylation	1490000	1170000	1.27:1.00	3.29
2629	Aminopeptidase	B0BCZ1	2	2	2		91900	151000	0.61:1.00	3.29
912	Basigin (Ok blood group) isoform CRA_a	Q54A51	30	6	6	Carbamidomethylation	3480000	3970000	0.88:1.00	3.29
1963	Plakophilin-1	Q13835	15	8	8	Carbamidomethylation	642000	559000	1.15:1.00	3.29
1364	cDNA FLJ52068 highly similar to Microtubule-associated protein RP/EB family member 1	B4DM33	14	3	3	Carbamidomethylation	286000	251000	1.14:1.00	3.29
1249	Methyltransferase-like protein 7A (Fragment)	F8VQX6	30	4	4	Carbamidomethylation	1830000	1540000	1.19:1.00	3.28
1289	Neuropilin-1 variant (Fragment)	Q59F20	3	2	2		217000	248000	0.87:1.00	3.28
2133	Receptor-type tyrosine-protein phosphatase C	P08575	3	3	3	Carbamidomethylation	580000	498000	1.17:1.00	3.27
1083	RNA helicase	Q9HBZ9	5	2	2	Carbamidomethylation; Deamidation (NQ)	276000	338000	0.82:1.00	3.27
2524	Glutathione S-transferase LANCL1 (Fragment)	E9PHS0	7	1	1		746000	257000	2.91:1.00	3.27
1890	Nucleoporin SEH1	Q96EE3	9	2	2		659000	442000	1.49:1.00	3.26
598	Vesicle-trafficking protein SEC22b	O75396	26	5	5		2270000	2770000	0.82:1.00	3.25
1095	Translocon-associated protein subunit gamma	C9JA28	8	1	1		224000	302000	0.74:1.00	3.24
1380	cDNA FLJ40872 fis clone TUTER2000283 highly similar to Homo sapiens transformer-2-beta (SFRS10) gene	Q8N1H4	9	2	2		963000	1230000	0.78:1.00	3.24
2521	ATP-dependent DNA/RNA helicase DHX36	Q9H2U1	3	2	2	Carbamidomethylation	116000	288000	0.40:1.00	3.24
2257	Fructose-1 6-bisphosphatase 1	P09467	5	1	1		275000	224000	1.23:1.00	3.23
2499	Uncharacterized protein (Fragment)	J3QL48	26	1	1		158000	288000	0.55:1.00	3.23
811	Ribosomal protein L15	A0A024R2Q4	13	3	3		3000000	2510000	1.19:1.00	3.23
800	Aminopeptidase	B7Z4B2	13	9	9		2160000	1640000	1.31:1.00	3.23
2546	Testis tissue sperm-binding protein Li 46a	A0A140VKC9	4	2	2	Carbamidomethylation	404000	253000	1.60:1.00	3.22
1085	cDNA FLJ55671 highly similar to Ubiquitin-associated protein 2-like	B4DYY5	4	3	3		1380000	843000	1.63:1.00	3.22
759	Nicotinamide nucleotide transhydrogenase isoform CRA_a	A0A024R0C3	14	10	10	Carbamidomethylation	2320000	1880000	1.24:1.00	3.21
167	Histone H1.0	P07305	11	2	2	Oxidation (M)	28200000	21600000	1.30:1.00	3.21
724	Epididymis secretory sperm binding protein	A0A384MEE7	12	4	4	Carbamidomethylation	3280000	2800000	1.17:1.00	3.2
651	Epididymis secretory sperm binding protein	A0A024RAC5	27	9	9	Carbamidomethylation; Deamidation (NQ)	2640000	2180000	1.21:1.00	3.2
1875	Double-stranded RNA-binding protein Staufen homolog 1	A0A087X1A5	6	2	2		120000	307000	0.39:1.00	3.2
191	Protein disulfide-isomerase A6	Q15084	48	14	14	Carbamidomethylation	16700000	19600000	0.85:1.00	3.2
2517	Protein YIF1A	E9PS11	19	1	1		744000	319000	2.33:1.00	3.2
886	Fructose-bisphosphate aldolase	B7Z3K9	15	4	2	Carbamidomethylation; Deamidation (NQ)	473000	702000	0.67:1.00	3.19
1183	Seryl-tRNA synthetase variant (Fragment)	Q53HA4	15	6	6	Carbamidomethylation	541000	528000	1.03:1.00	3.19
496	cDNA FLJ52062 highly similar to Erythrocyte band 7 integral membrane protein	B4E2V5	35	6	6	Oxidation (M)	2030000	1430000	1.42:1.00	3.18
857	THO complex subunit 4	Q86V81	25	5	5		3490000	2890000	1.21:1.00	3.17
892	cDNA FLJ93394 highly similar to Homo sapiens anterior gradient 2 homolog (Xenopus laevis) (AGR2) mRNA	B2R7D7	33	4	3	Oxidation (M)	6600000	2300000	2.86:1.00	3.17
2552	Atrial natriuretic peptide receptor 2	P20594	1	1	1		97200	235000	0.41:1.00	3.17
890	Testicular tissue protein Li 149	A0A140VJS3	26	8	8	Carbamidomethylation	1240000	986000	1.25:1.00	3.16
2443	Ubiquitin domain-containing protein UBFD1	H3BRL3	7	2	2		811000	509000	1.59:1.00	3.16
1707	Alpha-1 3/1 6-mannosyltransferase ALG2	Q9H553	9	3	3		317000	393000	0.81:1.00	3.15
217	Epididymis secretory protein Li 102	V9HW43	49	8	8	Deamidation (NQ)	25300000	19100000	1.33:1.00	3.14
697	Chaperonin containing TCP1 subunit 6A isoform a variant (Fragment)	Q59ET3	20	8	8		3070000	3580000	0.86:1.00	3.11
2224	Sterol-4-alpha-carboxylate 3-dehydrogenase decarboxylating	Q15738	3	1	1		643000	657000	0.98:1.00	3.11
328	Tropomyosin 1 (Alpha) isoform CRA_f	Q6ZN40	26	9	1	Carbamidomethylation; Oxidation (M)	1210000	238000	5.11:1.00	3.11
922	Heterogeneous nuclear ribonucleoprotein A0	Q13151	22	4	4	Carbamidomethylation; Deamidation (NQ)	2590000	2450000	1.06:1.00	3.1
1548	Copine-1 (Fragment)	F2Z2V0	12	5	5		1550000	1380000	1.13:1.00	3.09
2132	BRISC complex subunit Abraxas 2	Q15018	3	1	1	Carbamidomethylation	30200	14900	2.03:1.00	3.09
1815	Casein kinase II subunit beta	Q5SRQ6	15	2	2	Carbamidomethylation	603000	529000	1.14:1.00	3.07
620	Vitronectin	D9ZGG2	13	5	5	Carbamidomethylation	3170000	2600000	1.22:1.00	3.07
1607	Uncharacterized protein DKFZp686P168	Q6AI02	4	4	4		458000	665000	0.69:1.00	3.07
1634	eIF2C2 protein (Fragment)	A4FVC0	5	3	2	Carbamidomethylation	256000	178000	1.43:1.00	3.06
625	cDNA FLJ38393 fis clone FEBRA2007212	B3KTJ9	19	12	12	Carbamidomethylation	1690000	2050000	0.82:1.00	3.06
89	Tubulin alpha-4A chain	P68366	65	27	4	Carbamidomethylation; Oxidation (M); Deamidation (NQ)	1410000	992000	1.42:1.00	3.06
475	14-3-3 protein gamma	P61981	38	8	4	Carbamidomethylation; Oxidation (M); Deamidation (NQ)	3560000	2510000	1.42:1.00	3.05
939	Reticulocalbin-3	Q96D15	20	5	5		2180000	1850000	1.18:1.00	3.04
1649	Leucine-rich repeat-containing protein 59	Q96AG4	23	5	5	Carbamidomethylation	3100000	2700000	1.15:1.00	3.04
110	CTD (Carboxy-terminal domain RNA polymerase II polypeptide A) small phosphatase like 2 isoform CRA_a	A0A024R5Q8	2	1	1	Carbamidomethylation	29800	1610	18.52:1.00	3.03
1804	DNA helicase	B4DLA6	2	1	1		1110000	389000	2.85:1.00	3.03
645	Dihydrolipoamide S-succinyltransferase (E2 component of 2-oxo-glutarate complex) isoform CRA_a	A0A024R6C9	14	5	5		4010000	3460000	1.16:1.00	3.03
2215	Myb-binding protein 1A	Q9BQG0	2	3	1		86200	1750	49.28:1.00	3.02
1600	cDNA FLJ52153 highly similar to Transmembrane emp24 domain-containing protein 2	B4DP27	12	2	2		865000	1090000	0.79:1.00	3.02
1869	Guanine nucleotide-binding protein subunit gamma (Fragment)	Q53GD1	19	1	1	Carbamidomethylation	466000	339000	1.37:1.00	3.01
584	Stomatin-like protein 2 mitochondrial	Q9UJZ1	29	6	6	Carbamidomethylation	985000	1150000	0.86:1.00	3
1006	Ras-related protein Rab-35 (Fragment)	F5H157	17	3	2	Carbamidomethylation	231000	262000	0.88:1.00	3
1406	PRO1975	Q9UHS8	14	5	5		381000	802000	0.48:1.00	3
709	Epididymis secretory protein Li 114	V9HW51	42	8	8	Carbamidomethylation	1260000	1030000	1.22:1.00	3
1941	Testis-specific Y-encoded-like protein 5	Q86VY4	4	2	2		60900	1400	43.50:1.00	2.98
2079	Folate gamma-glutamyl hydrolase	A8K335	4	1	1		1040000	771000	1.34:1.00	2.97
393	Adenylyl cyclase-associated protein	D3DPU2	32	10	10	Carbamidomethylation	7140000	5970000	1.20:1.00	2.97
1646	Chromosome 17 open reading frame 49	F8W038	30	3	3	Carbamidomethylation	537000	410000	1.31:1.00	2.96
1728	GTPase NRas	P01111	13	2	1		607000	862000	0.70:1.00	2.96
293	cDNA FLJ78244 highly similar to Homo sapiens eukaryotic translation initiation factor 4A isoform 1 (EIF4A1) mRNA	A8K7F6	50	18	11	Carbamidomethylation	6430000	4640000	1.38:1.00	2.96
751	cDNA FLJ58682 highly similar to Vesicle-fusing ATPase	B7Z5J7	10	6	2	Carbamidomethylation	913000	954000	0.96:1.00	2.96
905	p4HA2 protein	Q05DA4	15	6	6	Carbamidomethylation	223000	67500	3.30:1.00	2.95
1906	Isocitrate dehydrogenase [NAD] subunit beta mitochondrial	O43837	3	1	1		195000	266000	0.73:1.00	2.95
1295	Nck-associated protein 1	Q9Y2A7	4	3	3	Carbamidomethylation	1740000	680000	2.56:1.00	2.95
647	Hsp90 co-chaperone Cdc37	Q16543	20	5	5	Carbamidomethylation	2090000	1740000	1.20:1.00	2.95
1612	Cisplatin resistance-associated overexpressed protein isoform CRA_b	J3KPP4	7	2	2		694000	896000	0.77:1.00	2.95
1594	COP9 signalosome complex subunit 3	Q9UNS2	12	3	3	Carbamidomethylation; Deamidation (NQ)	29300	123000	0.24:1.00	2.93
1696	Ubiquitin-like modifier-activating enzyme 6	A0AVT1	3	2	2	Carbamidomethylation	287000	225000	1.28:1.00	2.93
2732	Beta-2-microglobulin	P61769	18	1	1	Carbamidomethylation	452000	555000	0.81:1.00	2.93
1595	Pre-mRNA 3'-end-processing factor FIP1	Q6UN15	5	2	1		281000	162000	1.74:1.00	2.92
1724	Uncharacterized protein CAD (Fragment)	Q53SY7	2	3	3		186000	194000	0.96:1.00	2.91
908	Succinate dehydrogenase [ubiquinone] flavoprotein subunit mitochondrial	P31040	12	6	6	Carbamidomethylation	1360000	1150000	1.19:1.00	2.91
530	Golgi apparatus protein 1	Q92896	10	9	9	Carbamidomethylation; Deamidation (NQ)	958000	649000	1.48:1.00	2.91
97	Annexin	V9HW65	45	16	16	Carbamidomethylation; Deamidation (NQ)	28900000	22400000	1.29:1.00	2.91
1470	HCG2010808 isoform CRA_a	Q549C5	16	2	2		617000	829000	0.74:1.00	2.9
618	Cold shock domain protein A isoform CRA_b	A0A024RAV4	21	6	1	Deamidation (NQ)	449000	139000	3.22:1.00	2.9
2423	Biorientation of chromosomes in cell division protein 1-like 1	Q8NFC6	0	1	1		287000	278000	1.03:1.00	2.9
1238	Integrin-linked protein kinase	Q13418	10	4	4		3070000	2880000	1.06:1.00	2.9
1425	Platelet factor 4	P02776	40	3	3	Carbamidomethylation	162000	864000	0.19:1.00	2.89
1119	Integrin alpha V	L7RXH0	8	7	7	Carbamidomethylation	1060000	836000	1.27:1.00	2.89
244	60S ribosomal protein L18a	M0R0P7	20	2	2	Carbamidomethylation	3290000	2920000	1.13:1.00	2.89
2004	Glucosamine-6-phosphate isomerase	A0A024R9X5	12	3	2		502000	427000	1.18:1.00	2.89
2589	Dihydrolipoamide acetyltransferase component of pyruvate dehydrogenase complex	B2R673	3	1	1		21000	8720	2.41:1.00	2.89
979	Nicalin	Q969V3	13	5	5	Deamidation (NQ)	1050000	863000	1.21:1.00	2.89
1775	Biliverdin reductase A	A0A140VJF4	8	2	2		865000	686000	1.26:1.00	2.88
1049	CLE	Q5RLJ0	27	5	5	Carbamidomethylation	483000	617000	0.78:1.00	2.88
1891	Ribosome biogenesis regulatory protein homolog	Q15050	11	3	3	Carbamidomethylation; Deamidation (NQ)	343000	381000	0.90:1.00	2.87
105	HSPA1A	A0A1U9X7W4	44	21	2	Carbamidomethylation; Deamidation (NQ)	7720000	6780000	1.14:1.00	2.86
1108	Actin-related protein 2/3 complex subunit 5	O15511	34	4	3	Deamidation (NQ)	1010000	1230000	0.83:1.00	2.85
296	Dolichyl-diphosphooligosaccharide--protein glycosyltransferase subunit 1 (Fragment)	Q53EP4	29	15	15	Carbamidomethylation; Deamidation (NQ)	9930000	8450000	1.17:1.00	2.85
1965	Peptidylprolyl isomerase	Q53XJ5	19	3	3	Carbamidomethylation	2910000	2350000	1.24:1.00	2.85
634	Exportin-1	O14980	18	15	15	Carbamidomethylation	1360000	1060000	1.28:1.00	2.84
1931	RNA-binding protein 12	Q9NTZ6	3	2	2		349000	478000	0.73:1.00	2.84
1713	Methylosome protein 50	Q9BQA1	4	1	1	Carbamidomethylation	3810	17000	0.22:1.00	2.83
533	Voltage-dependent anion-selective channel protein 3	Q9Y277	18	4	4	Carbamidomethylation	3360000	3970000	0.84:1.00	2.83
1458	Histone-arginine methyltransferase CARM1	Q86X55	4	2	2		777000	650000	1.20:1.00	2.82
1488	Prothymosin alpha	B8ZZQ6	22	3	3	Deamidation (NQ)	283000	490000	0.58:1.00	2.82
582	Cortactin isoform a variant (Fragment)	Q53HG7	14	6	6		2630000	2190000	1.20:1.00	2.81
1358	Dynamin-1-like protein	G8JLD5	17	9	9	Carbamidomethylation	1830000	1330000	1.37:1.00	2.81
785	TP53-binding protein 1	A6NNK5	6	7	7	Carbamidomethylation; Deamidation (NQ)	410000	642000	0.64:1.00	2.81
99	Ribosome-binding protein 1	Q9P2E9	32	32	9	Carbamidomethylation; Oxidation (M); Deamidation (NQ)	1970000	2530000	0.78:1.00	2.8
1529	Ubiquitin carboxyl-terminal hydrolase 14	P54578	11	4	4	Carbamidomethylation	604000	746000	0.81:1.00	2.79
1265	UV excision repair protein RAD23 homolog B	P54727	10	2	2		1000000	1200000	0.84:1.00	2.79
442	FACT complex subunit SPT16	Q9Y5B9	8	7	7	Carbamidomethylation; Deamidation (NQ)	2410000	1780000	1.36:1.00	2.78
2030	Endoplasmic reticulum protein SC65	Q92791	7	2	2	Carbamidomethylation	324000	186000	1.74:1.00	2.78
1018	ATP synthase subunit O mitochondrial	P48047	27	4	4	Carbamidomethylation	4050000	3530000	1.15:1.00	2.78
280	Small nuclear ribonucleoprotein-associated protein	Q5XPV6	16	3	3	Oxidation (M)	1420000	1730000	0.82:1.00	2.78
1078	Importin-7	O95373	7	6	6	Carbamidomethylation	869000	994000	0.88:1.00	2.77
985	Keratin type II cytoskeletal 5	P13647	33	17	2	Carbamidomethylation; Oxidation (M); Deamidation (NQ)	1550000	3300000	0.47:1.00	2.76
1100	Galectin	A0A024R693	22	4	4		3890000	2860000	1.36:1.00	2.76
1952	Ribonucleoprotein PTB-binding 1	A0A087WZ13	2	1	1		206000	63200	3.26:1.00	2.75
1109	Mitochondrial import receptor subunit TOM70	O94826	15	6	6	Carbamidomethylation	677000	442000	1.53:1.00	2.74
279	Ribosomal protein large P2 isoform CRA_a	A0A024RCA7	54	5	5		11300000	13300000	0.85:1.00	2.74
158	Uncharacterized protein	A0A4D5RAC7	48	18	18	Carbamidomethylation; Deamidation (NQ)	69800000	61500000	1.14:1.00	2.73
1036	Lysosome membrane protein 2	A0A1W2PPX5	9	3	3	Carbamidomethylation; Deamidation (NQ)	574000	668000	0.86:1.00	2.73
493	Kinectin 1 (Kinesin receptor) isoform CRA_a	A0A024R663	12	13	13	Carbamidomethylation	1280000	1170000	1.10:1.00	2.73
309	Deoxynucleoside triphosphate triphosphohydrolase SAMHD1	Q9Y3Z3	30	15	15	Carbamidomethylation; Deamidation (NQ)	4200000	3680000	1.14:1.00	2.72
1474	Serpin peptidase inhibitor clade B (Ovalbumin) member 9 isoform CRA_a	A0A024QZT4	10	3	3		760000	562000	1.35:1.00	2.72
2375	Corticosteroid 11-beta-dehydrogenase isozyme 2	P80365	16	4	4	Carbamidomethylation	510000	650000	0.78:1.00	2.72
221	Malate dehydrogenase (Fragment)	Q0QF37	53	12	12	Carbamidomethylation; Deamidation (NQ)	14400000	12500000	1.16:1.00	2.72
1737	Armadillo repeat containing X-linked 3 isoform CRA_a	A0A024RCF9	11	3	3	Carbamidomethylation	181000	133000	1.36:1.00	2.71
482	cDNA FLJ61021 highly similar to Far upstream element-binding protein 1	B4E0X8	28	12	12	Carbamidomethylation	3290000	2870000	1.15:1.00	2.71
1381	Host cell factor 1	P51610	3	5	5		381000	524000	0.73:1.00	2.71
359	60S ribosomal protein L4	P36578	23	9	9	Carbamidomethylation; Deamidation (NQ)	4840000	3990000	1.21:1.00	2.71
554	Talin-2	Q9Y4G6	10	19	14	Carbamidomethylation	656000	532000	1.23:1.00	2.7
1363	eIF2AK2 protein (Fragment)	Q8IW76	12	5	5		623000	504000	1.23:1.00	2.69
441	Chondroitin sulfate proteoglycan 2 (Versican) isoform CRA_c	A0A024RAL1	7	13	6	Carbamidomethylation; Deamidation (NQ)	3880000	6120000	0.63:1.00	2.69
1248	Epididymis secretory protein Li 73	V9HW24	10	3	3	Deamidation (NQ)	619000	535000	1.16:1.00	2.69
1334	Chromatin target of PRMT1 protein	X6R700	12	2	2		271000	680000	0.40:1.00	2.68
981	Eukaryotic translation initiation factor 2 subunit 3	P41091	12	4	4	Carbamidomethylation	1440000	1160000	1.24:1.00	2.68
1185	60S ribosomal protein L23a	P62750	21	4	4		7410000	6710000	1.10:1.00	2.68
1554	Casein kinase II subunit alpha	A0A2R8Y5A0	11	4	4		671000	447000	1.50:1.00	2.68
1659	Malignant T-cell-amplified sequence 1	Q9ULC4	9	1	1		181000	226000	0.80:1.00	2.68
2237	Wiskott-Aldrich syndrome protein family member 2	Q9Y6W5	3	1	1		1260000	948000	1.33:1.00	2.67
1530	Ras-related protein Rab-18	Q9NP72	18	3	2	Carbamidomethylation	1500000	1210000	1.24:1.00	2.67
1675	Aging-associated gene 7 protein	Q2TSD2	11	3	2		1060000	558000	1.91:1.00	2.66
938	Signal recognition particle receptor beta subunit	Q549N5	30	5	5	Carbamidomethylation	557000	734000	0.76:1.00	2.66
88	Nuclear receptor coactivator 5	Q9HCD5	2	1	1		1100000	857000	1.28:1.00	2.66
716	Ras-related protein Rab-10	P61026	35	6	3	Carbamidomethylation	108000	40100	2.69:1.00	2.66
2218	Caveolin-1	Q03135	20	2	2		1730000	1090000	1.59:1.00	2.65
2176	Phosphoinositide phospholipase C (Fragment)	Q4LE43	1	1	1		59600	62000	0.96:1.00	2.65
513	Macrophage migration inhibitory factor	P14174	50	5	5	Carbamidomethylation; Deamidation (NQ)	16900000	11800000	1.44:1.00	2.64
2062	Ubiquitin specific peptidase 9 X-linked isoform CRA_b	D3DWB6	2	4	4	Carbamidomethylation	227000	199000	1.14:1.00	2.64
1423	Chromosome 11 open reading frame 58	E9PM92	10	1	1		519000	120000	4.34:1.00	2.64
1349	Cytochrome c (Fragment)	C9JFR7	42	3	3		434000	323000	1.34:1.00	2.64
1587	Glutathione reductase mitochondrial	P00390	18	6	6	Carbamidomethylation	1260000	1110000	1.13:1.00	2.63
794	Integrin beta-3	P05106	11	7	7	Carbamidomethylation	443000	912000	0.49:1.00	2.63
60	Glyceraldehyde-3-phosphate dehydrogenase	Q2TSD0	55	14	1	Carbamidomethylation; Oxidation (M); Deamidation (NQ)	1150000	278000	4.15:1.00	2.63
676	GSTK1 protein (Fragment)	Q2NLC8	23	3	3		1370000	928000	1.48:1.00	2.62
308	Tropomyosin 3 isoform 3 (Fragment)	A0A0S2Z4I4	31	7	2		724000	306000	2.36:1.00	2.62
1825	DNA helicase (Fragment)	Q4ZG57	5	3	3		254000	212000	1.20:1.00	2.62
2401	Signal recognition particle 19 kDa protein	A0A087WYR0	22	2	2	Carbamidomethylation; Deamidation (NQ)	75900	179000	0.42:1.00	2.61
2334	Succinate-semialdehyde dehydrogenase	B4DGP6	4	1	1	Deamidation (NQ)	107000	228000	0.47:1.00	2.61
1900	RELA protein	Q2TAM5	8	2	2		209000	170000	1.23:1.00	2.59
1170	S-adenosylmethionine synthase	A0A140VJP5	9	3	3		2060000	1760000	1.17:1.00	2.59
684	60S ribosomal protein L10a	P62906	29	6	6	Carbamidomethylation	4460000	5210000	0.86:1.00	2.58
792	C-1-tetrahydrofolate synthase cytoplasmic	P11586	17	13	13	Carbamidomethylation	1390000	1620000	0.85:1.00	2.58
1269	Epididymis secretory sperm binding protein	A0A384MR25	6	5	5		1300000	1590000	0.81:1.00	2.57
1200	Lon protease homolog mitochondrial	K7EJE8	10	7	6		729000	611000	1.19:1.00	2.57
681	Transaldolase	A0A140VK56	29	9	9	Carbamidomethylation	10000000	8880000	1.13:1.00	2.57
1506	Ras suppressor protein 1	Q15404	20	4	4		1950000	1660000	1.17:1.00	2.56
1983	NADPH--cytochrome P450 reductase	E7EMD0	11	3	3	Carbamidomethylation	469000	422000	1.11:1.00	2.54
344	DNA-(apurinic or apyrimidinic site) lyase	P27695	40	11	11	Carbamidomethylation	6730000	5710000	1.18:1.00	2.54
775	CD59 glycoprotein (Fragment)	A0A2U3TZL5	30	3	3	Carbamidomethylation	2370000	1790000	1.32:1.00	2.51
1115	Splicing factor 3b subunit 4 variant (Fragment)	Q53FG6	3	1	1		620000	449000	1.38:1.00	2.51
1677	Myeloid-derived growth factor	Q969H8	14	2	2		898000	786000	1.14:1.00	2.5
382	ADP/ATP translocase 2	P05141	27	8	4	Carbamidomethylation	11100000	8660000	1.28:1.00	2.5
454	Calpain 1 (Mu/I) large subunit isoform CRA_b	A0A024R5A3	29	18	13	Carbamidomethylation; Deamidation (NQ)	3880000	3470000	1.12:1.00	2.5
2036	Serine/threonine-protein kinase 24 (Fragment)	H0Y630	12	3	3	Carbamidomethylation	385000	288000	1.34:1.00	2.5
2197	Histone acetyltransferase type B catalytic subunit	O14929	3	1	1		332000	468000	0.71:1.00	2.49
626	Ribosomal protein S2	Q3KQT6	25	6	6	Carbamidomethylation	12000000	10500000	1.14:1.00	2.49
525	Calumenin	O43852	38	10	3	Deamidation (NQ)	690000	925000	0.75:1.00	2.48
22	cDNA FLJ53691 highly similar to Serotransferrin	B4E1B2	52	31	1	Carbamidomethylation; Deamidation (NQ)	2060000	1070000	1.92:1.00	2.47
1583	CDW3/SMU1	A0MNN4	8	3	3	Carbamidomethylation	176000	259000	0.68:1.00	2.44
1305	Galectin	B3KWW5	14	4	2	Carbamidomethylation	338000	353000	0.96:1.00	2.44
1168	Acylamino-acid-releasing enzyme	P13798	8	5	5		755000	966000	0.78:1.00	2.43
644	60S ribosomal protein L7a	P62424	26	7	7	Carbamidomethylation; Deamidation (NQ)	11200000	10200000	1.10:1.00	2.43
216	Keratin type II cytoskeletal 7	P08729	41	18	12		10000000	7380000	1.36:1.00	2.43
853	Fumarate hydratase mitochondrial	P07954	17	5	5	Deamidation (NQ)	2490000	2210000	1.13:1.00	2.42
207	Glutamate dehydrogenase	B4DMF5	33	15	14	Carbamidomethylation	3550000	2980000	1.19:1.00	2.42
2536	60S ribosomal protein L28	P46779	8	1	1		810000	243000	3.33:1.00	2.42
225	Hemoglobin subunit gamma-1	P69891	71	12	1	Carbamidomethylation; Deamidation (NQ)	3580000	4930000	0.73:1.00	2.42
1171	Olfactomedin-4	Q6UX06	8	3	3		644000	333000	1.94:1.00	2.41
1556	Protein PBDC1	Q9BVG4	15	3	3	Deamidation (NQ)	764000	646000	1.18:1.00	2.41
2268	Mitochondrial amidoxime reducing component 2	Q969Z3	4	1	1	Carbamidomethylation	122000	366000	0.33:1.00	2.4
687	40S ribosomal protein S3a	P61247	36	9	9	Carbamidomethylation	5630000	4810000	1.17:1.00	2.4
2061	cDNA FLJ51369 highly similar to DNA repair endonuclease XPF	B4DXD8	3	1	1		18100	15600	1.16:1.00	2.39
1842	Twinfilin-1	Q12792	11	3	3		380000	592000	0.64:1.00	2.38
1396	Eukaryotic translation initiation factor 3 subunit A (Fragment)	Q05BS0	15	9	9	Carbamidomethylation	985000	1110000	0.89:1.00	2.38
1324	cDNA FLJ95058 highly similar to Homo sapiens carnitine palmitoyltransferase 1A (liver) (CPT1A) nuclear gene encoding mitochondrial protein mRNA	B2RAQ8	8	5	5	Carbamidomethylation	3290000	4770000	0.69:1.00	2.38
351	Keratin 18 isoform CRA_a	A0A024RAY2	33	13	11		11300000	9660000	1.17:1.00	2.38
1555	NAP1L4/NUTM1D fusion protein	A0A2U9QGI0	3	3	2		821000	458000	1.79:1.00	2.37
1372	Stromal interaction molecule 1	Q13586	6	3	3		489000	423000	1.16:1.00	2.36
654	Galectin-3-binding protein	Q08380	21	8	8	Carbamidomethylation	2800000	3100000	0.90:1.00	2.35
711	Asparagine--tRNA ligase cytoplasmic	O43776	21	9	9	Carbamidomethylation	2740000	2290000	1.20:1.00	2.35
1748	cDNA FLJ58863 highly similar to Protein NipSnap3A	B4DW81	15	3	3	Carbamidomethylation	1100000	1030000	1.07:1.00	2.35
1151	H.sapiens ras-related Hrab4 protein	A0A0A1HAV9	18	3	2		158000	227000	0.70:1.00	2.35
2289	Protein CutA	O60888	8	1	1		1810000	2140000	0.84:1.00	2.35
1916	cDNA FLJ79340 highly similar to Ubiquitin carboxyl-terminal hydrolase 7	B7ZAX6	3	2	2		157000	227000	0.69:1.00	2.35
2293	26S proteasome non-ATPase regulatory subunit 14	O00487	15	2	2		908000	829000	1.10:1.00	2.35
1138	Acid ceramidase	A0A1B0GTP7	28	6	6	Carbamidomethylation	3090000	2600000	1.19:1.00	2.34
969	Heme-binding protein 2	Q9Y5Z4	14	2	2		9740000	10900000	0.89:1.00	2.33
668	Alanine--tRNA ligase cytoplasmic	P49588	8	7	7	Carbamidomethylation	895000	991000	0.90:1.00	2.32
248	Collagen type I alpha 1 isoform CRA_a	D3DTX7	13	8	2	Carbamidomethylation; Oxidation (M); Deamidation (NQ)	45800000	59500000	0.77:1.00	2.31
1389	Transmembrane 9 superfamily member	A0A024QYR8	9	5	5	Carbamidomethylation	664000	792000	0.84:1.00	2.31
1946	Leucine rich repeat (In FLII) interacting protein 1 isoform CRA_c	A0A0F7NGI8	6	3	3	Carbamidomethylation	191000	107000	1.79:1.00	2.3
2284	PDZ and LIM domain protein 7	Q9NR12	5	2	2		1100000	1100000	1.00:1.00	2.3
516	Dihydropyrimidinase-like 3	Q8IXW6	29	12	8	Carbamidomethylation; Deamidation (NQ)	2290000	1860000	1.23:1.00	2.29
1399	Dynein light chain 2 cytoplasmic	Q96FJ2	45	3	2	Carbamidomethylation; Deamidation (NQ)	884000	1050000	0.84:1.00	2.29
1135	Ras-related protein Rab-27B	O00194	13	2	2		52900	128000	0.41:1.00	2.29
1743	Ibd1 protein (Fragment)	Q12915	14	2	2		530000	526000	1.01:1.00	2.29
2617	CCDC46 protein	A2RRR7	1	1	1		226000	301000	0.75:1.00	2.29
921	Actin-related protein 2/3 complex subunit 2	O15144	20	6	6		2680000	2920000	0.92:1.00	2.28
712	Immunoglobulin heavy variable 3-72	A0A0B4J1Y9	31	3	1	Carbamidomethylation	300000	139000	2.16:1.00	2.28
2273	CREB1 protein (Fragment)	Q53X93	4	1	1		927000	851000	1.09:1.00	2.28
1194	cDNA FLJ53290 highly similar to Cytoplasmic dynein 1 intermediate chain 2	B4DPZ3	7	3	3		434000	337000	1.29:1.00	2.28
2379	eIF5 protein	Q6IBU0	7	3	3	Carbamidomethylation	50800	98900	0.51:1.00	2.26
978	Eukaryotic translation initiation factor 4H	Q15056	27	4	4	Carbamidomethylation	2080000	1840000	1.13:1.00	2.25
650	cDNA FLJ95650 highly similar to Homo sapiens karyopherin (importin) beta 1 (KPNB1) mRNA	B2RBR9	21	13	13	Carbamidomethylation	2110000	1710000	1.23:1.00	2.25
1753	PC1/MRPS28 fusion protein	A5Y5A3	10	2	2		582000	762000	0.76:1.00	2.24
1359	cAMP-dependent protein kinase type I-alpha regulatory subunit	P10644	10	3	3	Carbamidomethylation	1220000	873000	1.40:1.00	2.24
928	Ribosomal protein L7 isoform CRA_a	A0A024R814	46	11	11	Carbamidomethylation; Oxidation (M); Deamidation (NQ)	10400000	8690000	1.20:1.00	2.24
1482	40S ribosomal protein S20	P60866	19	2	2		2720000	3400000	0.80:1.00	2.23
174	Mutant Apo B 100	E1A689	13	45	45	Carbamidomethylation; Deamidation (NQ)	961000	1220000	0.79:1.00	2.23
435	Synaptic vesicle membrane protein VAT-1 homolog	Q99536	39	9	9	Carbamidomethylation; Oxidation (M)	5430000	3830000	1.42:1.00	2.21
2043	H/ACA ribonucleoprotein complex subunit 1	Q9NY12	4	1	1		1690000	1360000	1.25:1.00	2.21
263	Histone H2B	A0A024RCJ9	41	9	2	Oxidation (M); Deamidation (NQ)	25800000	30900000	0.83:1.00	2.2
571	Cold inducible RNA binding protein	Q53XX5	30	4	4		2670000	2270000	1.18:1.00	2.2
193	Epididymis secretory sperm binding protein	A0A384MEJ3	33	12	6	Carbamidomethylation; Deamidation (NQ)	5900000	6290000	0.94:1.00	2.2
2278	Laminin subunit alpha-4	A0A0A0MTC7	1	2	2		202000	232000	0.87:1.00	2.19
487	Myristoylated alanine-rich C-kinase substrate	P29966	43	8	8	Carbamidomethylation; Deamidation (NQ)	2220000	1140000	1.95:1.00	2.19
1388	RAD21 homolog (S. pombe) isoform CRA_a	A0A024R9J0	11	5	5	Carbamidomethylation	698000	641000	1.09:1.00	2.19
1071	TAR DNA-binding protein 43	Q13148	20	6	6	Carbamidomethylation	1800000	1410000	1.27:1.00	2.18
196	Epididymis tissue sperm binding protein Li 14m	E9KL44	32	19	19	Carbamidomethylation	4520000	4080000	1.11:1.00	2.18
522	Eukaryotic initiation factor 4A-II	Q14240	33	11	4		1940000	1680000	1.15:1.00	2.17
2343	Bcl-2-associated transcription factor 1	Q9NYF8	4	3	2		215000	185000	1.16:1.00	2.17
930	Serpin B6	A0A024QZX5	27	7	7	Carbamidomethylation	3390000	2920000	1.16:1.00	2.17
1798	Collagen alpha-1(II) chain	P02458	1	1	1	Deamidation (NQ)	37700000	29300000	1.29:1.00	2.17
1817	mRNA export factor	P78406	14	3	3	Carbamidomethylation	484000	618000	0.78:1.00	2.17
51	cDNA FLJ54023 highly similar to Heat shock protein HSP 90-beta	B4DMA2	47	30	18	Carbamidomethylation; Oxidation (M); Deamidation (NQ)	29100000	26500000	1.09:1.00	2.16
2526	Protein virilizer homolog	Q69YN4	1	1	1		222000	180000	1.24:1.00	2.16
329	Elongation factor Tu mitochondrial	P49411	33	11	11	Carbamidomethylation	6880000	6870000	1.00:1.00	2.16
1809	Coiled-coil domain-containing protein 47	Q96A33	12	4	4	Carbamidomethylation	562000	460000	1.22:1.00	2.16
699	Thioredoxin domain-containing protein 5	Q8NBS9	16	5	5	Carbamidomethylation	4020000	3540000	1.14:1.00	2.16
982	40S ribosomal protein S19	P39019	30	5	5	Deamidation (NQ)	7790000	7100000	1.10:1.00	2.15
1173	Protein AMBP	P02760	11	3	3	Carbamidomethylation; Deamidation (NQ)	708000	566000	1.25:1.00	2.14
2148	Mitochondrial dicarboxylate carrier	Q9UBX3	9	2	1	Carbamidomethylation	5300	11600	0.46:1.00	2.14
871	Small nuclear ribonucleoprotein Sm D2	P62316	48	6	6	Carbamidomethylation	2690000	2280000	1.18:1.00	2.14
858	Family with sequence similarity 62 (C2 domain containing) member A isoform CRA_a	A0A024RB16	10	8	8	Carbamidomethylation	863000	953000	0.91:1.00	2.14
975	Proliferating cell nuclear antigen (Fragment)	Q6FHF5	20	4	4	Carbamidomethylation	2630000	2030000	1.30:1.00	2.14
1920	Signal recognition particle 14 kDa protein	P37108	10	1	1		2590000	3010000	0.86:1.00	2.13
1650	Acyl carrier protein mitochondrial	O14561	19	2	2	Carbamidomethylation	2320000	2610000	0.89:1.00	2.13
14	cDNA FLJ55253 highly similar to Actin cytoplasmic 1	B4DW52	64	33	1	Carbamidomethylation; Oxidation (M); Deamidation (NQ)	583000	1700000	0.34:1.00	2.13
1009	Isochorismatase domain-containing protein 1	Q96CN7	26	6	6		1720000	2770000	0.62:1.00	2.13
1447	Matrix metalloproteinase 14 (Membrane-inserted)	K4RH61	9	4	4	Carbamidomethylation	213000	361000	0.59:1.00	2.13
1	Fibrinogen beta chain	P02675	66	36	36	Carbamidomethylation; Oxidation (M); Deamidation (NQ)	51200000	76500000	0.67:1.00	2.12
1546	Protein SON	P18583	1	3	3		308000	216000	1.43:1.00	2.12
2223	Uncharacterized protein (Fragment)	Q8TBT6	4	1	1		389000	869000	0.45:1.00	2.12
896	Lectin mannose-binding 1 isoform CRA_b	A0A024R2A7	24	8	8	Oxidation (M)	3180000	2540000	1.25:1.00	2.11
1885	NADH dehydrogenase [ubiquinone] iron-sulfur protein 8 mitochondrial (Fragment)	E9PKH6	22	2	2	Carbamidomethylation	343000	506000	0.68:1.00	2.11
964	ATP-dependent DNA helicase	A0A024RAV2	12	6	6		2630000	1760000	1.49:1.00	2.1
2324	Tropomodulin-1	P28289	4	1	1		126000	355000	0.36:1.00	2.1
961	cDNA FLJ60397 highly similar to Lysosomal protective protein	B4E324	5	2	2	Carbamidomethylation	1220000	1370000	0.89:1.00	2.09
742	Retinol-binding protein 1	P09455	53	7	7	Carbamidomethylation	8090000	9140000	0.89:1.00	2.09
1117	Rho GTPase-activating protein 1	Q07960	16	6	6		2270000	1920000	1.18:1.00	2.09
1107	Endoglin (Osler-Rendu-Weber syndrome 1)	Q5T9B9	5	2	2		683000	632000	1.08:1.00	2.09
2155	DNA-directed RNA polymerases I and III subunit RPAC1	A0A2R8Y5D3	4	1	1		617000	621000	0.99:1.00	2.07
1868	Cadherin-13	P55290	2	1	1		833000	1060000	0.78:1.00	2.07
763	MICOS complex subunit MIC60	B9A067	23	12	12	Carbamidomethylation	1810000	2040000	0.89:1.00	2.06
795	Rho-related GTP-binding protein RhoC (Fragment)	Q5JR08	33	6	1	Carbamidomethylation; Deamidation (NQ)	1110000	2300000	0.48:1.00	2.04
560	Protein LYRIC	Q86UE4	14	6	6		977000	1060000	0.92:1.00	2.03
306	Splicing factor proline- and glutamine-rich	P23246	22	14	12	Carbamidomethylation; Deamidation (NQ)	8760000	8210000	1.07:1.00	2.03
1318	Adducin 3 isoform a variant (Fragment)	Q59EK1	7	4	4	Carbamidomethylation	1230000	911000	1.35:1.00	2.03
695	Eukaryotic translation initiation factor 3 subunit L	B0QY89	14	6	6	Carbamidomethylation; Deamidation (NQ)	234000	947000	0.25:1.00	2.03
2465	Carnitine O-palmitoyltransferase 2 mitochondrial	A0A1B0GTB8	3	2	2		403000	350000	1.15:1.00	2.02
1189	Actin-related protein 2/3 complex subunit 5	B3KPC7	14	2	1	Deamidation (NQ)	312000	599000	0.52:1.00	2.02
1524	ATP-dependent 6-phosphofructokinase muscle type	P08237	8	4	3	Carbamidomethylation	637000	747000	0.85:1.00	2.01
2172	Nucleoredoxin	Q6DKJ4	7	2	2	Deamidation (NQ)	161000	225000	0.72:1.00	2.01
1081	40S ribosomal protein S18	P62269	26	4	4		4670000	3730000	1.25:1.00	2
384	Acidic leucine-rich nuclear phosphoprotein 32 family member A	H0YN26	37	7	5	Carbamidomethylation; Deamidation (NQ)	3440000	3060000	1.12:1.00	1.99
2099	60S ribosomal protein L31	P62899	18	2	2		1590000	1580000	1.00:1.00	1.99
1674	Prefoldin subunit 5	Q99471	31	3	3		276000	521000	0.53:1.00	1.97
1581	60S ribosomal protein L27	P61353	26	3	3		5770000	5420000	1.06:1.00	1.96
2161	Dynein light chain Tctex-type 1	P63172	30	2	2		80900	137000	0.59:1.00	1.96
915	Calcium-binding mitochondrial carrier protein Aralar2	Q9UJS0	21	11	9	Carbamidomethylation; Deamidation (NQ)	1070000	982000	1.09:1.00	1.95
1186	Testicular tissue protein Li 61	A0A140VJI7	11	3	3	Carbamidomethylation	444000	924000	0.48:1.00	1.95
1375	Uncharacterized protein DKFZp686E1899	Q5HYL6	13	3	3		829000	767000	1.08:1.00	1.94
1654	Dehydrogenase/reductase SDR family member 7	Q9Y394	13	4	4		1370000	1100000	1.24:1.00	1.91
2354	Kinesin-like protein	B0AZS5	3	2	2		106000	142000	0.75:1.00	1.9
692	SWI/SNF related matrix associated actin dependent regulator of chromatin subfamily c member 2 isoform CRA_a	A0A024RB22	9	8	5	Carbamidomethylation; Deamidation (NQ)	839000	774000	1.08:1.00	1.9
1148	cDNA FLJ58459 highly similar to RNA-binding region-containing protein 2	B4DRA0	15	6	3		1320000	1170000	1.14:1.00	1.88
652	ATP-dependent 6-phosphofructokinase liver type	P17858	11	7	5	Carbamidomethylation; Deamidation (NQ)	2970000	2620000	1.13:1.00	1.87
2310	DNA replication licensing factor MCM7 (Fragment)	A0A0S2Z4A5	2	1	1	Carbamidomethylation	377000	187000	2.01:1.00	1.87
339	T-complex protein 1 subunit gamma	B3KX11	36	13	13	Carbamidomethylation	6230000	7030000	0.89:1.00	1.87
1857	Pro-cathepsin H	A0A087X0D5	13	3	3		654000	784000	0.83:1.00	1.86
2087	F5-20 (Fragment)	A0N7I9	10	1	1		21700	53700	0.40:1.00	1.86
1517	Calcyclin-binding protein	Q9HB71	14	2	2		778000	693000	1.12:1.00	1.85
2145	Serine/threonine-protein phosphatase CPPED1	Q9BRF8	4	1	1		588000	444000	1.33:1.00	1.85
2296	cDNA FLJ13673 fis clone PLACE1011858 highly similar to BAG family molecular chaperone regulator 2	B3KN59	5	1	1		505000	1060000	0.48:1.00	1.85
1580	cDNA FLJ53309 highly similar to Methionyl-tRNA synthetase	B4DF61	12	6	6	Carbamidomethylation	1150000	1350000	0.86:1.00	1.84
1076	Omega-amidase NIT2	Q9NQR4	31	6	6	Carbamidomethylation	916000	796000	1.15:1.00	1.84
1716	cDNA FLJ60124 highly similar to Mitochondrial dicarboxylate carrier	B4DLN1	6	2	1	Carbamidomethylation	687000	1310000	0.53:1.00	1.84
1786	Programmed cell death protein 5	K7EQA1	28	2	2		701000	964000	0.73:1.00	1.84
61	Tubulin beta chain (Fragment)	A0A384NYT8	60	25	1	Carbamidomethylation; Oxidation (M); Deamidation (NQ)	18800000	21600000	0.87:1.00	1.84
504	Protein SEC13 homolog	P55735	20	4	4	Carbamidomethylation; Deamidation (NQ)	1270000	1610000	0.79:1.00	1.82
1125	Lactoylglutathione lyase	Q04760	4	1	1	Carbamidomethylation	1390000	1790000	0.78:1.00	1.82
81	Collagen alpha-3(VI) chain	E7ENL6	22	44	44	Carbamidomethylation; Deamidation (NQ)	10800000	13500000	0.80:1.00	1.82
1257	cDNA FLJ55542 highly similar to Ran-binding protein 3	B7Z5P4	8	2	2		126000	114000	1.10:1.00	1.81
1915	Coatomer subunit gamma-2	Q9UBF2	7	5	3	Carbamidomethylation	862000	690000	1.25:1.00	1.8
2601	Uncharacterized protein (Fragment)	Q9UEL4	6	1	1	Carbamidomethylation	1140000	945000	1.20:1.00	1.8
470	40S ribosomal protein S6	P62753	19	4	4	Carbamidomethylation	12300000	11500000	1.07:1.00	1.8
2662	Lipase	B3KRG8	3	1	1		768000	1090000	0.70:1.00	1.79
1749	Charged multivesicular body protein 4b	Q9H444	11	2	2		548000	390000	1.41:1.00	1.79
242	Heterogeneous nuclear ribonucleoprotein H2	P55795	31	11	6	Carbamidomethylation; Deamidation (NQ)	2490000	2790000	0.89:1.00	1.78
143	IgG H chain	S6BAM6	42	13	1	Carbamidomethylation; Deamidation (NQ)	1170000	1430000	0.82:1.00	1.78
1895	EPM2A-interacting protein 1	Q7L775	6	3	3	Carbamidomethylation	143000	176000	0.81:1.00	1.77
710	Eukaryotic translation initiation factor 4 gamma 1	E7EX73	9	10	9	Carbamidomethylation; Deamidation (NQ)	824000	938000	0.88:1.00	1.76
820	PC4 protein	Q6IBA2	37	4	4		7860000	7290000	1.08:1.00	1.75
1924	ATP-dependent RNA helicase DDX18	Q9NVP1	2	1	1	Carbamidomethylation	707000	1020000	0.69:1.00	1.75
1041	Apolipoprotein A-II	V9GYM3	29	3	3	Carbamidomethylation	3400000	3060000	1.11:1.00	1.75
238	Isocitrate dehydrogenase [NADP] mitochondrial	P48735	34	13	12	Carbamidomethylation; Oxidation (M)	6430000	5710000	1.13:1.00	1.75
2024	Tapasin	O15533	6	2	2	Carbamidomethylation	249000	337000	0.74:1.00	1.75
1772	Complement C1s subcomponent	A0A087X232	4	2	2		833000	904000	0.92:1.00	1.75
1443	Dynamin-1	A0A0D9SFB1	9	6	3		415000	442000	0.94:1.00	1.74
294	TRAP1 protein (Fragment)	Q9BV61	13	7	7		1720000	1310000	1.32:1.00	1.74
1481	GTP:AMP phosphotransferase AK3 mitochondrial	Q7Z531	23	4	4		1560000	1640000	0.95:1.00	1.73
2139	Tissue alpha-L-fucosidase	P04066	2	1	1		327000	468000	0.70:1.00	1.71
2539	DNA (cytosine-5)-methyltransferase	A0A024R7E3	1	1	1		129000	122000	1.06:1.00	1.7
1913	Ankyrin-3	Q12955	1	2	2		360000	503000	0.72:1.00	1.7
2559	Protein transport protein Sec61 subunit beta	P60468	10	1	1		5690000	4640000	1.23:1.00	1.7
102	Serpin peptidase inhibitor clade H (Heat shock protein 47) member 1 (Collagen binding protein 1) isoform CRA_a	A0A024R5K8	41	18	18		32700000	35600000	0.92:1.00	1.7
1496	Niemann-Pick disease type C2 variant (Fragment)	Q53HV6	11	1	1	Carbamidomethylation	1080000	1270000	0.85:1.00	1.69
313	ADP-ribosylation factor 1 isoform CRA_a	A0A024R3Q3	44	6	3		4260000	4920000	0.87:1.00	1.68
371	cDNA FLJ93141 highly similar to Homo sapiens coagulation factor XIII A1 polypeptide (F13A1) mRNA	B2R6V9	20	10	9	Carbamidomethylation; Oxidation (M)	2790000	3040000	0.92:1.00	1.68
1846	Secretory carrier-associated membrane protein 3	O14828	5	1	1		478000	1050000	0.46:1.00	1.66
2325	Thyroid hormone receptor interacting protein 6 isoform 1	F2ZC06	5	2	2	Carbamidomethylation	154000	186000	0.83:1.00	1.66
387	Heterogeneous nuclear ribonucleoprotein M (Fragment)	M0QZM1	33	9	1	Oxidation (M); Deamidation (NQ)	317000	153000	2.07:1.00	1.66
583	Apolipoprotein D	P05090	18	3	3	Carbamidomethylation; Deamidation (NQ)	664000	783000	0.85:1.00	1.66
1343	60S ribosomal protein L3	P39023	21	7	7	Carbamidomethylation	4170000	3530000	1.18:1.00	1.66
465	Antithrombin-III	P01008	25	8	8	Carbamidomethylation	3160000	2810000	1.13:1.00	1.65
2306	cDNA FLJ34980 fis clone OCBBF2000522 highly similar to Rab GTPase-binding effector protein 2	B3KRW4	3	2	2		6110	3780	1.62:1.00	1.64
2113	UPF0160 protein MYG1 mitochondrial	F8VR84	9	2	2		501000	529000	0.95:1.00	1.64
2279	ATP synthase subunit g mitochondrial	E9PN17	17	1	1		6750000	7170000	0.94:1.00	1.64
1641	Dolichol-phosphate mannosyltransferase subunit 1 (Fragment)	A0A0S2Z4Y5	15	3	3		1500000	1250000	1.20:1.00	1.63
23	Fibrinogen alpha chain	P02671	39	28	27	Carbamidomethylation; Oxidation (M); Deamidation (NQ)	65300000	80800000	0.81:1.00	1.63
1239	AP-2 complex subunit mu	A0A087WY71	14	5	5	Carbamidomethylation	1450000	1560000	0.93:1.00	1.63
2076	Serine/threonine-protein phosphatase (Fragment)	A0A0S2Z4B5	4	2	2		620000	326000	1.90:1.00	1.63
2249	PRKC apoptosis WT1 regulator protein	Q96IZ0	4	1	1		83700	64900	1.29:1.00	1.61
653	Guanine nucleotide-binding protein G(i) subunit alpha	P08754	31	9	5	Carbamidomethylation	842000	906000	0.93:1.00	1.61
2528	Afadin	A8MQ02	2	2	2		71300	66200	1.08:1.00	1.61
243	Receptor of activated protein C kinase 1	P63244	57	15	15	Carbamidomethylation; Deamidation (NQ)	11800000	11200000	1.06:1.00	1.61
1811	Vitamin K epoxide reductase complex subunit 1	Q9BQB6	8	1	1	Carbamidomethylation	2270000	2010000	1.13:1.00	1.6
2431	Transcription elongation factor SPT6	Q7KZ85	1	1	1		8880	11700	0.76:1.00	1.6
1559	NADH dehydrogenase [ubiquinone] 1 alpha subcomplex subunit 10 mitochondrial	A0A024R4B3	9	3	3	Carbamidomethylation	1140000	1240000	0.91:1.00	1.59
1565	Mesenchymal stromal cell-and fibroblast-expressing Linx paralogue	A0A146E5L3	5	2	2	Carbamidomethylation	966000	938000	1.03:1.00	1.58
802	Mitochondrial aldehyde dehydrogenase 2 variant (Fragment)	Q53FB6	28	11	9	Carbamidomethylation; Deamidation (NQ)	1100000	1320000	0.83:1.00	1.58
95	Ras GTPase-activating-like protein IQGAP1	P46940	32	41	40	Carbamidomethylation; Deamidation (NQ)	6010000	6330000	0.95:1.00	1.58
1681	Charged multivesicular body protein 6 (Fragment)	I3L3E4	12	1	1	Carbamidomethylation	620000	468000	1.33:1.00	1.57
2405	Mitochondrial import receptor subunit TOM6 homolog	Q96B49	19	1	1		546000	383000	1.43:1.00	1.57
727	Kinesin-like protein	D3DRX6	12	9	9	Carbamidomethylation	4390000	3370000	1.30:1.00	1.57
883	BTB/POZ domain-containing protein KCTD12	Q96CX2	35	10	10	Carbamidomethylation	2630000	2080000	1.27:1.00	1.56
2015	Adaptor-related protein complex 1 mu 2 subunit variant (Fragment)	Q53GI5	2	1	1		1590000	1400000	1.14:1.00	1.56
1919	Glutamine--fructose-6-phosphate aminotransferase [isomerizing] 1	Q06210	5	3	3	Carbamidomethylation	190000	248000	0.76:1.00	1.56
849	cDNA FLJ53963 highly similar to Leukocyte elastase inhibitor	B4E3A8	21	6	6		3070000	2780000	1.11:1.00	1.55
704	Brain acid soluble protein 1	P80723	63	10	10	Deamidation (NQ)	2490000	1910000	1.31:1.00	1.55
2114	Hydroxysteroid (17-beta) dehydrogenase 12 isoform CRA_a	D3DR22	6	2	2		2290000	2080000	1.10:1.00	1.54
1695	Transmembrane emp24 domain-containing protein 5	Q9Y3A6	10	2	2		409000	795000	0.51:1.00	1.53
2531	Mitogen-activated protein kinase kinase 1 interacting protein 1 variant (Fragment)	Q53FH6	8	1	1		1670000	1430000	1.17:1.00	1.52
1074	Angiotensinogen (Serine (Or cysteine) proteinase inhibitor clade A (Alpha-1 antiproteinase antitrypsin) member 8)	Q86U78	8	3	3		839000	1040000	0.81:1.00	1.51
557	Uncharacterized protein (Fragment)	F8W031	20	4	3	Carbamidomethylation; Deamidation (NQ)	824000	979000	0.84:1.00	1.51
1452	FARSB protein (Fragment)	Q9BR63	9	5	5	Carbamidomethylation	925000	1060000	0.88:1.00	1.5
1972	Tyrosine-protein phosphatase non-receptor type 1	P18031	3	1	1		171000	278000	0.61:1.00	1.5
1683	40S ribosomal protein S15a	I3L3P7	18	2	2		9040000	9190000	0.98:1.00	1.5
1446	Enoyl-CoA delta isomerase 2 mitochondrial	O75521	11	3	3	Carbamidomethylation	658000	534000	1.23:1.00	1.49
17	Fibrinogen gamma chain	C9JEU5	67	35	35	Carbamidomethylation; Oxidation (M); Deamidation (NQ)	88400000	71400000	1.24:1.00	1.49
2129	MS-F1 light chain variable region (Fragment)	A0A0X9V9B3	12	1	1		201000	275000	0.73:1.00	1.49
766	Apolipoprotein E	P02649	16	4	4		3320000	2430000	1.37:1.00	1.49
485	Acidic (Leucine-rich) nuclear phosphoprotein 32 family member B variant (Fragment)	Q53F35	16	3	1	Carbamidomethylation	7510000	6570000	1.14:1.00	1.49
2458	cDNA FLJ36142 fis clone TESTI2025006 highly similar to Homo sapiens myo-inositol 1-phosphate synthase A1 (ISYNA1) mRNA	B3KSG0	9	3	3	Carbamidomethylation	1050000	940000	1.12:1.00	1.48
1651	HCG26477	B2R4R9	13	1	1		5650000	4790000	1.18:1.00	1.48
203	ATP-dependent RNA helicase A	Q08211	19	20	20	Carbamidomethylation; Deamidation (NQ)	3940000	4300000	0.92:1.00	1.46
1337	Plasma glutamate carboxypeptidase isoform CRA_a	A0A024R9B8	9	3	3		93500	262000	0.36:1.00	1.44
2371	Trinucleotide repeat containing 15 isoform CRA_a	A0A024R4A5	1	1	1		40500000	17400000	2.33:1.00	1.44
680	Proteasome subunit alpha type-4	P25789	37	7	7	Carbamidomethylation	2290000	2470000	0.93:1.00	1.44
1571	Transcription elongation regulator 1	O14776	3	3	3	Carbamidomethylation	569000	627000	0.91:1.00	1.44
864	Aldo-keto reductase family 1 member A1	P14550	33	7	7	Carbamidomethylation	2540000	2750000	0.92:1.00	1.43
544	Junction plakoglobin isoform CRA_a	A0A024R1X8	22	13	5	Carbamidomethylation	1060000	994000	1.07:1.00	1.43
2179	3-ketoacyl-CoA thiolase peroxisomal	P09110	16	4	4	Carbamidomethylation	151000	205000	0.74:1.00	1.42
1306	Eukaryotic translation initiation factor 6	P56537	27	5	5	Carbamidomethylation	1780000	1660000	1.07:1.00	1.42
117	Epididymis secretory sperm binding protein	A0A024R3X4	54	23	23	Carbamidomethylation	9230000	8730000	1.06:1.00	1.42
1882	Collagen alpha-1(IV) chain	P02462	1	1	1	Carbamidomethylation	564000	263000	2.14:1.00	1.41
2	Beta-globin	D9YZU5	84	22	1	Carbamidomethylation; Oxidation (M); Deamidation (NQ)	369000000	429000000	0.86:1.00	1.41
2593	Cytochrome b reductase 1	Q53TN4	4	1	1		311000	149000	2.08:1.00	1.41
1493	GDP-mannose pyrophosphorylase B isoform CRA_a	A0A024R329	13	4	4	Carbamidomethylation	398000	473000	0.84:1.00	1.39
1169	Sorcin	P30626	47	6	6	Carbamidomethylation	1850000	1890000	0.98:1.00	1.37
1568	Glycylpeptide N-tetradecanoyltransferase (Fragment)	Q96HI4	8	3	3		491000	567000	0.87:1.00	1.37
1896	Dual specificity protein phosphatase 3	P51452	12	2	2		486000	625000	0.78:1.00	1.37
2080	cDNA FLJ61022 highly similar to Nef-associated factor 1	B7Z8K2	2	1	1		258000	141000	1.83:1.00	1.37
1887	Eukaryotic translation initiation factor 3 subunit M	Q7L2H7	6	2	2	Carbamidomethylation	1900000	1650000	1.15:1.00	1.37
536	60S acidic ribosomal protein P0 (Fragment)	Q53HW2	42	10	10	Carbamidomethylation	9190000	8480000	1.08:1.00	1.36
2369	DJ34F7.7 (Superkiller viralicidic activity 2 (S. cerevisiae homolog)-like (SKI2W))	Q9NPK3	3	2	2		324000	274000	1.18:1.00	1.34
2277	Acyltransferase like 2 isoform CRA_a	D3DTC2	2	1	1	Carbamidomethylation	360000	435000	0.83:1.00	1.32
252	Microtubule-associated protein 4	P27816	21	18	18	Carbamidomethylation; Deamidation (NQ)	16100000	14700000	1.09:1.00	1.32
2239	Huntingtin-interacting protein 1	O00291	2	2	2	Carbamidomethylation	119000	138000	0.86:1.00	1.31
1686	5'-3' exoribonuclease	B4E0B9	7	4	4	Carbamidomethylation	360000	651000	0.55:1.00	1.31
1418	U1 small nuclear ribonucleoprotein C	P09234	19	2	2	Carbamidomethylation	2360000	2240000	1.05:1.00	1.31
1213	Protein FAM98B	Q52LJ0	10	3	3	Carbamidomethylation	1070000	1190000	0.90:1.00	1.3
1688	Translocation protein SEC63 homolog	Q9UGP8	5	3	3	Carbamidomethylation	760000	688000	1.11:1.00	1.28
1315	Laminin subunit alpha-5	O15230	1	4	4	Carbamidomethylation	501000	537000	0.93:1.00	1.28
1055	3-ketoacyl-CoA thiolase mitochondrial	A0A0B4J2A4	35	7	7		1320000	1200000	1.10:1.00	1.28
1747	COP9 signalosome subunit 5 variant (Fragment)	Q59GH5	10	2	2		256000	275000	0.93:1.00	1.26
1398	Activator of 90 kDa heat shock protein ATPase homolog 1	O95433	16	4	4		950000	1000000	0.95:1.00	1.25
1097	Signal recognition particle subunit SRP72	O76094	8	4	4		540000	572000	0.94:1.00	1.25
2003	NADH dehydrogenase (Ubiquinone) 1 alpha subcomplex 4 9kDa isoform CRA_b	A0A024R9Z0	15	1	1	Carbamidomethylation	6800000	6160000	1.10:1.00	1.24
318	Epididymis secretory protein Li 1	V9HWD6	48	10	5	Oxidation (M); Deamidation (NQ)	4890000	5390000	0.91:1.00	1.23
1508	Synaptopodin-2 (Fragment)	H0Y9Y3	5	4	4	Carbamidomethylation	512000	453000	1.13:1.00	1.23
1274	Protein phosphatase 1 regulatory subunit 12A	O14974	6	5	1		367000	360000	1.02:1.00	1.23
850	cDNA FLJ78131 highly similar to Homo sapiens nipsnap homolog 1 (C. elegans) (NIPSNAP1) mRNA	A8K4I8	18	5	4	Carbamidomethylation	2270000	2460000	0.92:1.00	1.22
1512	ATP-binding cassette sub-family E member 1	P61221	11	5	5		452000	910000	0.50:1.00	1.22
845	cDNA FLJ51671 highly similar to Prenylcysteine oxidase	B7Z8A2	17	7	7		2000000	2410000	0.83:1.00	1.22
2251	Tubulin-folding cofactor B	A0A494C0X0	10	2	2	Carbamidomethylation	730000	652000	1.12:1.00	1.21
2202	cDNA FLJ79014 highly similar to cAMP-dependent protein kinase beta-catalytic subunit	B7ZA00	6	1	1	Carbamidomethylation	109000	322000	0.34:1.00	1.21
1247	RAB5B protein	Q6FI54	12	2	1		728000	996000	0.73:1.00	1.19
1803	Protein flightless-1 homolog	Q13045	4	4	4	Carbamidomethylation	99800	141000	0.71:1.00	1.19
288	Dolichyl-diphosphooligosaccharide--protein glycosyltransferase subunit 2	P04844	32	13	13		2600000	2470000	1.05:1.00	1.18
2121	Inhibitor of nuclear factor kappa-B kinase-interacting protein	Q70UQ0	3	1	1		640000	1020000	0.63:1.00	1.18
2522	Cilia- and flagella-associated protein 52	Q8N1V2	1	1	1		258000	225000	1.14:1.00	1.17
1225	Nuclear migration protein nudC	Q9Y266	15	4	4	Deamidation (NQ)	703000	740000	0.95:1.00	1.15
1272	PDZ and LIM domain protein 4	P50479	13	4	4	Carbamidomethylation	1200000	1130000	1.07:1.00	1.15
1397	Superoxide dismutase [Mn] mitochondrial	P04179	23	4	4	Deamidation (NQ)	4380000	4880000	0.90:1.00	1.15
2248	SUMO-1 activating enzyme subunit 1 isoform CRA_b	A0A024R0R4	15	3	3		170000	328000	0.52:1.00	1.15
534	cDNA FLJ92996 highly similar to Homo sapiens guanine nucleotide binding protein (G protein) beta polypeptide 1 (GNB1) mRNA	B2R6K4	26	7	4	Carbamidomethylation	2580000	2400000	1.07:1.00	1.14
581	F-actin-capping protein subunit alpha	A0A024R0E5	34	6	6	Carbamidomethylation; Deamidation (NQ)	2380000	2550000	0.93:1.00	1.13
2620	cDNA FLJ78849 highly similar to 1-acyl-sn-glycerol-3-phosphate acyltransferase alpha	Q9HBM8	15	2	2		373000	370000	1.01:1.00	1.13
595	Apolipoprotein A-IV	P06727	6	2	2		138000	151000	0.92:1.00	1.12
2312	Mitochondrial-processing peptidase subunit alpha	Q10713	2	1	1		644000	364000	1.77:1.00	1.12
617	Sialic acid synthase	Q9NR45	21	5	5	Carbamidomethylation; Deamidation (NQ)	2610000	2420000	1.08:1.00	1.12
1331	Dolichyl-diphosphooligosaccharide--protein glycosyltransferase subunit DAD1	F5GXX5	14	1	1		3170000	3320000	0.96:1.00	1.11
2544	Uncharacterized protein DKFZp761I2124 (Fragment)	Q9NTA6	2	1	1		2040	4030	0.51:1.00	1.11
1130	E3 ubiquitin/ISG15 ligase TRIM25	Q14258	13	6	6	Carbamidomethylation	722000	813000	0.89:1.00	1.1
627	cDNA FLJ53371 highly similar to Major vault protein	B4DXN0	19	10	10	Deamidation (NQ)	1490000	1290000	1.16:1.00	1.1
1133	Profilin (Fragment)	D3DNI2	4	1	1		1330000	1520000	0.88:1.00	1.1
686	cDNA FLJ53075 highly similar to Kininogen-1	B4DPP8	24	7	7	Carbamidomethylation; Deamidation (NQ)	1310000	1470000	0.89:1.00	1.1
600	60S ribosomal protein L10 (Fragment)	X1WI28	16	2	2		967000	950000	1.02:1.00	1.09
1034	Lysine--tRNA ligase	Q15046	12	6	6	Carbamidomethylation	1280000	1240000	1.03:1.00	1.09
1561	cDNA FLJ55712 highly similar to F-box-like/WD repeat protein TBL1XR1	B7Z475	24	6	6	Carbamidomethylation	520000	346000	1.50:1.00	1.08
2560	cDNA FLJ51571 moderately similar to Mediator of DNA damage checkpoint protein 1	B4DYH4	1	1	1		1620	2980	0.54:1.00	1.07
40	Pyruvate kinase PKM	P14618	56	26	2	Carbamidomethylation; Deamidation (NQ)	4230000	3710000	1.14:1.00	1.07
2067	NADH dehydrogenase [ubiquinone] 1 beta subcomplex subunit 10	H3BPJ9	20	3	3		924000	1010000	0.91:1.00	1.06
1624	Nuclear pore complex protein Nup205	Q92621	2	3	3	Carbamidomethylation	558000	584000	0.96:1.00	1.06
2532	Probable ATP-dependent RNA helicase DDX58	O95786	1	1	1		2530000	2760000	0.92:1.00	1.06
1271	UNC84B protein (Fragment)	Q6NT72	19	5	5		856000	766000	1.12:1.00	1.06
316	T-complex protein 1 subunit delta	B7Z9L0	27	9	8	Carbamidomethylation	3870000	4140000	0.93:1.00	1.03
2437	Adenylosuccinate synthetase isozyme 2	B4E1L0	6	2	2	Carbamidomethylation	153000	262000	0.58:1.00	1.02
2424	SAFB-like transcription modulator	Q9NWH9	1	1	1	Deamidation (NQ)	1100	1340	0.82:1.00	1.01
765	Coronin-1A	P31146	11	4	4	Carbamidomethylation	2310000	2050000	1.13:1.00	1.01
1986	Peptidyl-prolyl cis-trans isomerase-like 1	Q9Y3C6	8	1	1		871000	1210000	0.72:1.00	1.01
424	cDNA FLJ75163 highly similar to Homo sapiens heterogeneous nuclear ribonucleoprotein U-like 1 (HNRPUL1) transcript variant 4 mRNA	A8K3W4	16	10	9	Carbamidomethylation; Deamidation (NQ)	2360000	2160000	1.09:1.00	1
2748	Peptidyl-prolyl cis-trans isomerase NIMA-interacting 1	Q13526	9	1	1		507000	893000	0.57:1.00	0.99
1531	G3BP protein	Q6FI03	14	5	5		1050000	1340000	0.78:1.00	0.99
916	PDZ and LIM domain protein 1	O00151	38	8	8	Carbamidomethylation	764000	960000	0.80:1.00	0.99
1528	Crk-like protein	P46109	9	2	2		1530000	1440000	1.06:1.00	0.98
1096	Vacuolar proton pump subunit B	A0A140VK65	11	4	4	Carbamidomethylation; Deamidation (NQ)	913000	821000	1.11:1.00	0.97
2511	Peptidylprolyl isomerase	B7Z8G2	3	1	1	Carbamidomethylation	912000	826000	1.10:1.00	0.97
602	CTNND1 protein (Fragment)	Q96FS1	13	7	7	Carbamidomethylation	1230000	1200000	1.03:1.00	0.97
2219	Protein S100-A4	P26447	12	1	1	Carbamidomethylation	1710000	2320000	0.74:1.00	0.96
19	Delta globin	A0N071	84	17	1	Carbamidomethylation; Oxidation (M); Deamidation (NQ)	33000000	36200000	0.91:1.00	0.96
1469	Tyrosine-protein phosphatase non-receptor type 11	Q06124	4	2	2		167000	96600	1.73:1.00	0.96
1453	Magnesium transporter protein 1	Q9H0U3	10	3	3		944000	1010000	0.94:1.00	0.96
1043	26S proteasome non-ATPase regulatory subunit 5	Q16401	25	9	8	Carbamidomethylation; Oxidation (M)	632000	557000	1.13:1.00	0.96
895	ATP synthase subunit d mitochondrial	O75947	25	3	3	Carbamidomethylation	2270000	2190000	1.04:1.00	0.94
2395	Translation initiation factor eIF-2B subunit alpha	F5H0D0	7	1	1		194000	261000	0.75:1.00	0.94
1296	24-kDa subunit of complex I (Fragment)	Q9UEH5	16	3	3		1260000	1200000	1.05:1.00	0.94
1928	cDNA FLJ55990 highly similar to LIM domain and actin-binding protein 1	B4DN52	4	2	2		489000	390000	1.26:1.00	0.94
1616	Disabled homolog 2	P98082	5	3	3		196000	351000	0.56:1.00	0.93
1051	Collagen alpha-1(XVIII) chain (Fragment)	H7BXV5	2	1	1		787000	1400000	0.56:1.00	0.93
1638	Polypeptide N-acetylgalactosaminyltransferase	F8VUJ3	5	3	2		294000	403000	0.73:1.00	0.93
806	Serine-threonine kinase receptor-associated protein	Q9Y3F4	21	5	5		1110000	1020000	1.09:1.00	0.92
839	Aminopeptidase B	Q9H4A4	19	9	9	Carbamidomethylation	1770000	1470000	1.20:1.00	0.92
2493	Translocating chain-associated membrane protein 1	G3XAN4	5	1	1		297000	345000	0.86:1.00	0.91
348	Lumican	P51884	38	9	9	Carbamidomethylation; Deamidation (NQ)	7310000	6950000	1.05:1.00	0.91
1426	Myosin light chain kinase smooth muscle	Q15746	3	5	5	Carbamidomethylation	1240000	1410000	0.88:1.00	0.9
878	RPL14 protein	Q6IPH7	23	4	1	Carbamidomethylation	1620000	2380000	0.68:1.00	0.88
79	Clathrin heavy chain 1	Q00610	33	45	45	Carbamidomethylation; Deamidation (NQ)	7910000	8170000	0.97:1.00	0.87
778	Pre-mRNA-processing factor 19	Q9UMS4	25	8	7	Carbamidomethylation	2020000	1950000	1.04:1.00	0.87
1376	Delta-1-pyrroline-5-carboxylate synthase	P54886	9	5	5		1380000	1230000	1.12:1.00	0.87
1218	Acyl-CoA dehydrogenase family member 9 mitochondrial	Q9H845	5	3	3		748000	693000	1.08:1.00	0.87
91	Testicular secretory protein Li 63	A0A024R1A3	37	28	13	Carbamidomethylation; Deamidation (NQ)	5490000	5800000	0.95:1.00	0.87
1908	Isobutyryl-CoA dehydrogenase mitochondrial	Q9UKU7	3	1	1	Carbamidomethylation	497000	463000	1.07:1.00	0.87
1729	Basic leucine zipper and W2 domains 1 isoform CRA_a	A0A024R3Z6	12	3	3	Carbamidomethylation	753000	697000	1.08:1.00	0.86
2622	Mammalian ependymin-related protein 1	Q9UM22	5	1	1		2600000	2330000	1.12:1.00	0.86
1586	Sorting nexin-9	Q9Y5X1	5	2	2		547000	473000	1.16:1.00	0.86
2409	Homeobox protein HMX3	A6NHT5	4	1	1		2020000	2380000	0.85:1.00	0.85
1862	cDNA FLJ59760 highly similar to 1 4-alpha-glucan branching enzyme	B4DUF1	9	5	5		338000	435000	0.78:1.00	0.85
2041	Succinate dehydrogenase [ubiquinone] iron-sulfur subunit mitochondrial	P21912	11	3	3	Carbamidomethylation	1400000	1450000	0.97:1.00	0.84
2648	Ribosomal protein S23 isoform CRA_a	A8K517	8	1	1		1030000	1850000	0.56:1.00	0.82
2137	Splicing factor U2AF 35 kDa subunit-like protein	P0DN76	11	2	2	Deamidation (NQ)	1060000	1040000	1.02:1.00	0.81
1617	cDNA FLJ57252 highly similar to Protein phosphatase 2C isoform gamma	B4DDC8	2	1	1		410000	769000	0.53:1.00	0.8
68	Tubulin beta chain	Q8IZ29	49	21	2	Carbamidomethylation; Oxidation (M); Deamidation (NQ)	10200000	9980000	1.02:1.00	0.8
38	Talin-1	Q9Y490	39	62	57	Carbamidomethylation; Deamidation (NQ)	5030000	4860000	1.04:1.00	0.8
1661	Granzyme A	P12544	24	5	5	Carbamidomethylation	971000	1920000	0.51:1.00	0.8
2602	cDNA FLJ32487 fis clone SKNSH1000002 highly similar to Prostaglandin E synthase 2	B3KPZ2	4	1	1		519000	1410000	0.37:1.00	0.79
586	DNA topoisomerase 2 (Fragment)	B4DKD0	14	14	11	Deamidation (NQ)	2100000	1970000	1.07:1.00	0.79
567	Myotrophin	Q69YG1	31	3	3	Deamidation (NQ)	2100000	2180000	0.96:1.00	0.78
491	Transgelin	A0A384MTL2	52	7	7	Carbamidomethylation	8350000	9890000	0.84:1.00	0.78
1830	cDNA FLJ55805 highly similar to Keratin type II cytoskeletal 4	B4DRW1	11	5	1		210000	320000	0.66:1.00	0.77
986	Coatomer subunit delta	P48444	15	7	7	Carbamidomethylation	2440000	2100000	1.16:1.00	0.77
222	Rab GDP dissociation inhibitor	Q6IAT1	52	20	13	Carbamidomethylation; Oxidation (M); Deamidation (NQ)	4130000	3700000	1.11:1.00	0.77
542	cDNA FLJ56053 highly similar to Serine/threonine-protein phosphatase 2A 65 kDa regulatory subunit A alpha isoform	B4DE69	32	13	13	Carbamidomethylation	3410000	3180000	1.07:1.00	0.76
914	Microsomal glutathione S-transferase 3	Q5VV89	8	1	1		925000	993000	0.93:1.00	0.76
2112	3-hydroxyisobutyryl-CoA hydrolase mitochondrial	A0A140VJL0	5	2	2	Carbamidomethylation	350000	360000	0.97:1.00	0.76
1165	Eukaryotic translation initiation factor 1	K7EM18	25	2	2		640000	602000	1.06:1.00	0.76
2651	C-Jun-amino-terminal kinase-interacting protein 4	O60271	1	1	1		24000	41100	0.58:1.00	0.75
2044	Coronin	B4DMH3	6	3	3	Carbamidomethylation	1250000	1100000	1.13:1.00	0.74
2346	Endosialin (Fragment)	A0A172Q381	2	1	1	Carbamidomethylation	65300	62200	1.05:1.00	0.74
541	Radixin	B0YJ88	16	8	5		1270000	1330000	0.96:1.00	0.74
1066	Sulfurtransferase (Fragment)	Q53EW8	4	1	1		2200000	2100000	1.05:1.00	0.74
1053	GTP-binding nuclear protein Ran (Fragment)	F5H018	23	4	4	Carbamidomethylation	14800000	15400000	0.96:1.00	0.73
375	cDNA FLJ77762 highly similar to Homo sapiens cullin-associated and neddylation-dissociated 1 (CAND1) mRNA	A8K8U1	18	18	16	Carbamidomethylation; Deamidation (NQ)	3920000	3630000	1.08:1.00	0.73
851	4-trimethylaminobutyraldehyde dehydrogenase	P49189	15	6	5	Carbamidomethylation	2560000	2310000	1.11:1.00	0.73
1937	Selenide water dikinase 1	P49903	17	4	4	Carbamidomethylation	401000	430000	0.93:1.00	0.73
1412	U4/U6.U5 tri-snRNP-associated protein 1	O43290	11	5	5	Deamidation (NQ)	382000	336000	1.14:1.00	0.73
1118	Phosphoglucomutase-2	Q96G03	15	7	7	Carbamidomethylation	1180000	1150000	1.02:1.00	0.73
1153	Mitogen-activated protein kinase	B4DHN0	26	8	6	Carbamidomethylation	969000	1250000	0.77:1.00	0.73
1120	Proteasome subunit beta (Fragment)	Q53FT8	35	6	6	Carbamidomethylation	4710000	5070000	0.93:1.00	0.73
827	Cytochrome c oxidase subunit 4 isoform 1 mitochondrial	P13073	21	3	3	Deamidation (NQ)	3400000	3540000	0.96:1.00	0.73
730	Autoantigen La (Fragment)	B5BUB5	26	10	10	Carbamidomethylation; Oxidation (M)	2410000	2140000	1.13:1.00	0.72
1192	N-acetyl-D-glucosamine kinase	Q9UJ70	23	6	6		1410000	1270000	1.12:1.00	0.72
1545	Peptidyl-prolyl cis-trans isomerase	A8K2Q6	9	2	1		1630000	1510000	1.08:1.00	0.72
383	C4b-binding protein alpha chain	P04003	20	8	8	Carbamidomethylation	2350000	2150000	1.09:1.00	0.71
2140	cDNA FLJ52214 highly similar to DnaJ homolog subfamily B member 6	B4DVN1	9	2	1		201000	165000	1.22:1.00	0.71
260	Tropomyosin alpha-4 chain	P67936	49	13	3	Carbamidomethylation	4320000	4530000	0.95:1.00	0.71
970	Epididymis secretory sperm binding protein Li 163pA	V9HWD8	12	4	4	Carbamidomethylation; Deamidation (NQ)	1130000	980000	1.16:1.00	0.7
1867	Glyoxalase domain-containing protein 4	F6TLX2	7	3	3	Carbamidomethylation	1470000	1380000	1.07:1.00	0.7
2308	60S acidic ribosomal protein P1	P05386	30	2	2		2150000	2440000	0.88:1.00	0.7
2652	E3 ubiquitin-protein ligase TRIM56	Q9BRZ2	1	1	1		2110	2570	0.82:1.00	0.7
936	Protein RRP5 homolog	Q14690	1	1	1		168000	183000	0.92:1.00	0.7
397	Epididymis secretory sperm binding protein	Q6I9V5	27	8	4	Carbamidomethylation	5470000	5810000	0.94:1.00	0.69
722	Dynamin-2	P50570	8	6	4		694000	818000	0.85:1.00	0.69
660	Peptidyl-prolyl cis-trans isomerase FKBP1A	P62942	42	4	4	Carbamidomethylation	4770000	4990000	0.95:1.00	0.69
2380	Chitinase domain containing 1 isoform CRA_a	A0A024RCB5	4	1	1		272000	254000	1.07:1.00	0.68
1282	Trifunctional purine biosynthetic protein adenosine-3	Q3B7A7	9	6	6	Carbamidomethylation	616000	659000	0.93:1.00	0.68
37	Actin alpha cardiac muscle 1	P68032	63	20	10	Carbamidomethylation; Oxidation (M); Deamidation (NQ)	156000000	138000000	1.13:1.00	0.68
136	HNRNPL protein (Fragment)	Q6NTA2	39	15	10	Carbamidomethylation; Oxidation (M); Deamidation (NQ)	3520000	3520000	1.00:1.00	0.67
623	Proteasome subunit alpha type-6	P60900	30	6	6	Carbamidomethylation	2980000	3220000	0.92:1.00	0.66
2025	NADH dehydrogenase [ubiquinone] iron-sulfur protein 5	O43920	29	3	3	Carbamidomethylation	732000	765000	0.96:1.00	0.66
433	FACT complex subunit SSRP1	A0A024R4Z6	11	7	7	Carbamidomethylation	1880000	1800000	1.04:1.00	0.65
882	Ubiquitin-conjugating enzyme E2 N	P61088	26	4	3	Carbamidomethylation	3770000	3910000	0.97:1.00	0.65
888	Apolipoprotein C-III	P02656	16	1	1		1960000	2180000	0.90:1.00	0.65
1878	cDNA FLJ60840 highly similar to Nucleoporin p54	B4DRV5	14	3	3		590000	556000	1.06:1.00	0.65
667	Pyruvate dehydrogenase E1 component subunit alpha somatic form mitochondrial	P08559	18	7	7	Carbamidomethylation	2440000	2350000	1.04:1.00	0.64
1031	High-mobility group box 2	Q5U071	25	5	4	Carbamidomethylation	1540000	1660000	0.93:1.00	0.63
1236	28 kDa heat- and acid-stable phosphoprotein	Q13442	16	2	2		543000	958000	0.57:1.00	0.63
2291	Alpha-mannosidase	A5PKX5	2	2	2		483000	585000	0.83:1.00	0.62
1292	40S ribosomal protein S16	P62249	21	3	3	Deamidation (NQ)	9000000	8570000	1.05:1.00	0.62
198	Nestin isoform CRA_c	D3DVC4	16	21	1	Carbamidomethylation; Deamidation (NQ)	2410000	2280000	1.06:1.00	0.62
302	X-ray repair cross-complementing protein 5	P13010	36	21	21	Carbamidomethylation; Deamidation (NQ)	9240000	8610000	1.07:1.00	0.61
2005	Ribose-phosphate pyrophosphokinase 2	P11908	2	1	1		520000	728000	0.72:1.00	0.61
2575	Regulation of nuclear pre-mRNA domain-containing protein 1A	A0A0C4DGQ6	4	1	1		216000	388000	0.56:1.00	0.61
324	Programmed cell death 6-interacting protein	Q8WUM4	14	10	10	Carbamidomethylation	1940000	1870000	1.04:1.00	0.61
1434	Non-specific lipid-transfer protein	P22307	9	4	4	Carbamidomethylation	771000	692000	1.11:1.00	0.61
1478	60S ribosomal protein L24	C9JNW5	20	3	3	Oxidation (M)	5400000	5360000	1.01:1.00	0.6
1206	MICOS complex subunit	A4D1N4	21	4	1	Carbamidomethylation	403000	361000	1.12:1.00	0.6
992	Constitutive coactivator of PPAR-gamma-like protein 1	Q9NZB2	10	7	7	Carbamidomethylation	307000	340000	0.90:1.00	0.6
630	Ras-related protein Rab-1B	Q9H0U4	27	4	1		773000	1320000	0.59:1.00	0.6
637	Alpha-1-acid glycoprotein	V9HWF6	23	4	3	Carbamidomethylation	4100000	3870000	1.06:1.00	0.6
2077	Neutrophil defensin 3	P59666	19	2	2	Carbamidomethylation	576000	1150000	0.50:1.00	0.6
1457	NADH dehydrogenase [ubiquinone] 1 beta subcomplex subunit 4	O95168	31	3	3		971000	996000	0.98:1.00	0.59
1159	Obg-like ATPase 1	Q9NTK5	10	3	3		947000	1000000	0.95:1.00	0.58
673	Dihydrolipoyl dehydrogenase	A0A024R713	21	7	7	Carbamidomethylation; Deamidation (NQ)	1230000	1280000	0.96:1.00	0.57
948	Ras-related C3 botulinum toxin substrate 2	P15153	27	5	1	Carbamidomethylation	320000	679000	0.47:1.00	0.57
1769	Nuclear cap binding protein subunit 1 80kDa isoform CRA_a	A0A024R179	5	3	3	Carbamidomethylation	372000	572000	0.65:1.00	0.56
86	Apolipoprotein A-I isoform CRA_a	A0A024R3E3	52	14	14	Oxidation (M)	44700000	43100000	1.04:1.00	0.55
1073	60S ribosomal protein L11	Q5VVC8	19	3	3	Carbamidomethylation	7600000	7790000	0.98:1.00	0.55
1211	LIM and SH3 protein 1 isoform CRA_b	A0A024R1S8	21	4	4		3530000	3400000	1.04:1.00	0.55
688	Testicular tissue protein Li 192	A0A140VJW5	35	15	15	Carbamidomethylation	1770000	1880000	0.94:1.00	0.55
1720	Chromodomain-helicase-DNA-binding protein 4 (Fragment)	A0A2R8YDJ9	2	3	2		382000	588000	0.65:1.00	0.54
1004	Proteasome subunit alpha type	A0A109NGN6	33	6	6	Carbamidomethylation	1920000	1850000	1.04:1.00	0.54
152	cDNA FLJ14473 fis clone MAMMA1001080 highly similar to Homo sapiens SNC73 protein (SNC73) mRNA	Q96K68	40	14	1	Carbamidomethylation; Deamidation (NQ)	241000	304000	0.79:1.00	0.54
1774	Disks large homolog 1	A0A0C4DFT3	4	3	3		308000	293000	1.05:1.00	0.54
1839	Importin-9	Q96P70	2	1	1		404000	429000	0.94:1.00	0.54
956	Nodal modulator 3	P69849	11	9	9	Carbamidomethylation	819000	753000	1.09:1.00	0.53
1001	Serine/arginine-rich-splicing factor 7	A0A0B4J1Z1	32	4	3		2000000	2220000	0.90:1.00	0.53
1480	40S ribosomal protein S27	P42677	29	2	1	Deamidation (NQ)	682000	1600000	0.43:1.00	0.53
2285	AP-1 complex subunit gamma-1	O43747	3	1	1		81900	181000	0.45:1.00	0.53
1094	Uncharacterized protein 44M2.1	O60362	22	5	5	Carbamidomethylation	1020000	1060000	0.96:1.00	0.53
472	Heterogeneous nuclear ribonucleoprotein H3 isoform a variant (Fragment)	Q53F48	23	6	6		4520000	4420000	1.02:1.00	0.53
1230	CSTB protein	Q76LA1	46	3	3		3590000	3400000	1.06:1.00	0.52
1127	NHP2-like protein 1	A0A3B3IUA2	9	2	2	Carbamidomethylation	3050000	3180000	0.96:1.00	0.52
1901	cDNA FLJ54595 highly similar to Golgi reassembly-stacking protein 2	B4DEI4	4	1	1		433000	761000	0.57:1.00	0.52
1831	Sorting nexin-3	O60493	14	2	2		1040000	970000	1.08:1.00	0.51
703	Epididymis secretory sperm binding protein	A0A384NL53	47	8	8	Carbamidomethylation	2850000	2630000	1.08:1.00	0.5
2192	Calcium homeostasis endoplasmic reticulum protein	Q8IWX8	1	1	1	Carbamidomethylation	372000	689000	0.54:1.00	0.5
113	Protein disulfide-isomerase A3	P30101	50	20	20	Carbamidomethylation; Oxidation (M)	23600000	24200000	0.98:1.00	0.5
1698	Cation-transporting ATPase	A0A024R7P3	2	2	2	Carbamidomethylation	180000	334000	0.54:1.00	0.5
314	Myosin-14	Q7Z406	7	14	5	Carbamidomethylation; Deamidation (NQ)	288000	270000	1.07:1.00	0.5
96	Alpha-1-antitrypsin	P01009	40	12	1	Deamidation (NQ)	713000	840000	0.85:1.00	0.49
1645	Vitamin K epoxide reductase complex subunit 1-like protein 1	A0A3B3ISV4	9	2	2		832000	810000	1.03:1.00	0.49
2471	H/ACA ribonucleoprotein complex subunit 2 (Fragment)	D6RC52	22	2	2		738000	897000	0.82:1.00	0.48
2486	Ubiquitin-conjugating enzyme E2 D2	A0A0A0MQU3	7	1	1		3070000	3180000	0.97:1.00	0.48
246	Collagen alpha-1(XII) chain	D6RGG3	13	28	28	Carbamidomethylation; Deamidation (NQ)	1730000	1550000	1.12:1.00	0.48
204	cDNA FLJ56274 highly similar to Transketolase	B4E022	28	12	12	Carbamidomethylation; Deamidation (NQ)	5370000	5190000	1.03:1.00	0.47
1543	AP-3 complex subunit delta-1	O14617	5	4	1		405000	621000	0.65:1.00	0.45
178	40S ribosomal protein S3	P23396	49	12	12	Carbamidomethylation; Deamidation (NQ)	11400000	11200000	1.02:1.00	0.44
887	Ataxin-10	Q9UBB4	13	4	1	Carbamidomethylation	267000	120000	2.22:1.00	0.44
459	Peptidyl-prolyl cis-trans isomerase FKBP4	Q02790	25	10	10		4530000	4660000	0.97:1.00	0.44
2241	Pogo transposable element with ZNF domain	Q7Z3K3	2	2	2		31600	56500	0.56:1.00	0.43
1065	cDNA FLJ54776 highly similar to Cell division control protein 42 homolog	B4E1U9	30	5	4	Carbamidomethylation	1850000	1700000	1.09:1.00	0.43
343	Endoplasmic reticulum protein 29 isoform CRA_a	V9HW71	31	6	6	Carbamidomethylation; Deamidation (NQ)	3140000	2930000	1.07:1.00	0.43
2286	Eukaryotic translation initiation factor 4 gamma 2	H0Y3P2	1	1	1		316000	550000	0.57:1.00	0.43
2507	Endoplasmic reticulum aminopeptidase 2	Q6P179	4	3	3		144000	162000	0.89:1.00	0.42
338	Epididymis secretory protein Li 85	Q53SS8	35	8	5	Carbamidomethylation; Deamidation (NQ)	7180000	7430000	0.97:1.00	0.42
170	Fibrillin-1	P35555	12	26	25	Carbamidomethylation; Deamidation (NQ)	3600000	3760000	0.96:1.00	0.42
923	Eukaryotic translation initiation factor 3 subunit E	B3KW56	33	12	12	Deamidation (NQ)	1600000	1550000	1.03:1.00	0.42
456	Isocitrate dehydrogenase [NADP] cytoplasmic	O75874	32	10	9		4940000	4800000	1.03:1.00	0.41
1487	cDNA FLJ51776 highly similar to Granulysin	B4E3H9	26	3	3	Carbamidomethylation	2400000	3250000	0.74:1.00	0.41
2052	Sulfurtransferase	A0A140VJX3	19	3	3		344000	314000	1.09:1.00	0.41
702	Vesicle docking protein p115 isoform CRA_a	A0A024RDG1	11	8	8		813000	875000	0.93:1.00	0.41
127	Myosin-10	P35580	21	32	18	Carbamidomethylation; Oxidation (M); Deamidation (NQ)	1680000	1610000	1.04:1.00	0.41
868	Inactive C-alpha-formylglycine-generating enzyme 2	Q8NBJ7	13	3	3	Carbamidomethylation	604000	617000	0.98:1.00	0.4
1735	Glutathione synthetase	A0A2R8Y430	3	1	1	Carbamidomethylation	432000	607000	0.71:1.00	0.4
918	Nicotinate-nucleotide pyrophosphorylase [carboxylating]	Q15274	13	3	3	Carbamidomethylation	1010000	935000	1.08:1.00	0.4
1880	Aminoacyl tRNA synthase complex-interacting multifunctional protein 1	Q12904	15	3	3		516000	497000	1.04:1.00	0.4
1293	Ras-related protein Rab-13	P51153	17	3	2		928000	962000	0.97:1.00	0.39
1139	cDNA FLJ60345 highly similar to Protein transport protein Sec24C	B4DSN3	9	6	6	Carbamidomethylation	296000	316000	0.94:1.00	0.39
745	Amine oxidase [flavin-containing] B	P27338	15	7	5		2080000	1960000	1.06:1.00	0.38
1573	Aflatoxin B1 aldehyde reductase member 2 (Fragment)	H3BLU7	13	3	3	Carbamidomethylation	1590000	1520000	1.05:1.00	0.37
234	Heterogeneous nuclear ribonucleoprotein R	O43390	29	16	12	Carbamidomethylation	10100000	9900000	1.02:1.00	0.37
2058	DNA helicase	B1AHB1	4	2	2	Carbamidomethylation	159000	443000	0.36:1.00	0.36
1876	Ethylmalonic encephalopathy 1 isoform 2 (Fragment)	A0A0S2Z580	13	2	2	Carbamidomethylation	601000	725000	0.83:1.00	0.36
1042	Fermitin family homolog 2 (Fragment)	H0YJ34	18	9	9	Carbamidomethylation	1160000	1130000	1.03:1.00	0.36
1925	cDNA FLJ76121 highly similar to Homo sapiens zinc finger CCCH-type antiviral 1 (ZC3HAV1) transcript variant 1 mRNA	A8K9U6	3	2	2		548000	348000	1.58:1.00	0.36
1046	Elongin-C (Fragment)	E5RHG8	38	2	2	Carbamidomethylation; Deamidation (NQ)	181000	497000	0.36:1.00	0.36
1836	D-dopachrome decarboxylase	P30046	20	2	2		1450000	1570000	0.93:1.00	0.35
1338	Mannosyl-oligosaccharide glucosidase (Fragment)	A0A3B3IRK6	10	5	5	Carbamidomethylation	640000	839000	0.76:1.00	0.35
2265	Protein FAM136A	Q96C01	7	1	1		921000	975000	0.94:1.00	0.35
1278	Peroxiredoxin-like 2A	Q9BRX8	17	3	3		2190000	2110000	1.04:1.00	0.35
1297	Protein TMED7-TICAM2	A0A0A6YYA0	6	1	1	Carbamidomethylation	3280000	3350000	0.98:1.00	0.33
2191	cDNA FLJ77927	A8K894	8	3	3	Carbamidomethylation; Deamidation (NQ)	131000	208000	0.63:1.00	0.32
824	RNA-binding motif protein X chromosome	P38159	7	2	2		9720000	10600000	0.92:1.00	0.32
2028	Retinol dehydrogenase 11 isoform 2	A0A0S2Z575	6	1	1		361000	376000	0.96:1.00	0.32
1486	40S ribosomal protein S21	Q8WVC2	46	4	4	Carbamidomethylation	2870000	2960000	0.97:1.00	0.31
303	Hemopexin	P02790	36	11	11	Carbamidomethylation; Deamidation (NQ)	11200000	11400000	0.98:1.00	0.31
616	Drebrin	Q16643	21	9	9	Carbamidomethylation	1390000	1340000	1.04:1.00	0.3
904	Purine nucleoside phosphorylase	V9HWH6	28	6	6		1900000	1730000	1.10:1.00	0.3
15	Myosin-9	P35579	46	79	9	Carbamidomethylation; Oxidation (M); Deamidation (NQ)	14100000	13800000	1.02:1.00	0.3
2377	28S ribosomal protein S27 mitochondrial	Q92552	3	1	1		525000	536000	0.98:1.00	0.3
807	Protein transport protein Sec31A	A0A1S5UZ19	14	10	10	Carbamidomethylation	1540000	1570000	0.98:1.00	0.3
2210	cDNA FLJ35285 fis clone PROST2008079 highly similar to Golgi phosphoprotein 3	B3KS18	12	2	2	Carbamidomethylation	83500	225000	0.37:1.00	0.29
1262	Testicular secretory protein Li 29	A0A140VK29	15	5	5	Carbamidomethylation	404000	636000	0.63:1.00	0.29
1958	DNA-directed RNA polymerase II subunit RPB1	P24928	3	3	3		91700	223000	0.41:1.00	0.28
950	Eukaryotic translation initiation factor 3 subunit B	A4D210	13	8	8	Carbamidomethylation	1250000	1220000	1.02:1.00	0.27
613	ADP-ribosylation factor 5	P84085	36	5	2		1210000	1300000	0.93:1.00	0.27
535	Single-stranded DNA-binding protein mitochondrial	Q04837	38	4	4		658000	865000	0.76:1.00	0.27
973	U2 snRNP auxiliary factor large subunit	K7ENG2	39	6	6	Carbamidomethylation	3550000	3480000	1.02:1.00	0.27
1682	Vacuolar protein sorting-associated protein 13C	Q709C8	1	3	3		1440000	1670000	0.86:1.00	0.26
1439	Claudin	Q75L79	19	3	3		1420000	1390000	1.01:1.00	0.26
1758	Bifunctional 3'-phosphoadenosine 5'-phosphosulfate synthase 1	O43252	11	7	7		1810000	1720000	1.05:1.00	0.25
1604	Adenine phosphoribosyltransferase	P07741	20	3	3		1640000	1990000	0.82:1.00	0.25
556	Chloride intracellular channel protein	A0A1U9X8Y4	55	9	9	Carbamidomethylation; Deamidation (NQ)	5630000	5720000	0.98:1.00	0.25
1203	Putative RNA-binding protein Luc7-like 2	Q9Y383	10	3	3	Carbamidomethylation	650000	749000	0.87:1.00	0.25
801	cDNA FLJ56954 highly similar to Inter-alpha-trypsin inhibitor heavy chain H1	B7Z539	21	9	9		1730000	1620000	1.06:1.00	0.25
1468	Immunoglobulin J chain (Fragment)	D6RD17	17	2	2	Carbamidomethylation	318000	493000	0.64:1.00	0.24
1256	CDGSH iron-sulfur domain-containing protein 1	Q9NZ45	26	2	2		866000	885000	0.98:1.00	0.24
1741	Caveolae-associated protein 3	Q969G5	9	2	2		985000	1260000	0.78:1.00	0.24
846	Osteoglycin (Osteoinductive factor mimecan) isoform CRA_a	A8K0R3	11	2	2		29700	48500	0.61:1.00	0.24
376	Plastin-2	P13796	35	17	14	Carbamidomethylation	3470000	3590000	0.97:1.00	0.24
2439	Similar to NADH dehydrogenase (Ubiquinone) 1 alpha subcomplex 9 (39kD) (Fragment)	Q9BTT5	10	3	3		275000	337000	0.82:1.00	0.24
416	Nucleoprotein TPR	P12270	10	17	17	Deamidation (NQ)	1170000	1120000	1.05:1.00	0.23
1150	Early endosome antigen 1	Q15075	11	11	11		559000	526000	1.06:1.00	0.23
2282	Pleckstrin homology-like domain family B member 1	Q86UU1	1	1	1		173000	414000	0.42:1.00	0.22
1721	Sister chromatid cohesion protein PDS5 homolog B	Q9NTI5	4	4	3	Carbamidomethylation	660000	640000	1.03:1.00	0.22
157	Filamin-B	E7EN95	17	28	28	Carbamidomethylation	4450000	4370000	1.02:1.00	0.21
873	26S proteasome non-ATPase regulatory subunit 11	O00231	21	7	7		1820000	1660000	1.10:1.00	0.21
669	Perilipin-3	O60664	31	9	9	Carbamidomethylation	1830000	1710000	1.07:1.00	0.21
1088	cDNA FLJ56068 highly similar to DNA damage-binding protein 1	B7Z2A1	6	6	6	Carbamidomethylation	997000	1020000	0.98:1.00	0.21
789	Malectin	Q14165	9	2	2		2330000	2370000	0.98:1.00	0.2
1101	26S proteasome regulatory subunit 6A	R4GNH3	14	4	4		1520000	1500000	1.01:1.00	0.2
1742	Phenylalanine--tRNA ligase alpha subunit	Q9Y285	13	5	5	Carbamidomethylation	431000	422000	1.02:1.00	0.2
2012	Serine/threonine-protein kinase PRP4 homolog	Q13523	3	3	3	Carbamidomethylation	232000	224000	1.03:1.00	0.2
464	RuvB-like 2	Q9Y230	30	11	10	Deamidation (NQ)	2620000	2600000	1.01:1.00	0.2
108	Triosephosphate isomerase	V9HWK1	72	16	16	Carbamidomethylation; Oxidation (M); Deamidation (NQ)	29100000	26700000	1.09:1.00	0.19
1332	Isocitrate dehydrogenase [NAD] subunit mitochondrial	B4DJB4	9	3	3	Carbamidomethylation	708000	895000	0.79:1.00	0.19
2125	Acyl-coenzyme A thioesterase 9 mitochondrial	Q9Y305	5	2	2		270000	442000	0.61:1.00	0.19
1365	6-phosphogluconolactonase	A0A0K0K1K7	22	4	4	Carbamidomethylation	1490000	1520000	0.99:1.00	0.18
1917	Xaa-Pro aminopeptidase 1	Q9NQW7	7	3	3		851000	841000	1.01:1.00	0.18
2708	Cingulin-like protein 1	Q0VF96	2	2	2		77800	158000	0.49:1.00	0.18
2615	Collagen type V alpha 3 preproprotein variant (Fragment)	Q59GD4	2	2	2	Deamidation (NQ)	2440000	2350000	1.04:1.00	0.18
689	Translocon-associated protein subunit delta	P51571	31	4	4	Deamidation (NQ)	4170000	4110000	1.01:1.00	0.17
643	Desmoplakin	P15924	14	29	29	Carbamidomethylation	1690000	1740000	0.97:1.00	0.17
2468	tRNA nucleotidyl transferase CCA-adding 1 isoform CRA_b	A0A024R2H7	11	3	3		163000	337000	0.48:1.00	0.17
2607	Mannose-1-phosphate guanyltransferase alpha (Fragment)	A0A0U1RRC2	13	1	1		282000	477000	0.59:1.00	0.16
1069	Nuclear autoantigenic sperm protein	P49321	6	4	4		904000	1090000	0.83:1.00	0.16
894	cDNA FLJ58014 highly similar to Homo sapiens programmed cell death 4 transcript variant 1 mRNA	B4DKX4	27	10	10	Carbamidomethylation	1210000	1160000	1.04:1.00	0.16
957	Sidoreflexin	B4DRS6	24	6	6		1760000	1630000	1.08:1.00	0.16
1540	Neutrophil gelatinase-associated lipocalin	P80188	8	1	1		209000	400000	0.52:1.00	0.15
932	Plasminogen activator inhibitor 1 RNA-binding protein	Q8NC51	25	8	8	Carbamidomethylation; Deamidation (NQ)	1740000	1760000	0.99:1.00	0.15
2581	cDNA FLJ44949 fis clone BRAMY4002628	B3KX77	2	1	1		150000	141000	1.07:1.00	0.15
685	Inorganic pyrophosphatase	Q15181	41	8	8	Carbamidomethylation	3770000	3810000	0.99:1.00	0.15
2109	N-acylneuraminate cytidylyltransferase	Q8NFW8	6	2	2	Carbamidomethylation	646000	792000	0.82:1.00	0.14
506	Calcium-transporting ATPase	A8K8U3	11	9	4	Carbamidomethylation; Deamidation (NQ)	1010000	1060000	0.95:1.00	0.13
187	Serpin peptidase inhibitor clade A (Alpha-1 antiproteinase antitrypsin) member 3 isoform CRA_c	A0A024R6P0	25	9	9	Carbamidomethylation	6190000	6250000	0.99:1.00	0.13
2307	Nicotinate phosphoribosyltransferase	Q6XQN6	3	1	1		708000	691000	1.03:1.00	0.13
1988	cDNA FLJ76886 highly similar to Homo sapiens loss of heterozygosity 11 chromosomal region 2 gene A (LOH11CR2A) transcript variant 1 mRNA	A8K6N3	3	2	2		117000	130000	0.90:1.00	0.13
1176	Eukaryotic translation initiation factor 3 subunit I (Fragment)	Q53HU7	14	4	4	Carbamidomethylation; Deamidation (NQ)	601000	740000	0.81:1.00	0.12
1351	Mitochondrial import inner membrane translocase subunit Tim13	Q9Y5L4	37	3	3		1520000	1490000	1.02:1.00	0.12
572	Methyl-CpG-binding protein 2	A0A140VKC4	28	11	11		1380000	1340000	1.03:1.00	0.11
2214	Structural maintenance of chromosomes flexible hinge domain-containing protein 1	A6NHR9	1	1	1		803000	611000	1.31:1.00	0.1
1465	Galactokinase	P51570	15	4	4	Deamidation (NQ)	824000	796000	1.04:1.00	0.1
284	Chaperonin containing TCP1 subunit 2 (Beta) isoform CRA_b	V9HW96	36	12	12	Deamidation (NQ)	3180000	3150000	1.01:1.00	0.1
714	Actin-like 6A isoform 1 variant (Fragment)	Q53FS0	19	5	5	Carbamidomethylation	2080000	2100000	0.99:1.00	0.1
1954	MARCKS-related protein	P49006	8	1	1		3800000	3730000	1.02:1.00	0.09
1582	Beta-2-syntrophin	Q13425	6	3	3		1080000	1160000	0.93:1.00	0.09
2281	Peptidyl-prolyl cis-trans isomerase FKBP9	O95302	4	2	2	Carbamidomethylation	109000	277000	0.39:1.00	0.08
2566	Interferon regulatory factor 9	H0YMB0	4	1	1	Carbamidomethylation	112000	171000	0.66:1.00	0.08
2198	2-oxoisovalerate dehydrogenase subunit alpha (Fragment)	Q59EI3	5	2	2		702000	890000	0.79:1.00	0.07
589	RAN binding protein 5 isoform CRA_d	A0A024RDY0	14	10	10	Carbamidomethylation; Deamidation (NQ)	722000	716000	1.01:1.00	0.07
1564	Tubulin tyrosine ligase-like family member 12 isoform CRA_a	A0A024R4U3	4	2	2	Carbamidomethylation	169000	167000	1.01:1.00	0.07
899	cDNA FLJ51295 highly similar to Cell division cycle 5-like protein	B4DSH1	12	7	7	Deamidation (NQ)	1840000	1870000	0.98:1.00	0.07
1520	Guanine nucleotide-binding protein subunit alpha-13	Q14344	11	3	3		486000	568000	0.86:1.00	0.07
2618	Calcitonin gene-related peptide type 1 receptor (Fragment)	E7EN01	14	1	1	Carbamidomethylation	164000	162000	1.01:1.00	0.07
1833	Oligosaccharyltransferase complex subunit OSTC	A0A087WUD3	14	1	1	Carbamidomethylation	4090000	5150000	0.79:1.00	0.07
2201	Pre-mRNA-splicing regulator WTAP	Q15007	3	1	1		358000	269000	1.33:1.00	0.07
926	Hepatoma-derived growth factor related protein 3 isoform CRA_a	A0A024R216	15	2	2		1670000	1660000	1.01:1.00	0.06
690	SH3 domain-binding glutamic acid-rich-like protein	O75368	70	6	6		3590000	3570000	1.01:1.00	0.06
1751	PCK2 protein	Q6IB91	10	5	5		411000	409000	1.00:1.00	0.06
1420	Vacuolar protein sorting-associated protein 29	Q5JPE4	7	1	1		602000	1190000	0.51:1.00	0.05
1858	Rho GDP-dissociation inhibitor 2	P52566	13	2	2		1940000	1940000	1.00:1.00	0.04
2549	Sorting and assembly machinery component 50 homolog	Q9Y512	7	2	2	Carbamidomethylation	105000	142000	0.74:1.00	0.04
739	Alpha-1-acid glycoprotein 2	P19652	17	3	2	Carbamidomethylation	817000	1010000	0.81:1.00	0.04
1477	Transmembrane 9 superfamily member (Fragment)	Q8WUB5	4	2	2	Carbamidomethylation; Deamidation (NQ)	998000	795000	1.26:1.00	0.04
2020	Nucleobindin-2	P80303	3	1	1		334000	560000	0.60:1.00	0.03
661	Tyrosine 3-monooxygenase/tryptophan 5-monooxygenase activation protein eta polypeptide isoform CRA_b	A0A024R1K7	28	7	4	Carbamidomethylation; Oxidation (M); Deamidation (NQ)	2070000	2060000	1.00:1.00	0.03
1712	RNA-binding protein with serine-rich domain 1	H3BV80	13	2	2		368000	491000	0.75:1.00	0.02
1678	Transmembrane protein 119	Q4V9L6	5	1	1		452000	565000	0.80:1.00	0.01
353	Nascent polypeptide-associated complex subunit alpha muscle-specific form	E9PAV3	2	3	3		5290000	5290000	1.00:1.00	0.01
1551	40S ribosomal protein S27-like	Q71UM5	29	2	1	Deamidation (NQ)	1440000	1440000	1.00:1.00	0
10	Serum albumin	Q56G89	69	66	1	Carbamidomethylation; Oxidation (M); Deamidation (NQ)	0	127000	00:00:01	0
11	Hemoglobin beta chain variant Hb.Sinai-Bel Air (Fragment)	Q8IUL9	93	14	1	Carbamidomethylation; Deamidation (NQ)	0	156000	00:00:01	0
31	IgG H chain	S6B291	52	24	1	Carbamidomethylation; Deamidation (NQ)	0	402000	00:00:01	0
58	Tubulin alpha chain (Fragment)	Q53GA7	68	29	2	Carbamidomethylation; Deamidation (NQ)	37900	441000	0.09:1.00	0
71	Uncharacterized protein	Q8TCD0	52	12	1	Carbamidomethylation; Deamidation (NQ)	0	269000	00:00:01	0
104	Cathepsin S	P25774	5	1	1	Carbamidomethylation	0	219000	00:00:01	0
128	Uncharacterized protein (Fragment)	A0A2R8Y5A1	7	1	1		0	153000	00:00:01	0
146	Tenascin C (Hexabrachion) isoform CRA_a	A0A024R884	20	29	1	Carbamidomethylation; Deamidation (NQ)	145000	1550000	0.09:1.00	0
148	Tenascin	J3QSU6	21	27	1	Carbamidomethylation; Deamidation (NQ)	0	38400	00:00:01	0
159	Uncharacterized protein	Q8NEJ1	29	5	1	Carbamidomethylation; Deamidation (NQ)	0	1370	00:00:01	0
161	IgG H chain	S6BGE0	39	11	1	Carbamidomethylation	0	98200	00:00:01	0
182	Annexin (Fragment)	A0A0S2Z2Z6	39	23	1	Carbamidomethylation	1870	400000	0.00:1.00	0
194	cDNA FLJ53392 highly similar to Ubiquitin-activating enzyme E1	B4DL67	35	16	1	Carbamidomethylation; Deamidation (NQ)	0	84700	00:00:01	0
206	IGL@ protein	Q6GMW4	29	4	1	Carbamidomethylation	113000	438000	0.26:1.00	0
235	IgG L chain	S6B2A1	28	4	1	Carbamidomethylation; Deamidation (NQ)	3470	602000	0.01:1.00	0
262	Complement C4-B	A0A140TA29	15	19	1	Carbamidomethylation; Deamidation (NQ)	545000	139000	3.92:1.00	0
264	cDNA FLJ94268 highly similar to Homo sapiens histone 1 H1e (HIST1H1E) mRNA	B2R984	31	9	1	Deamidation (NQ)	0	471000	00:00:01	0
270	Heterogeneous nuclear ribonucleoprotein Q	O60506	30	14	1	Carbamidomethylation; Deamidation (NQ)	21700	271000	0.08:1.00	0
272	Fructose-bisphosphate aldolase A	P04075	46	13	1	Carbamidomethylation; Deamidation (NQ)	0	658000	00:00:01	0
362	Nuclease-sensitive element-binding protein 1	P67809	44	10	1	Deamidation (NQ)	0	158000	00:00:01	0
386	Prothrombin	P00734	22	11	2	Carbamidomethylation	0	33600	00:00:01	0
413	Lactoferrin	W8QEY1	18	10	1	Carbamidomethylation	0	229000	00:00:01	0
415	Spectrin beta chain	A0A024R674	5	10	1	Carbamidomethylation	0	416000	00:00:01	0
432	Mutant desmin	Q45VM6	12	6	2	Carbamidomethylation; Deamidation (NQ)	0	600000	00:00:01	0
449	GCT-A9 light chain variable region (Fragment)	A0A125QYY5	32	3	1		0	1040000	00:00:01	0
471	Heterogeneous nuclear ribonucleoproteins C1/C2 (Fragment)	G3V2D6	33	7	1	Deamidation (NQ)	1610000	0	1.00:0	0
480	cDNA FLJ54622 highly similar to Prothrombin	B4DDT3	29	10	1	Carbamidomethylation	0	205000	00:00:01	0
561	Keratin type II cytoskeletal 6B	P04259	46	27	1	Carbamidomethylation; Deamidation (NQ)	0	67600	00:00:01	0
594	Thrombospondin-1	P07996	15	13	13	Carbamidomethylation; Deamidation (NQ)	14800	1180000	0.01:1.00	0
619	Histone-binding protein RBBP7	E9PC52	9	4	1	Carbamidomethylation	575000	0	1.00:0	0
641	Keratin type I cytoskeletal 14	P02533	15	6	1	Deamidation (NQ)	0	355000	00:00:01	0
662	cDNA FLJ53910 highly similar to Keratin type II cytoskeletal 6A	B4DRR0	43	25	3	Carbamidomethylation; Deamidation (NQ)	88500	9990000	0.01:1.00	0
674	Catenin alpha-2	P26232	9	6	1	Carbamidomethylation	62400	197000	0.32:1.00	0
682	Keratin type II cytoskeletal 2 epidermal	P35908	12	8	2	Deamidation (NQ)	114000	216000	0.53:1.00	0
705	CTNNA2 protein	Q49AD3	14	6	1	Carbamidomethylation	17300	99300	0.17:1.00	0
731	Mucin-5B	Q9HC84	4	17	17	Carbamidomethylation; Deamidation (NQ)	801000	1690000	0.47:1.00	0
734	Calumenin isoform CRA_a	A0A024R755	29	8	1	Deamidation (NQ)	0	14300	00:00:01	0
748	Cathepsin B (Fragment)	Q6LAF9	44	9	1	Carbamidomethylation; Oxidation (M); Deamidation (NQ)	22000	156000	0.14:1.00	0
749	Deleted in malignant brain tumors 1 protein	Q9UGM3	1	3	3		219000	45200	4.84:1.00	0
753	cDNA FLJ16494 fis clone CTONG3004576 highly similar to Keratin type I cytoskeletal 15	B3KVF5	24	10	3	Carbamidomethylation; Deamidation (NQ)	0	457000	00:00:01	0
760	Plasma membrane calcium-transporting ATPase 1	P20020	7	6	1	Carbamidomethylation; Deamidation (NQ)	0	17700	00:00:01	0
831	Annexin (Fragment)	Q6ICS0	13	6	1	Carbamidomethylation	62700	493000	0.13:1.00	0
854	cDNA FLJ96656 highly similar to Homo sapiens SPFH domain family member 1 (SPFH1) mRNA	B2RDK6	11	3	1		141000	25600	5.51:1.00	0
862	Adenosine deaminase RNA-specific isoform ADAR-a variant (Fragment)	Q59EC0	9	7	1	Carbamidomethylation	24500	310000	0.08:1.00	0
879	Rheumatoid factor RF-ET10 (Fragment)	A2J1N7	7	1	1		84700	179000	0.47:1.00	0
977	Anterior gradient protein 3	Q8TD06	16	2	1	Oxidation (M)	245000	101000	2.44:1.00	0
1000	Pre-B-cell leukemia transcription factor 1	A0A087X0P4	15	2	2		182000	198000	0.92:1.00	0
1016	Unconventional myosin-Ib	E9PDF6	4	4	2		48300	209000	0.23:1.00	0
1020	Guanine nucleotide-binding protein G(i) subunit alpha-1	P63096	16	5	1	Carbamidomethylation	129000	64500	2.00:1.00	0
1032	cDNA FLJ76611 highly similar to Homo sapiens ribosomal protein L14 (RPL14) mRNA	A8K3Q9	22	4	1	Carbamidomethylation	0	909000	00:00:01	0
1057	Cofilin 2 (Muscle) isoform CRA_a	Q549N0	19	2	1		0	140000	00:00:01	0
1063	Ras-related protein Rab-3D	O95716	11	2	1		73600	703000	0.10:1.00	0
1084	Testicular tissue protein Li 227	A0A140VK00	4	1	1	Carbamidomethylation	695000	0	1.00:0	0
1126	cDNA FLJ14670 fis clone NT2RP2003272 highly similar to Ubiquilin-1	B3KNI8	10	4	1		327000	593000	0.55:1.00	0
1129	Dynein light chain	Q6FGH9	37	2	1	Carbamidomethylation; Deamidation (NQ)	21100	540000	0.04:1.00	0
1140	Myeloperoxidase	P05164	6	3	3	Carbamidomethylation	0	149000	00:00:01	0
1161	Ubiquilin-2	Q9UHD9	13	5	2		71500	2960	24.20:1.00	0
1214	Histone deacetylase	B3KUJ5	13	4	1	Carbamidomethylation	0	194000	00:00:01	0
1222	Heat shock 70 kDa protein 4L	E9PDE8	8	5	1	Carbamidomethylation	0	419000	00:00:01	0
1231	DnaJ homolog subfamily B member 1	P25685	6	2	2		0	433000	00:00:01	0
1234	Variable immnoglobulin anti-estradiol heavy chain (Fragment)	A2NZ55	31	3	1	Carbamidomethylation; Deamidation (NQ)	25900	381000	0.07:1.00	0
1242	Uncharacterized protein DKFZp781L0540 (Fragment)	Q7Z3K9	8	4	4		4460	506000	0.01:1.00	0
1250	DnaJ homolog subfamily A member 1	P31689	2	1	1		12500	22400	0.56:1.00	0
1253	Band 4.1-like protein 3	A8K968	3	2	1	Carbamidomethylation	57800	451000	0.13:1.00	0
1276	Golgin subfamily B member 1	Q14789	1	3	3		147000	127000	1.16:1.00	0
1302	Sorting nexin 6 isoform CRA_e	B4DJS7	10	2	2	Carbamidomethylation	153000	314000	0.49:1.00	0
1304	Alpha-galactosidase (Fragment)	Q53HF3	12	3	3	Carbamidomethylation	247000	825000	0.30:1.00	0
1312	Nuclear ubiquitous casein and cyclin-dependent kinase substrate 1	Q9H1E3	8	1	1		0	128000	00:00:01	0
1317	Spectrin beta chain non-erythrocytic 2	O15020	1	3	1	Carbamidomethylation	10400	8670	1.19:1.00	0
1354	COP9 signalosome complex subunit 8	E9PGT6	21	2	2		40800	483000	0.08:1.00	0
1357	WD repeat domain 3 isoform CRA_b	Q5TDG3	1	1	1		0	223000	00:00:01	0
1370	cDNA FLJ94417 highly similar to Homo sapiens WD repeat domain 57 (U5 snRNP specific) (WDR57) mRNA	B2R9I9	6	1	1	Carbamidomethylation	0	257000	00:00:01	0
1383	COP9 signalosome complex subunit 4	Q9BT78	14	4	4		170000	590000	0.29:1.00	0
1403	Cold agglutinin FS-1 L-chain (Fragment)	A2NB45	33	2	1	Carbamidomethylation	0	341000	00:00:01	0
1407	Dynein cytoplasmic 1 light intermediate chain 2 isoform CRA_a	A0A024R6Z0	6	2	1	Carbamidomethylation	147000	54100	2.71:1.00	0
1417	Rabankyrin-5	Q9P2R3	2	2	2	Carbamidomethylation	0	374000	00:00:01	0
1422	Epididymis secretory sperm binding protein	A0A384MDT9	9	1	1		0	898000	00:00:01	0
1431	Ubiquitin-conjugating enzyme E2 E3	R4GND1	9	2	1	Carbamidomethylation	181000	528000	0.34:1.00	0
1432	TAP1	A0A1V0E3X9	8	4	4	Deamidation (NQ)	0	302000	00:00:01	0
1438	Aspartyl/asparaginyl beta-hydroxylase	Q12797	4	2	2		57100	187000	0.30:1.00	0
1451	Alpha-2-antiplasmin	P08697	1	1	1		92800	55600	1.67:1.00	0
1455	Zinc finger protein 185	O15231	6	3	1		0	31100	00:00:01	0
1459	Protein phosphatase 1 regulatory subunit 12A (Fragment)	F8VZN8	9	5	1	Deamidation (NQ)	2370000	0	1.00:0	0
1460	cDNA FLJ54206 highly similar to Ubiquilin-4	B4DZF6	7	3	1		0	84700	00:00:01	0
1464	Protein transport protein SEC23	A0A2R8YFH5	8	5	2	Carbamidomethylation	52100	79100	0.66:1.00	0
1479	Guanine nucleotide-binding protein G alpha subunit variant (Fragment)	Q59FM5	10	3	1		0	78700	00:00:01	0
1490	Multifunctional fusion protein	A0A024RAD8	6	2	2		38700	194000	0.20:1.00	0
1497	Glycine cleavage system H protein mitochondrial (Fragment)	H3BUH9	17	1	1		22400	61200	0.37:1.00	0
1503	Partner of Y14 and mago	Q9BRP8	16	2	2		161000	83000	1.94:1.00	0
1516	Eukaryotic translation initiation factor 2A	Q9BY44	3	1	1		60600	841000	0.07:1.00	0
1525	H/ACA ribonucleoprotein complex subunit DKC1	O60832	7	3	1		700000	238000	2.94:1.00	0
1535	Sodium/potassium-transporting ATPase subunit alpha (Fragment)	Q658V6	3	2	1	Deamidation (NQ)	479000	245000	1.95:1.00	0
1536	Eukaryotic translation initiation factor 3 subunit J	O75822	8	1	1		54400	317000	0.17:1.00	0
1557	ROD1 regulator of differentiation 1 (S. pombe) isoform CRA_b	A0A024R163	9	3	2	Deamidation (NQ)	0	206000	00:00:01	0
1563	26S proteasome non-ATPase regulatory subunit 4	Q5VWC4	3	1	1		163000	215000	0.76:1.00	0
1575	Inorganic pyrophosphatase 2 mitochondrial	Q9H2U2	6	1	1	Carbamidomethylation; Deamidation (NQ)	39000	78000	0.50:1.00	0
1577	Glucosamine-6-phosphate isomerase	A8K3S1	8	2	1		838000	2140000	0.39:1.00	0
1603	Envoplakin	Q92817	0	1	1		34500	118000	0.29:1.00	0
1613	Protein argonaute-1	Q9UL18	6	4	3		81300	248000	0.33:1.00	0
1615	26S proteasome non-ATPase regulatory subunit 9	O00233	11	2	2	Carbamidomethylation	267000	348000	0.77:1.00	0
1622	IGHV5-51*03_S2680 (Fragment)	A0A449C189	29	2	1	Deamidation (NQ)	65700	87400	0.75:1.00	0
1639	Target of Myb protein 1	O60784	6	2	2		67600	289000	0.23:1.00	0
1642	KIAA0118 protein (Fragment)	Q96GX3	16	2	1		126	389000	0.00:1.00	0
1655	Beta-hexosaminidase subunit beta	P07686	3	1	1	Carbamidomethylation	26600	599000	0.04:1.00	0
1672	MHC class II antigen	Q7YPT8	16	3	1	Deamidation (NQ)	0	438000	00:00:01	0
1679	Vesicle-associated membrane protein 2	J3QRU4	14	1	1		0	329000	00:00:01	0
1689	Glycogen phosphorylase liver form	P06737	4	2	1		0	235000	00:00:01	0
1699	Proteasome subunit alpha type	Q6IB71	7	1	1	Carbamidomethylation	0	376000	00:00:01	0
1701	NIMA (Never in mitosis gene a)-related kinase 9 isoform CRA_a	A0A024R6D1	1	1	1		49300	108000	0.46:1.00	0
1704	Olfactomedin-like protein 3	B4DNG0	4	1	1	Carbamidomethylation	0	433000	00:00:01	0
1710	Protein-L-isoaspartate O-methyltransferase	A0A3F2YNX8	14	2	2	Carbamidomethylation	2980	885000	0.00:1.00	0
1715	Synaptosomal-associated protein 23	O00161	8	1	1	Carbamidomethylation	150000	50000	2.99:1.00	0
1719	Tumor-associated calcium signal transducer 2	P09758	5	1	1		3560	177000	0.02:1.00	0
1731	Pyrroline-5-carboxylate reductase	E7D7Y0	9	2	1	Carbamidomethylation	31600	591000	0.05:1.00	0
1746	Estradiol 17-beta-dehydrogenase 11	D6RCD0	13	2	2		13100	539000	0.02:1.00	0
1755	cDNA FLJ39243 fis clone OCBBF2008283 highly similar to Protein NDRG1	B3KU62	8	2	2	Carbamidomethylation	177000	173000	1.02:1.00	0
1760	Collagen type V alpha 1 isoform CRA_a	A0A024R8E5	5	6	6	Oxidation (M); Deamidation (NQ)	199000	1170000	0.17:1.00	0
1761	GO2-q chimeric G-protein	A0A142CHG9	11	3	1		0	196000	00:00:01	0
1762	Protein transport protein Sec61 subunit alpha isoform 1	P61619	8	4	3		386000	94200	4.09:1.00	0
1766	B-cell receptor-associated protein 31 variant (Fragment)	Q53G72	4	1	1		1290000	708000	1.82:1.00	0
1770	EH domain-containing protein 1	A0A024R571	4	2	2		34000	160000	0.21:1.00	0
1771	Protein tyrosine phosphatase non-receptor type 6 isoform 1 variant (Fragment)	Q53EL0	5	2	2		78300	169000	0.46:1.00	0
1773	Myosin-reactive immunoglobulin kappa chain variable region (Fragment)	Q9UL85	17	2	2		55700	1380000	0.04:1.00	0
1779	Collagen alpha-1(XV) chain	A0A087X0K0	2	2	2		51300	152000	0.34:1.00	0
1784	Protein CDV3 homolog	Q9UKY7	7	1	1		28900	0	1.00:0	0
1788	Epididymis secretory sperm binding protein	Q5VUU6	4	1	1		0	91700	00:00:01	0
1795	Serine/threonine-protein phosphatase (Fragment)	Q9BPW0	2	1	1	Carbamidomethylation	390000	55600	7.01:1.00	0
[truncated: 355 more rows]
