# Supplementary material for: Label-free proteomics uncovers SMC1A expression is Down-regulated in AUB-E
Source: Reprod Biol Endocrinol. 2021 Mar 2;19:35. doi: 10.1186/s12958-021-00713-4 (PMC7923474; doi:10.1186/s12958-021-00713-4)
Supplement: Supplementary file 2 — Additional file 2: Supplementary Table S2. different proteins in human endometrium between AUB-E and control. [file 12958_2021_713_MOESM2_ESM.xlsx]

## Sheet: Supplementary Table S2
Supplementary Table S2. 1921 different proteins in human endometrium between AUB-E and control
UniProt Accession	Protein Name	Gene Name	E1	E2	E3	E4	E5	C1	C2	C3	C4	C5	E.vs.C FC	E.vs.C Pvalue	E.vs.C log2FC
Q8N573	Oxidation resistance protein 1	OXR1	1040000	1110000	1180000	1050000	1220000	491000	485000	286000	295000	382000	2.88809	1.20948e-06	1.53011
H7BYD0	NADH dehydrogenase [ubiquinone] 1 alpha subcomplex subunit 5 (Fragment)	NDUFA5	121000	0	56700	0	0	1380000	1570000	1450000	1280000	1780000	0.0595509	0.000200604	-4.06973
Q15836	Vesicle-associated membrane protein 3	VAMP3	131000	127000	160000	183000	235000	1080000	983000	965000	1290000	1250000	0.150144	6.15021e-05	-2.73558
A0A024R0Q4	Phospholipase D family, member 3, isoform CRA_b	PLD3	0	0	0	1530000	1600000	483000	500000	0	646000	667000	2.72648	0.000190035	1.44704
Q6IB54	ATP synthase-coupling factor 6, mitochondrial	ATP5J	918000	350000	727000	455000	954000	1770000	1840000	1560000	1790000	2210000	0.37121	9.43035e-05	-1.42969
A0A024R6G4	Aldehyde dehydrogenase 6 family, member A1, isoform CRA_b	ALDH6A1	4750000	3790000	3460000	4230000	4510000	2170000	2310000	1220000	0	1850000	2.19762	0.000295282	1.13594
P62306	Small nuclear ribonucleoprotein F	SNRPF	1110000	465000	521000	467000	257000	2290000	1880000	1520000	1650000	1530000	0.317926	0.000346446	-1.65324
A0A0S2Z4J1	Epididymis secretory sperm binding protein (Fragment)	HSD17B4	2680000	2790000	2400000	2020000	2810000	888000	1390000	1180000	1770000	1520000	1.88204	0.000492942	0.912297
Q96QK1	Vacuolar protein sorting-associated protein 35	VPS35	5820000	5300000	4290000	5170000	4480000	1690000	3440000	1700000	2080000	3030000	2.09883	0.000420326	1.06958
P62304	Small nuclear ribonucleoprotein E	SNRPE	1130000	321000	122000	1290000	134000	2430000	2980000	0	1970000	2510000	0.242427	0.000891342	-2.04438
Q9Y680	Peptidyl-prolyl cis-trans isomerase FKBP7	FKBP7	729000	63100	619000	493000	512000	1200000	1620000	1080000	1170000	1310000	0.378699	0.00064659	-1.40088
Q5T1M5	FK506-binding protein 15	FKBP15	0	2180000	0	2350000	1910000	1020000	739000	513000	860000	0	2.74159	0.00043179	1.45501
B3KVN0	cDNA FLJ16785 fis, clone NT2RI2015342, highly similar to Solute carrier family 2, facilitated glucose transporter member 1		3560000	4040000	2790000	3580000	2960000	891000	945000	2480000	886000	724000	2.8569	0.000546825	1.51445
P14927	Cytochrome b-c1 complex subunit 7	UQCRB	0	218000	280000	328000	393000	730000	970000	787000	592000	662000	0.407311	0.000860382	-1.2958
J3QRD1	Aldehyde dehydrogenase family 3 member A2	ALDH3A2	2130000	1810000	1890000	1720000	1820000	1420000	1490000	1070000	1210000	1440000	1.41327	0.000847574	0.49904
H0YG54	Oligoribonuclease, mitochondrial	REXO2	1240000	0	1100000	0	1200000	197000	532000	0	393000	592000	2.75379	0.00100218	1.46142
Q05BU6	SFRS11 protein (Fragment)	SFRS11	0	0	291000	0	356000	708000	1030000	637000	827000	886000	0.39567	0.0081051	-1.33763
O75569	Interferon-inducible double-stranded RNA-dependent protein kinase activator A	PRKRA	1420000	823000	983000	1220000	1030000	515000	604000	248000	485000	417000	2.4134	0.000652131	1.27107
B4E3V1	cDNA FLJ61209, highly similar to NG,NG-dimethylarginine dimethylaminohydrolase 1		3520000	5430000	3370000	5930000	6980000	3060000	235000	301000	354000	269000	5.98009	0.0015316	2.58017
M1V485	Tyrosine-protein kinase receptor	SLC34A2-ROS1	1560000	3010000	2200000	2480000	2580000	734000	1200000	796000	356000	1540000	2.55728	0.00180796	1.35461
P02747	Complement C1q subcomponent subunit C	C1QC	408000	216000	225000	0	844000	1220000	2980000	2940000	3150000	3210000	0.156759	0.00133435	-2.67338
B3KM80	Nucleolin, isoform CRA_c	NCL	23100000	22700000	24600000	24500000	19700000	12700000	13300000	7390000	2420000	14100000	2.29613	0.000649934	1.19921
P32119	Peroxiredoxin-2	PRDX2	23400000	17100000	27100000	20300000	16200000	9820000	7040000	13600000	6940000	11200000	2.14198	0.00163375	1.09894
Q99653	Calcineurin B homologous protein 1	CHP1	0	0	1020000	0	927000	561000	421000	699000	376000	494000	1.90808	0.00523615	0.932118
A0A087WUK2	Heterogeneous nuclear ribonucleoprotein D-like	HNRNPDL	6770000	6420000	6550000	5920000	8650000	3870000	4350000	3460000	4110000	5540000	1.60853	0.00217665	0.685745
Q08257	Quinone oxidoreductase	CRYZ	2630000	2880000	3820000	3650000	2650000	1600000	2130000	1380000	2230000	1500000	1.7681	0.00221425	0.8222
A0A384MDW7	Enoyl Coenzyme A hydratase, short chain, 1, mitochondrial	ECHS1	83900	515000	341000	414000	872000	1150000	1610000	927000	1160000	1030000	0.378748	0.00296027	-1.40069
Q8HNR1	Cytochrome c oxidase subunit 2	COX2	370000	615000	284000	0	913000	1260000	1840000	1050000	1860000	2100000	0.336313	0.0041188	-1.57212
Q9NZM1	Myoferlin	MYOF	2590000	2800000	3260000	3670000	4030000	1700000	1490000	1990000	2610000	1420000	1.77524	0.00315834	0.828018
J3QT77			97200	0	73100	130000	135000	472000	783000	520000	352000	482000	0.208557	0.00368907	-2.26149
A0A087WXS7	ATPase ASNA1	ASNA1	2770000	0	2910000	0	2190000	1330000	657000	577000	1310000	1660000	2.3702	0.00332847	1.24501
E9PF18	Hydroxyacyl-coenzyme A dehydrogenase, mitochondrial	HADH	2700000	2320000	1890000	2060000	2870000	1100000	1590000	1010000	1490000	1810000	1.69143	0.00368187	0.758242
Q96SM3	Probable carboxypeptidase X1	CPXM1	488000	401000	416000	0	0	130000	243000	333000	274000	187000	1.86375	0.00726403	0.898211
O94906	Pre-mRNA-processing factor 6	PRPF6	813000	1130000	1160000	1090000	1370000	388000	907000	368000	639000	617000	1.90579	0.00404671	0.930389
H0YNE9	Ras-related protein Rab-8B (Fragment)	RAB8B	282000	18500	72700	11400	20500	489000	291000	272000	405000	286000	0.232415	0.00387366	-2.10522
Q96JB5	CDK5 regulatory subunit-associated protein 3	CDK5RAP3	704000	1160000	910000	573000	765000	413000	269000	272000	212000	283000	2.83782	0.000999456	1.50478
A0A087X1G7	Selenoprotein F	SELENOF	132000	100000	98400	35400	26900	559000	321000	407000	510000	793000	0.151622	0.00427381	-2.72145
P52948	Nuclear pore complex protein Nup98-Nup96	NUP98	0	80800	102000	101000	135000	51900	50500	21700	28500	52400	2.55366	0.00132114	1.35257
P16422	Epithelial cell adhesion molecule	EPCAM	121000	48800	188000	0	731000	1170000	1260000	776000	1020000	1390000	0.242343	0.00225237	-2.04488
Q9Y333	U6 snRNA-associated Sm-like protein LSm2	LSM2	0	316000	71300	224000	257000	1060000	1010000	551000	602000	611000	0.283092	0.00441206	-1.82066
Q7Z5L9	Interferon regulatory factor 2-binding protein 2	IRF2BP2	828	13400	0	5280	25900	39700	47800	27000	53000	39400	0.274335	0.00350053	-1.86599
X5D2R7	Proteasome subunit beta	PSMB8	223000	23600	45800	176000	135000	568000	704000	244000	763000	541000	0.213972	0.00190549	-2.22451
Q15393	Splicing factor 3B subunit 3	SF3B3	399000	649000	677000	838000	818000	1570000	1490000	904000	1220000	1750000	0.487597	0.00282517	-1.03624
Q6LEU0	STX12 protein (Fragment)	STX12	117000	0	76500	0	8400	322000	338000	259000	334000	348000	0.210181	0.000194063	-2.25029
P30533	Alpha-2-macroglobulin receptor-associated protein	LRPAP1	0	0	0	854000	782000	362000	215000	0	0	137000	3.43697	0.0074071	1.78114
B4DJV2	Citrate synthase	CS	1480000	1140000	1660000	2690000	1870000	3080000	3160000	2240000	3190000	3530000	0.581579	0.00540953	-0.781953
P28070	Proteasome subunit beta type-4	PSMB4	196000	362000	716000	548000	969000	1680000	2450000	929000	1930000	1570000	0.326089	0.00347818	-1.61666
B2RDE0	cDNA, FLJ96567, highly similar to Homo sapiens propionyl Coenzyme A carboxylase, alpha polypeptide(PCCA), mRNA		1550000	1750000	1380000	1520000	2530000	804000	721000	702000	564000	1020000	2.29074	0.0019712	1.19581
A0A0S2Z3S5	GNAS complex locus isoform 2 (Fragment)	GNAS	1840000	1140000	1460000	1580000	1500000	1030000	1040000	667000	580000	1220000	1.65748	0.00695435	0.728994
B4E1S3	cDNA FLJ57860, highly similar to Transmembrane protein 109		18200000	19100000	22300000	23700000	22300000	11700000	16700000	4930000	10200000	15100000	1.80113	0.00359673	0.848899
A0A384MR33	Structural maintenance of chromosomes protein	SMC1L1	217000	6400	616000	202000	202000	1110000	731000	649000	495000	947000	0.316226	0.00658504	-1.66097
Q06830	Peroxiredoxin-1	PRDX1	25100000	27300000	22900000	27000000	28200000	19800000	21900000	11900000	19500000	18600000	1.42312	0.00399679	0.509056
P04899	Guanine nucleotide-binding protein G(i) subunit alpha-2	GNAI2	1320000	2240000	2080000	2580000	1530000	3440000	3950000	2490000	3330000	2800000	0.608994	0.00663425	-0.715499
X5D2F4	Cytoplasmic FMR1 interacting protein 1 isoform A (Fragment)	CYFIP1	447000	87300	540000	0	47900	1130000	1210000	713000	685000	876000	0.30402	0.00564891	-1.71776
P43686	26S proteasome regulatory subunit 6B	PSMC4	130000	0	260000	131000	227000	373000	407000	238000	473000	451000	0.481462	0.00827527	-1.0545
C9J5C3	Programmed cell death protein 10 (Fragment)	PDCD10	1050000	0	0	0	1070000	716000	319000	725000	163000	552000	2.14141	0.028682	1.09856
P52209	6-phosphogluconate dehydrogenase, decarboxylating	PGD	6680000	4270000	4790000	6690000	6040000	3430000	4460000	1890000	2280000	3920000	1.7816	0.00702141	0.833175
Q92804	TATA-binding protein-associated factor 2N	TAF15	46600	38500	194000	209000	198000	891000	920000	258000	855000	1070000	0.171783	0.00743192	-2.54134
P05556	Integrin beta-1	ITGB1	6150000	4810000	4680000	7560000	6860000	4940000	3250000	2230000	2760000	3770000	1.77345	0.00707393	0.82656
A0A024RDF4	Heterogeneous nuclear ribonucleoprotein D (AU-rich element RNA binding protein 1, 37kDa), isoform CRA_e	HNRPD	27300000	54500000	41300000	46800000	46500000	28000000	28600000	14400000	17900000	27200000	1.86391	0.00587358	0.898333
E7ESY4	Metastasis-associated protein MTA1	MTA1	258000	485000	169000	285000	231000	510000	434000	528000	487000	685000	0.540091	0.00724686	-0.888726
A0A0A0MQR7	DNA-directed RNA polymerases I, II, and III subunit RPABC1	POLR2E	1230000	2230000	941000	1450000	1000000	521000	139000	124000	451000	386000	4.2264	0.00285329	2.07943
B4DNR3	cDNA FLJ52710, highly similar to Abhydrolase domain-containing protein 14B		405000	0	184000	264000	503000	1410000	881000	1140000	561000	854000	0.349773	0.00853707	-1.51551
O95139	NADH dehydrogenase [ubiquinone] 1 beta subcomplex subunit 6	NDUFB6	0	219000	0	0	47500	801000	1130000	448000	979000	635000	0.166854	0.0237138	-2.58334
Q9Y5K5	Ubiquitin carboxyl-terminal hydrolase isozyme L5	UCHL5	511000	0	569000	0	0	357000	444000	214000	271000	301000	1.70132	0.021344	0.766657
O14744	Protein arginine N-methyltransferase 5	PRMT5	3830000	1890000	3600000	3490000	3690000	1600000	2200000	1240000	1420000	2340000	1.875	0.0061549	0.906891
Q96RZ6	Tryptase I	tryptaseC	0	0	0	1930000	2310000	239000	0	1310000	205000	194000	4.35318	0.018834	2.12207
B4DT77	Annexin		5730000	3250000	4550000	4060000	3070000	2540000	2340000	1600000	1990000	1690000	2.03346	0.00353248	1.02394
O15173	Membrane-associated progesterone receptor component 2	PGRMC2	2400000	1770000	2220000	1710000	2460000	1630000	1670000	1260000	1200000	1480000	1.45856	0.00682663	0.544548
Q9Y265	RuvB-like 1	RUVBL1	3140000	3100000	4020000	4910000	3890000	2300000	2680000	1660000	2540000	2810000	1.58966	0.00669929	0.668716
P49792	E3 SUMO-protein ligase RanBP2	RANBP2	263000	228000	0	229000	164000	1040000	1260000	539000	637000	709000	0.264038	0.00969978	-1.92118
A0A024R972	Laminin, gamma 1 (Formerly LAMB2), isoform CRA_a	LAMC1	761000	1030000	604000	1800000	884000	1660000	2250000	1820000	1660000	2040000	0.5386	0.00638884	-0.892713
E9PEC3	Propionyl-CoA carboxylase beta chain, mitochondrial	PCCB	0	255000	0	0	224000	305000	659000	457000	600000	585000	0.459517	0.0453353	-1.12181
A1A508	PRSS3 protein	PRSS3	4830000	7640000	5360000	6780000	11900000	999000	1400000	1830000	1760000	2130000	4.49686	0.00988356	2.16892
A0A024RB72	Coatomer subunit zeta	COPZ1	550000	528000	309000	438000	880000	956000	1370000	765000	1350000	1690000	0.4412	0.00677964	-1.18049
D6W5C0	Spectrin beta chain	SPTBN1	2280000	1900000	2980000	3160000	3020000	1970000	1420000	1530000	1780000	1500000	1.62683	0.00475111	0.702063
A0A024RC87	Ribonuclease/angiogenin inhibitor 1, isoform CRA_a	RNH1	4370000	3490000	6190000	5030000	5220000	4440000	2520000	1840000	1310000	2570000	1.9164	0.0101671	0.938402
P56545	C-terminal-binding protein 2	CTBP2	928000	1030000	1370000	1360000	968000	771000	856000	285000	794000	587000	1.71758	0.0103424	0.78038
B7Z1V1	cDNA FLJ50123		1650000	1410000	2000000	2070000	1760000	1190000	1450000	650000	282000	1060000	1.91926	0.00732302	0.940548
Q9UBG0	C-type mannose receptor 2	MRC2	0	567000	687000	344000	584000	195000	139000	0	275000	162000	2.83009	0.00402906	1.50085
J3KMX2	SWI/SNF-related matrix-associated actin-dependent regulator of chromatin subfamily D member 2	SMARCD2	801000	1430000	879000	1800000	1900000	420000	263000	287000	332000	832000	3.19119	0.00574188	1.67409
Q6FI30	Nuclear factor 1	NFIC	169000	454000	456000	443000	407000	158000	0	136000	0	0	2.62449	0.0486143	1.39204
B4DUC8	S-methyl-5-thioadenosine phosphorylase	MTAP	338000	5050	161000	88700	8450	514000	838000	281000	390000	795000	0.213343	0.00783645	-2.22875
J3KP15	Serine/arginine-rich-splicing factor 2 (Fragment)	SRSF2	653000	1190000	1060000	2030000	673000	4780000	4280000	2180000	2310000	5360000	0.296457	0.0051158	-1.75411
F5H669	Cleavage and polyadenylation-specificity factor subunit 7 (Fragment)	CPSF7	0	422000	711000	645000	678000	405000	360000	117000	401000	304000	1.93447	0.00925427	0.951937
A8HT81	Glutathione S-transferase (Fragment)	GSTM2	5120	0	320000	35700	320000	661000	695000	554000	294000	934000	0.2712	0.0138896	-1.88257
Q6P2Q9	Pre-mRNA-processing-splicing factor 8	PRPF8	1080000	1620000	2640000	1710000	2170000	1070000	850000	523000	553000	859000	2.3917	0.00532141	1.25804
A8K769	Secretory carrier-associated membrane protein		49900	239000	91100	513000	265000	1310000	965000	611000	516000	1430000	0.239652	0.00617528	-2.06099
B4DG62	cDNA FLJ56506, highly similar to Hexokinase-1		3100000	5890000	4290000	5130000	3080000	1930000	2070000	2110000	1800000	1770000	2.22004	0.0125496	1.15059
P63208	S-phase kinase-associated protein 1	SKP1	231000	497000	375000	784000	1080000	1700000	2500000	953000	1310000	2320000	0.337812	0.00780821	-1.56571
P55084	Trifunctional enzyme subunit beta, mitochondrial	HADHB	5010000	5670000	7150000	6140000	6410000	4730000	5510000	2430000	3020000	3270000	1.60232	0.00962242	0.680163
Q7L014	Probable ATP-dependent RNA helicase DDX46	DDX46	578000	193000	414000	241000	289000	737000	723000	425000	694000	594000	0.540498	0.012145	-0.887639
Q96AB3	Isochorismatase domain-containing protein 2	ISOC2	0	0	51100	367000	465000	646000	1130000	0	1130000	1550000	0.264243	0.0196145	-1.92006
A0A024R7V6	RAB2, member RAS oncogene family, isoform CRA_a	RAB2	4910000	3080000	3780000	2560000	3960000	1150000	3180000	2520000	1100000	1700000	1.89534	0.0161324	0.922454
V9HWI1	Epididymis secretory protein Li 10	HEL-S-10	2580000	1200000	1410000	1550000	1880000	719000	458000	945000	951000	1030000	2.1009	0.00881251	1.07101
A0A024R8V0	Septin 9, isoform CRA_a	2020-09-09	3180000	3690000	4590000	4300000	4070000	2260000	3700000	2020000	3170000	2680000	1.43384	0.0154123	0.519884
P62310	U6 snRNA-associated Sm-like protein LSm3	LSM3	2370000	3340000	3760000	3280000	3990000	2290000	2980000	1090000	1950000	2170000	1.59733	0.0161588	0.675661
P07942	Laminin subunit beta-1	LAMB1	1430000	1630000	2170000	2380000	2820000	908000	1470000	970000	978000	1440000	1.80888	0.0105187	0.855096
Q9UBS4	DnaJ homolog subfamily B member 11	DNAJB11	0	120000	237000	0	0	447000	590000	1430000	1030000	721000	0.211593	0.073933	-2.24064
Q6FH24	Prefoldin subunit 3	VBP1	944000	0	0	0	1030000	521000	627000	153000	286000	893000	1.98992	0.0744902	0.99271
Q14980	Nuclear mitotic apparatus protein 1	NUMA1	4620000	3550000	3010000	3220000	3860000	2860000	2390000	1490000	2540000	3110000	1.47377	0.0178392	0.559511
A6NMH8	Tetraspanin	CD81	745000	562000	1320000	883000	2860000	3820000	3220000	1640000	2650000	3450000	0.430988	0.0174204	-1.21428
Q15113	Procollagen C-endopeptidase enhancer 1	PCOLCE	444000	0	394000	1020000	420000	687000	1840000	1340000	1480000	1210000	0.434269	0.0212617	-1.20334
A0A024R1T5	2,3-cyclic-nucleotide 3-phosphodiesterase	CNP	1770000	1130000	1560000	1290000	2080000	1180000	759000	838000	779000	1190000	1.64981	0.013349	0.7223
B4DY28	cDNA FLJ61189, highly similar to Cysteine and glycine-rich protein 1		288000	153000	204000	294000	300000	630000	869000	396000	472000	449000	0.439986	0.00836987	-1.18447
A0A1B0GTG2	Alpha-aminoadipic semialdehyde dehydrogenase	ALDH7A1	0	836000	948000	0	933000	661000	432000	221000	757000	661000	1.65752	0.0348713	0.729023
P02748	Complement component C9	C9	320000	0	163000	151000	395000	238000	703000	924000	948000	792000	0.356796	0.0202573	-1.48683
A0A024R1Q5	Alpha-galactosidase	NAGA	1130000	1220000	1250000	1570000	1040000	1200000	923000	538000	552000	475000	1.68384	0.0162198	0.751755
P62081	40S ribosomal protein S7	RPS7	2590000	559000	378000	658000	183000	1770000	3700000	1730000	2920000	2660000	0.341784	0.0188181	-1.54884
P27824	Calnexin	CANX	10100000	14800000	9920000	15500000	15900000	18000000	55100000	39700000	49400000	28500000	0.347247	0.0198475	-1.52597
Q9BRA2	Thioredoxin domain-containing protein 17	TXNDC17	1120000	0	0	476000	512000	1520000	1620000	0	2070000	1650000	0.409718	0.00656598	-1.2873
P09496	Clathrin light chain A	CLTA	2590000	2030000	3060000	3990000	2670000	1660000	1920000	1560000	1240000	2200000	1.67133	0.0132317	0.740995
Q14554	Protein disulfide-isomerase A5	PDIA5	2590000	1540000	0	1930000	1810000	1320000	893000	957000	0	1080000	1.85176	0.00963166	0.888901
P16157	Ankyrin-1	ANK1	960000	575000	627000	339000	916000	202000	60000	401000	478000	214000	2.52177	0.0169162	1.33444
C9JN83	N-alpha-acetyltransferase 10 (Fragment)	NAA10	464000	0	555000	0	0	57700	187000	147000	0	203000	3.42694	0.00302339	1.77692
A0A0P1J1R0	Translationally-controlled tumor protein	seTCTP	520000	47400	451000	560000	477000	1180000	966000	835000	2090000	2240000	0.281138	0.020158	-1.83065
B7Z6N2	cDNA FLJ56154, highly similar to Gelsolin		11400000	11900000	19700000	19800000	17200000	12700000	10700000	8710000	6750000	8730000	1.68103	0.0148848	0.749342
P09417	Dihydropteridine reductase	QDPR	361000	0	546000	173000	170000	587000	1010000	458000	1360000	1150000	0.342278	0.0235832	-1.54676
Q7Z7H5	Transmembrane emp24 domain-containing protein 4	TMED4	465000	821000	367000	425000	315000	1340000	1480000	944000	1570000	506000	0.40976	0.0128815	-1.28715
Q6FGS1	TPD52L2 protein	TPD52L2	2040000	1910000	3280000	2770000	2850000	1340000	1840000	1650000	1550000	1960000	1.54077	0.0123579	0.623649
A0A024R7F1	Protein kinase C substrate 80K-H, isoform CRA_a	PRKCSH	11500000	11900000	15400000	16000000	15600000	7810000	11700000	9130000	5140000	12500000	1.52118	0.0193761	0.605187
K7ERI7	60S ribosomal protein L22	RPL22	0	5300000	4320000	6660000	5770000	3230000	4220000	2200000	4480000	3820000	1.53552	0.018412	0.618723
O75475	PC4 and SFRS1-interacting protein	PSIP1	153000	339000	184000	45700	268000	1520000	1760000	208000	978000	1590000	0.163425	0.0219873	-2.6133
Q14204	Cytoplasmic dynein 1 heavy chain 1	DYNC1H1	3570000	4320000	6240000	5300000	5030000	2850000	4020000	2200000	3710000	3590000	1.4942	0.0201156	0.57937
B3KM97	cDNA FLJ10554 fis, clone NT2RP2002385, highly similar to Synaptic glycoprotein SC2		1370000	1690000	617000	1790000	1660000	1010000	214000	351000	792000	925000	2.16495	0.0205299	1.11433
P11233	Ras-related protein Ral-A	RALA	0	0	99100	295000	265000	864000	775000	417000	551000	322000	0.375043	0.0444169	-1.41487
P49721	Proteasome subunit beta type-2	PSMB2	1740000	849000	1350000	1020000	1010000	1670000	2860000	1380000	2960000	2790000	0.511921	0.0151403	-0.966007
P35611	Alpha-adducin	ADD1	2360000	1810000	2460000	2800000	3870000	1600000	2050000	1130000	1410000	1310000	1.77333	0.0150287	0.826464
B2RAH7	cDNA, FLJ94921, highly similar to Homo sapiens prolyl endopeptidase (PREP), mRNA		32600	0	83000	68800	0	642000	635000	70700	544000	961000	0.107734	0.0234615	-3.21445
A0A087WXM6	60S ribosomal protein L17 (Fragment)	RPL17	774000	360000	0	120000	89500	790000	1720000	451000	1380000	1490000	0.288008	0.0281855	-1.79582
Q14126	Desmoglein-2	DSG2	1750000	766000	1300000	1230000	932000	566000	779000	248000	681000	809000	1.93902	0.0189135	0.955328
A0A024RBT2	HCG1782202, isoform CRA_c	hCG_1782202	1420000	1800000	1390000	2440000	2400000	1280000	1690000	639000	751000	913000	1.79215	0.0232188	0.84169
Q15907	Ras-related protein Rab-11B	RAB11B	4080000	2820000	3820000	4050000	3330000	2670000	3430000	2340000	2620000	2780000	1.3078	0.0221751	0.387146
G1UI16	SCC-112 protein, isoform CRA_b	PDS5A	146000	36100	4340	64800	62900	441000	199000	134000	184000	389000	0.233215	0.0133662	-2.10027
D9YZV5	Tropomyosin 1 (Alpha) isoform 4	TPM1	3020000	6000000	9160000	9030000	7140000	2210000	3110000	4040000	2680000	2960000	2.29	0.024385	1.19535
A0A2R8Y804	Catenin beta-1	CTNNB1	3860000	2470000	1530000	3080000	3030000	1580000	2340000	1080000	1350000	1090000	1.87769	0.0198763	0.908957
Q5T8U7	Surfeit 4	SURF4	4310000	2040000	4090000	2140000	990000	459000	356000	80100	1100000	682000	5.06892	0.0248745	2.34168
A0A024RDE8	PDZ and LIM domain 5, isoform CRA_c	PDLIM5	347000	0	270000	258000	109000	26100	65300	93800	26700	0	4.6437	0.0102665	2.21527
O15031	Plexin-B2	PLXNB2	181000	886000	393000	0	596000	1280000	2490000	670000	1620000	2570000	0.297798	0.0261112	-1.74759
P02774	Vitamin D-binding protein	GC	291000	0	116000	0	0	369000	766000	623000	657000	1000000	0.29795	0.0428708	-1.74686
P31937	3-hydroxyisobutyrate dehydrogenase, mitochondrial	HIBADH	439000	490000	566000	861000	709000	1400000	1630000	714000	853000	1420000	0.50939	0.0157607	-0.973157
Q9NQ48	Leucine zipper transcription factor-like protein 1	LZTFL1	128000	306000	407000	0	67600	315000	591000	536000	647000	494000	0.439702	0.0179663	-1.1854
A0A024R3R5	Lamin B receptor, isoform CRA_a	LBR	0	92500	347000	185000	281000	723000	240000	441000	541000	711000	0.426158	0.0309542	-1.23054
P29590	Protein PML	PML	3270000	2810000	1070000	3550000	1730000	2000000	912000	478000	305000	863000	2.72707	0.0220048	1.44735
P22626	Heterogeneous nuclear ribonucleoproteins A2/B1	HNRNPA2B1	19700000	57200000	73700000	58800000	51100000	30700000	26100000	13900000	11700000	31600000	2.28509	0.0177649	1.19225
P04632	Calpain small subunit 1	CAPNS1	6500000	2790000	3400000	5500000	3890000	2610000	2900000	1900000	1390000	1980000	2.04824	0.0155971	1.03438
O15269	Serine palmitoyltransferase 1	SPTLC1	298000	366000	718000	1110000	786000	1180000	1650000	722000	1260000	1320000	0.534573	0.0265161	-0.903542
Q9BTQ7	Similar to ribosomal protein L23 (Fragment)		6790000	5190000	4600000	8590000	6670000	8540000	8710000	6960000	11500000	10700000	0.686059	0.0261647	-0.543595
B4DUQ1	cDNA FLJ54552, highly similar to Heterogeneous nuclear ribonucleoprotein K		25900000	26900000	16500000	24800000	24300000	19600000	20400000	8560000	17200000	14400000	1.47705	0.026963	0.562715
A0A384P5S9	Epididymis secretory sperm binding protein		4510000	4700000	2190000	6280000	6970000	1990000	3640000	2320000	1230000	2010000	2.20286	0.0188471	1.13938
P15144	Aminopeptidase N	ANPEP	672000	646000	557000	395000	996000	730000	28100	73500	12100	122000	3.382	0.0252205	1.75788
P28074	Proteasome subunit beta type-5	PSMB5	546000	271000	664000	305000	345000	585000	665000	542000	844000	936000	0.596585	0.0278745	-0.745201
A8KAH9	RAP1A, member of RAS oncogene family	RAP1A	0	0	197000	126000	95300	855000	1200000	217000	590000	556000	0.203969	0.0282845	-2.29358
Q05707	Collagen alpha-1(XIV) chain	COL14A1	5110000	8800000	7260000	2980000	3010000	852000	2830000	1510000	1900000	1250000	3.25581	0.0284631	1.70302
P06401	Progesterone receptor	PGR	1790000	1180000	1370000	463000	1370000	390000	510000	492000	659000	545000	2.37789	0.0286349	1.24968
A0A0K0K1H7	Aconitate hydratase, mitochondrial	HEL-S-284	4100000	4040000	4490000	6150000	6000000	3410000	4540000	2520000	3130000	3460000	1.45252	0.0263339	0.538559
Q9Y6K5	2-5-oligoadenylate synthase 3	OAS3	0	0	41500	1270	0	287000	0	134000	94100	226000	0.115423	0.0700255	-3.115
B4DGI3	TNF receptor-associated factor		0	65100	54400	77400	98400	0	30400	3870	48600	49100	2.23763	0.0284061	1.16197
P08670	Vimentin	VIM	178000000	321000000	224000000	291000000	318000000	160000000	179000000	139000000	173000000	228000000	1.51536	0.0214711	0.599659
Q92520	Protein FAM3C	FAM3C	5930000	1710000	5070000	1940000	4040000	860000	421000	1270000	1370000	1090000	3.72979	0.0293436	1.8991
D6R938	Calcium/calmodulin-dependent protein kinase (CaM kinase) II delta, isoform CRA_e	CAMK2D	249000	236000	0	362000	471000	929000	633000	328000	674000	1000000	0.462262	0.0321715	-1.11322
Q07065	Cytoskeleton-associated protein 4	CKAP4	14400000	12700000	11600000	7950000	7970000	5130000	8870000	5260000	8190000	6330000	1.61693	0.0238064	0.69326
B4DVR4	cDNA FLJ60912, highly similar to Vinexin		956000	692000	453000	1410000	863000	460000	456000	134000	389000	395000	2.38495	0.0172869	1.25396
B4DEM8	cDNA FLJ50118, highly similar to Splicing factor, arginine/serine-rich 4		91300	0	0	188000	0	681000	583000	211000	264000	729000	0.282921	0.108926	-1.82153
O75323	Protein NipSnap homolog 2	NIPSNAP2	5410000	7330000	7290000	13100000	10900000	3460000	4390000	2930000	5010000	6130000	2.00867	0.0187059	1.00624
Q6FGM0	SH3-domain GRB2-like 1	SH3GL1	189000	0	327000	342000	286000	427000	930000	365000	736000	970000	0.417153	0.0307008	-1.26135
A0A024R4M0	Ribosomal protein S9, isoform CRA_a	RPS9	4890000	6670000	11600000	7860000	9520000	3960000	4470000	2350000	4200000	6980000	1.84608	0.0269038	0.884468
A0A384NL63	Epididymis secretory sperm binding protein	HNRPA3	10200000	21900000	29800000	23300000	27900000	14800000	16400000	7590000	6240000	13600000	1.92905	0.0255381	0.947888
Q03252	Lamin-B2	LMNB2	8860000	21200000	10800000	17400000	16400000	11200000	9460000	5320000	2610000	9380000	1.96629	0.0284004	0.975476
V9HWH2	Creatine kinase brain isoform 1	HEL-S-29	9510000	5130000	15600000	10100000	10200000	2830000	5040000	6930000	6960000	2570000	2.07727	0.0255958	1.05469
A0A024R210	Interferon induced transmembrane protein 1 (9-27), isoform CRA_a	IFITM1	7460000	5460000	5350000	2920000	2830000	1080000	2930000	1560000	2800000	2120000	2.2898	0.0207273	1.19522
A0A0A0MSV6	Complement C1q subcomponent subunit B (Fragment)	C1QB	178000	142000	385000	614000	1370000	525000	2180000	1540000	1930000	1260000	0.361668	0.0315814	-1.46726
Q8N6L1	Keratinocyte-associated protein 2	KRTCAP2	0	0	0	572000	1000000	1590000	1600000	1510000	3100000	1780000	0.41023	0.0790048	-1.2855
J3KPX7	Prohibitin	PHB2	5250000	8740000	8100000	8620000	10700000	4760000	5170000	3270000	7490000	6120000	1.54457	0.0317433	0.627208
P25205	DNA replication licensing factor MCM3	MCM3	68500	14000	180000	54600	121000	273000	997000	165000	730000	854000	0.145114	0.0331448	-2.78474
Q99959	Plakophilin-2	PKP2	1410000	420000	216000	466000	243000	120000	3550000	2850000	3560000	2470000	0.219522	0.0191997	-2.18756
Q13308	Inactive tyrosine-protein kinase 7	PTK7	4210000	4860000	8810000	6490000	8510000	4110000	4410000	2120000	4000000	4000000	1.76395	0.0230388	0.818808
A6NJH9	Eukaryotic translation initiation factor 1A, Y-chromosomal	EIF1AY	5770000	2830000	1400000	3370000	4440000	1740000	1550000	918000	632000	1590000	2.76983	0.0341977	1.4698
Q9ULZ3	Apoptosis-associated speck-like protein containing a CARD	PYCARD	3670000	3470000	2760000	2850000	4000000	2560000	1950000	2820000	391000	2370000	1.65989	0.0268873	0.731092
B2R8I2	cDNA, FLJ93914, highly similar to Homo sapiens histidine-rich glycoprotein (HRG), mRNA		328000	253000	263000	118000	384000	641000	800000	583000	1090000	1860000	0.270607	0.034592	-1.88573
B4DI81	Gap junction protein		206000	523000	81100	313000	474000	1090000	1610000	628000	788000	492000	0.346593	0.0232437	-1.52869
D0PNI1	Epididymis luminal protein 4	YWHAZ	12200000	5910000	18500000	17000000	14000000	8130000	6120000	3580000	5490000	10700000	1.98736	0.0282259	0.990854
Q2Q9H2	Glucose-6-phosphate 1-dehydrogenase (Fragment)	G6PD	3000000	2530000	2500000	1150000	1060000	1240000	613000	723000	834000	826000	2.41737	0.0362006	1.27344
Q8N5K1	CDGSH iron-sulfur domain-containing protein 2	CISD2	776000	526000	302000	430000	419000	765000	1060000	526000	743000	836000	0.624173	0.0357373	-0.679982
A0A024R095	Chloride channel CLIC-like 1, isoform CRA_a	CLCC1	170000	127000	0	0	0	14700	79200	8500	0	10000	5.2847	0.0139299	2.40182
Q9H9B4	Sideroflexin-1	SFXN1	348000	0	238000	742000	613000	971000	899000	540000	1060000	917000	0.553054	0.0291978	-0.854506
P51688	N-sulphoglucosamine sulphohydrolase	SGSH	0	0	1320000	1500000	0	662000	0	286000	947000	1150000	1.85222	0.0862034	0.889253
Q09666	Neuroblast differentiation-associated protein AHNAK	AHNAK	11400000	15800000	27700000	31000000	26800000	13000000	13800000	8910000	7930000	12600000	2.00391	0.0377434	1.00282
Q6P1A2	Lysophospholipid acyltransferase 5	LPCAT3	2260000	0	2160000	3290000	3780000	1590000	2340000	887000	1350000	1750000	1.81413	0.0221659	0.859281
B4E273	ADP-ribosylation factor interacting protein 1 (Arfaptin 1), isoform CRA_b	ARFIP1	860000	1260000	0	364000	1140000	202000	268000	131000	335000	163000	4.12193	0.0387501	2.04332
P12110	Collagen alpha-2(VI) chain	COL6A2	950000	4960000	684000	1950000	3110000	2760000	5890000	11000000	6140000	5700000	0.370086	0.0328515	-1.43407
Q59GU6	Sorting nexin 1 isoform a variant (Fragment)		60100	242000	347000	29900	541000	552000	1130000	213000	947000	753000	0.33936	0.0332499	-1.55911
V9HWB7	Epididymis luminal protein 60	HEL60	455000	42600	244000	298000	640000	970000	713000	308000	737000	1180000	0.429785	0.0360571	-1.21831
B2R8A2	cDNA, FLJ93804, highly similar to Homo sapiens gp25L2 protein (HSGP25L2G), mRNA		8920000	5580000	5080000	8750000	7050000	4690000	6170000	3630000	5160000	4040000	1.49346	0.0324061	0.578656
Q9Y4F1	FERM, ARHGEF and pleckstrin domain-containing protein 1	FARP1	0	595000	612000	474000	665000	1070000	931000	517000	1310000	1380000	0.563076	0.0397182	-0.828598
V9HWG3	Epididymis secretory protein Li 45	HEL-S-45	14200000	23700000	15000000	36800000	33300000	8680000	16500000	14700000	5560000	10100000	2.21462	0.0277475	1.14706
P10643	Complement component C7	C7	46300	0	81500	8630	0	129000	127000	383000	681000	454000	0.128175	0.040611	-2.96381
Q9ULC5	Long-chain-fatty-acid--CoA ligase 5	ACSL5	1480000	0	1400000	2950000	2930000	923000	1490000	322000	484000	809000	2.71847	0.0169667	1.4428
Q53F64	Heterogeneous nuclear ribonucleoprotein AB isoform a variant (Fragment)		3180000	947000	3410000	2010000	1970000	1250000	520000	452000	1060000	1680000	2.32104	0.031668	1.21477
Q8IWR8	Ribosomal protein L19 (Fragment)		3440000	1280000	2460000	1870000	2620000	2650000	3710000	3280000	3420000	4070000	0.681261	0.0360051	-0.553721
Q5JSH3	WD repeat-containing protein 44	WDR44	485000	727000	1230000	2470000	1450000	342000	102000	603000	110000	172000	4.78706	0.0411902	2.25914
P13804	Electron transfer flavoprotein subunit alpha, mitochondrial	ETFA	1220000	380000	888000	478000	683000	1070000	1950000	914000	1360000	1200000	0.561903	0.0408238	-0.831606
K7EJX0	Mothers against decapentaplegic homolog 2 (Fragment)	SMAD2	0	263000	289000	0	0	0	900000	361000	815000	645000	0.405733	0.0862412	-1.3014
P10155	60 kDa SS-A/Ro ribonucleoprotein	RO60	1120000	1860000	3970000	3360000	2530000	1410000	960000	850000	846000	1400000	2.34907	0.0423368	1.23209
Q92945	Far upstream element-binding protein 2	KHSRP	5720000	8080000	7140000	11100000	9810000	5100000	7680000	3120000	5820000	5510000	1.53691	0.0408048	0.620031
P15374	Ubiquitin carboxyl-terminal hydrolase isozyme L3	UCHL3	281000	13100	61700	121000	45700	212000	503000	93400	462000	560000	0.285457	0.0336154	-1.80866
B4DVA7	Beta-hexosaminidase		34500	0	111000	0	370000	640000	613000	203000	483000	860000	0.306955	0.0534245	-1.7039
A0A384N6H6	Epididymis secretory sperm binding protein		1710000	2360000	1620000	2190000	2300000	2990000	3440000	1790000	2850000	3230000	0.711888	0.0349748	-0.490278
B4DDX2	cDNA FLJ54590, highly similar to KH domain-containing, RNA-binding, signaltransduction-associated protein 1		0	2960000	6120000	5220000	6880000	3100000	3510000	1080000	3820000	1650000	2.01178	0.0278786	1.00847
Q96HE7	ERO1-like protein alpha	ERO1A	3070000	754000	3160000	2830000	1550000	1000000	762000	727000	715000	1280000	2.53434	0.0432333	1.34161
P36871	Phosphoglucomutase-1	PGM1	2190000	2300000	5200000	3420000	4930000	1480000	2410000	1190000	1660000	2250000	2.00667	0.0278319	1.00481
P62277	40S ribosomal protein S13	RPS13	1300000	2760000	1460000	2180000	2000000	2870000	2950000	1950000	4330000	4420000	0.587167	0.035321	-0.768157
E5RI99	60S ribosomal protein L30 (Fragment)	RPL30	315000	1850000	2820000	3080000	5240000	3950000	5830000	3100000	8170000	7540000	0.465373	0.0429004	-1.10354
A0A1B0GW05	Probable C-mannosyltransferase DPY19L1	DPY19L1	392000	773000	1250000	0	743000	108000	175000	298000	574000	58900	3.25192	0.0220435	1.70129
P62314	Small nuclear ribonucleoprotein Sm D1	SNRPD1	0	377000	352000	376000	987000	2020000	3560000	534000	1780000	1630000	0.27457	0.0451093	-1.86476
J3QQ67	60S ribosomal protein L18 (Fragment)	RPL18	6500000	8710000	6610000	10400000	10900000	11700000	17500000	7880000	14300000	15800000	0.641858	0.036502	-0.639675
Q8IXH7	Negative elongation factor C/D	NELFCD	130000	10900	109000	117000	158000	261000	243000	113000	143000	309000	0.49102	0.040536	-1.02615
A0A024RB14	40S ribosomal protein S26	RPS26	5380000	1570000	1660000	2260000	2100000	4290000	5080000	3800000	4630000	5230000	0.563178	0.0285974	-0.828336
B7Z7P8	Eukaryotic peptide chain release factor subunit 1	ETF1	1080000	0	1420000	2250000	866000	558000	0	236000	738000	285000	3.09081	0.0269686	1.62798
A0A0U1RQF0	Fatty acid synthase	FASN	1160000	415000	571000	452000	902000	741000	1000000	1370000	1390000	1260000	0.607533	0.0442743	-0.718964
A0A024R7I3	RAB8A, member RAS oncogene family, isoform CRA_a	RAB8A	872000	362000	221000	372000	330000	151000	78900	165000	11900	154000	3.84629	0.0460022	1.94347
A0A024QZP6	Core histone macro-H2A	H2AFY2	2970000	9110000	7620000	11600000	9780000	6780000	4610000	2630000	2770000	3670000	2.00782	0.0365536	1.00563
A8KAM8	Platelet-derived growth factor receptor beta		3150000	1820000	2950000	181000	1200000	332000	374000	228000	0	207000	6.5213	0.0461878	2.70516
P62851	40S ribosomal protein S25	RPS25	625000	3390000	3350000	2910000	4800000	2520000	7350000	5320000	10100000	9970000	0.427538	0.0348099	-1.22587
E7EWC2	Ras GTPase-activating-like protein IQGAP2 (Fragment)	IQGAP2	767000	826000	1140000	1710000	0	474000	412000	490000	453000	258000	2.66112	0.0462839	1.41203
Q6NZX3	5-nucleotidase, ecto (CD73)	NT5E	1910000	1160000	1930000	1050000	0	742000	696000	917000	779000	645000	2.00119	0.0466584	1.00086
A0A384ME16	Epididymis secretory sperm binding protein (Fragment)		1300000	0	716000	0	1100000	560000	456000	149000	369000	378000	2.71618	0.00535934	1.44158
Q15020	Squamous cell carcinoma antigen recognized by T-cells 3	SART3	693000	1700000	1750000	0	1390000	849000	633000	363000	0	706000	2.16895	0.0301849	1.117
B4DPW9	cDNA FLJ51929, highly similar to Plastin-3		1500000	1270000	2210000	3120000	2790000	1290000	1490000	691000	1210000	1250000	1.83612	0.0313931	0.876657
P61009	Signal peptidase complex subunit 3	SPCS3	993000	1120000	1250000	1230000	1500000	1470000	1640000	1350000	2350000	1710000	0.715141	0.0358464	-0.483701
F5H7R9	Parathymosin (Fragment)	PTMS	18700000	3920000	16200000	12800000	5440000	2610000	5320000	2580000	3060000	2690000	3.50923	0.0476214	1.81115
Q32Q12	Nucleoside diphosphate kinase	NME1-NME2	640000	0	306000	859000	915000	10600	263000	0	436000	310000	2.66771	0.0414459	1.4156
Q13838	Spliceosome RNA helicase DDX39B	DDX39B	5470000	5500000	14200000	7970000	11600000	6220000	3250000	2240000	4310000	4960000	2.13251	0.0337045	1.09255
P63000	Ras-related C3 botulinum toxin substrate 1	RAC1	1210000	376000	654000	497000	1380000	1300000	1950000	888000	3130000	2270000	0.431642	0.0382724	-1.21209
P07237	Protein disulfide-isomerase	P4HB	15500000	16200000	20900000	19100000	19200000	11300000	15200000	13000000	13100000	18800000	1.27311	0.0443488	0.348356
P38117	Electron transfer flavoprotein subunit beta	ETFB	2040000	2010000	1580000	1830000	1990000	789000	2120000	622000	1140000	1220000	1.60414	0.0315597	0.681802
P27694	Replication protein A 70 kDa DNA-binding subunit	RPA1	0	282000	464000	741000	799000	1050000	941000	524000	1240000	1190000	0.577856	0.0529866	-0.791217
Q7Z4S6	Kinesin-like protein KIF21A	KIF21A	0	7480	19500	2220	17400	0	37700	0	37300	20100	0.367508	0.0328467	-1.44415
P53618	Coatomer subunit beta	COPB1	611000	1710000	2120000	1800000	1330000	1880000	2260000	1930000	2410000	2710000	0.676586	0.0428899	-0.563654
B2RAU8	cDNA, FLJ95131, highly similar to Homo sapiens nucleolar and coiled-body phosphoprotein 1 (NOLC1), mRNA		728000	723000	229000	513000	732000	383000	64000	369000	206000	476000	1.9526	0.0481929	0.965399
Q9BX68	Histidine triad nucleotide-binding protein 2, mitochondrial	HINT2	0	58200	0	0	75400	112000	692000	139000	423000	453000	0.183617	0.161201	-2.44523
P54136	Arginine--tRNA ligase, cytoplasmic	RARS	2120000	1040000	2000000	2010000	3170000	1060000	1250000	818000	1240000	1400000	1.79265	0.0515256	0.842093
O95865	N(G),N(G)-dimethylarginine dimethylaminohydrolase 2	DDAH2	69200000	72300000	28200000	45300000	52700000	23100000	42800000	23300000	36600000	32000000	1.69645	0.0394583	0.76252
Q96CS3	FAS-associated factor 2	FAF2	991000	1290000	2660000	1780000	3150000	808000	941000	633000	936000	999000	2.28654	0.0518455	1.19317
A0A087WUQ6	Glutathione peroxidase	GPX1	2500000	3790000	4160000	4040000	5880000	1750000	1840000	4080000	2040000	2700000	1.64142	0.050383	0.714943
A0A024R6Y2	Nuclear transport factor 2, isoform CRA_a	NUTF2	505000	281000	1080000	2470000	2630000	3010000	3060000	1400000	3040000	3520000	0.496507	0.0494442	-1.01011
A0A2R8Y3X5	Dynamin-like 120 kDa protein, mitochondrial	OPA1	687000	492000	447000	832000	182000	279000	147000	202000	137000	387000	2.29167	0.0382757	1.1964
A0A024RDQ0	Heat shock 105kDa/110kDa protein 1, isoform CRA_a	HSPH1	148000	0	281000	256000	1330000	1160000	808000	1690000	1520000	3240000	0.29921	0.0622588	-1.74077
Q53F20	Acidic (Leucine-rich) nuclear phosphoprotein 32 family, member E variant (Fragment)		0	192000	371000	70700	628000	503000	733000	392000	962000	1160000	0.420567	0.0588808	-1.24959
P61289	Proteasome activator complex subunit 3	PSME3	8600000	775000	3040000	4410000	4020000	583000	559000	417000	1050000	948000	5.86028	0.053075	2.55097
A0A3S6H7E9	Protein arginine N-methyltransferase 1 transcript variant 39	PRMT1	3450000	2660000	4010000	5450000	4650000	2780000	2520000	1790000	2560000	3870000	1.49556	0.0515428	0.580688
G5E972	Lamina-associated polypeptide 2, isoforms beta/gamma	TMPO	973000	484000	293000	417000	1350000	1750000	1730000	595000	1190000	1570000	0.514557	0.0543819	-0.958596
E9PJL7	Alpha-crystallin B chain (Fragment)	CRYAB	0	0	0	2110000	2500000	90900	0	74700	2320000	258000	3.36055	0.122214	1.7487
A0A384NPX8	Cytochrome b-c1 complex subunit Rieske, mitochondrial		1960000	2860000	1300000	3950000	2930000	1540000	1610000	1180000	1150000	1550000	1.84922	0.0563024	0.886915
Q14696	LRP chaperone MESD	MESD	1540000	917000	2000000	1990000	0	1120000	566000	984000	172000	1340000	1.92701	0.0489382	0.946363
B4DLS8	cDNA FLJ55983, highly similar to U4/U6 small nuclear ribonucleoprotein Prp3		1340000	897000	0	466000	278000	838000	3410000	2160000	1170000	2190000	0.381475	0.0650222	-1.39034
D6REQ6	Ribonuclease T2	RNASET2	2020000	2150000	3490000	2910000	4020000	1490000	1280000	2080000	1920000	2640000	1.55048	0.0507239	0.632713
O75400	Pre-mRNA-processing factor 40 homolog A	PRPF40A	327000	348000	258000	343000	305000	412000	421000	349000	326000	521000	0.779202	0.0449768	-0.359931
Q99832	T-complex protein 1 subunit eta	CCT7	2510000	2170000	4590000	3630000	3000000	3530000	4830000	3460000	5390000	5830000	0.690104	0.0577908	-0.535114
F5H365	Protein transport protein SEC23	SEC23A	552000	349000	545000	455000	1280000	817000	839000	1270000	1500000	1090000	0.576686	0.0568837	-0.794142
B5BU72	Phosphatidylinositol-binding clathrin assembly protein isoform 2	PICALM	186000	427000	599000	1050000	875000	268000	202000	118000	303000	239000	2.77611	0.0586172	1.47306
B4DUT7	cDNA FLJ57604, highly similar to GMP synthase (glutamine-hydrolyzing)		472000	12500	73800	38300	0	536000	703000	154000	373000	669000	0.306263	0.0581377	-1.70716
Q86Z22	Epididymis secretory protein Li 297	HEL-S-297	416000	174000	317000	1040000	480000	907000	783000	732000	921000	996000	0.559345	0.0394614	-0.838188
R4GMT0	Alpha-centractin	ACTR1A	590000	53600	170000	0	43000	668000	903000	334000	489000	545000	0.364325	0.0481388	-1.4567
Q13363	C-terminal-binding protein 1	CTBP1	1420000	2150000	2880000	2630000	3420000	1100000	1890000	1410000	1540000	2140000	1.54703	0.0506627	0.629501
B4E357	Dipeptidyl peptidase 3		708000	0	732000	917000	670000	746000	666000	52200	381000	315000	1.75157	0.0671631	0.808652
P49720	Proteasome subunit beta type-3	PSMB3	437000	875000	1180000	2540000	1810000	2790000	2950000	1330000	2730000	2230000	0.568745	0.0590486	-0.814147
V9HW31	ATP synthase subunit beta	HEL-S-271	22100000	38400000	20900000	48800000	37300000	18000000	22700000	17600000	20600000	20600000	1.68342	0.0611855	0.751393
Q5JTV8	Torsin-1A-interacting protein 1	TOR1AIP1	445000	406000	0	274000	0	1120000	851000	310000	1450000	643000	0.428669	0.106506	-1.22206
Q6FI45	S-(hydroxymethyl)glutathione dehydrogenase	ADH5	14700000	5140000	8750000	8720000	7900000	5970000	5650000	2870000	5880000	5010000	1.78132	0.0443085	0.83295
B4DES6	cDNA FLJ52441, highly similar to Zinc finger protein 512		142000	149000	98700	43300	111000	474000	350000	92200	254000	200000	0.397022	0.0622978	-1.33271
Q09028	Histone-binding protein RBBP4	RBBP4	2510000	2560000	985000	1300000	2090000	1000000	1230000	1390000	836000	921000	1.75656	0.061639	0.812749
Q9C0C2	182 kDa tankyrase-1-binding protein	TNKS1BP1	270000	329000	177000	542000	0	700000	559000	422000	454000	593000	0.603922	0.044674	-0.727565
A0A024RA52	Proteasome subunit alpha type	PSMA2	0	0	1100000	699000	1390000	364000	642000	53700	615000	449000	2.50271	0.0201816	1.32349
H0YFA4	Cysteine-rich protein 2 (Fragment)	CRIP2	72300	574000	295000	551000	414000	543000	922000	426000	1020000	594000	0.54388	0.0614226	-0.878639
P31930	Cytochrome b-c1 complex subunit 1, mitochondrial	UQCRC1	2040000	4640000	3260000	3030000	4830000	1730000	3060000	1920000	2330000	2150000	1.59071	0.0491598	0.669667
H0YD13	CD44 antigen	CD44	2350000	998000	1920000	1040000	756000	536000	459000	534000	995000	701000	2.19039	0.0646691	1.13119
A0A024QZD5	Small nuclear ribonucleoprotein 70kDa polypeptide (RNP antigen), isoform CRA_b	SNRP70	2350000	4910000	3820000	5330000	5390000	3070000	3340000	2420000	2310000	3430000	1.49623	0.0483211	0.581327
B3KU67	Staphylococcal nuclease domain-containing protein		24200000	16400000	19900000	2770000	3870000	1830000	2840000	2030000	3680000	2610000	5.16859	0.065709	2.36977
A0A087X054	Hypoxia up-regulated protein 1	HYOU1	5630000	8320000	12700000	12400000	13600000	5120000	6870000	4570000	9550000	7050000	1.58776	0.0574203	0.66699
B2R923	cDNA, FLJ94174		0	142000	113000	458000	389000	500000	567000	243000	701000	944000	0.466159	0.0758209	-1.10111
B1AKG0	Complement factor H-related protein 1	CFHR1	1750000	1130000	304000	1210000	354000	173000	249000	327000	426000	143000	3.60243	0.0661757	1.84897
F8VUX1	Nucleosome assembly protein 1-like 1 (Fragment)	NAP1L1	51500	298000	1110000	749000	2160000	1380000	2340000	1660000	2530000	1320000	0.473294	0.0607386	-1.07919
Q15149	Plectin	PLEC	1050000	7070000	6910000	7680000	9980000	2930000	3210000	3440000	2500000	2230000	2.28442	0.0670126	1.19183
Q9NX46	ADP-ribose glycohydrolase ARH3	ADPRHL2	558000	0	247000	385000	307000	120000	163000	174000	210000	297000	1.94113	0.0323863	0.956897
H3BNC9	Uncharacterized protein		4950000	3350000	3450000	6080000	6170000	2560000	2980000	2630000	4090000	4060000	1.47059	0.0590745	0.556393
P0DOX7	Immunoglobulin kappa light chain		784000	0	99700	0	0	769000	1700000	1550000	2150000	2660000	0.250227	0.0638179	-1.99869
B4DGN8	cDNA FLJ53377, highly similar to Procollagen-lysine, 2-oxoglutarate 5-dioxygenase 1		240000	70700	22100	0	0	87400	317000	316000	637000	430000	0.31032	0.103532	-1.68817
A0A024QYU9	Eukaryotic translation initiation factor 3 subunit C	EIF3S8	1020000	2650000	4550000	3460000	2970000	1140000	1720000	1100000	1820000	1810000	1.93017	0.068846	0.948729
Q8WX93	Palladin	PALLD	2220000	4030000	3220000	6890000	5750000	1410000	2760000	2090000	3080000	2420000	1.8801	0.0491257	0.910811
Q96IR1	RPS4X protein (Fragment)	RPS4X	7630000	2880000	6450000	2380000	2900000	6130000	7830000	4870000	8100000	9810000	0.605335	0.067779	-0.724195
P18085	ADP-ribosylation factor 4	ARF4	6900000	1650000	2040000	2100000	1540000	4070000	5960000	4050000	6510000	6250000	0.530179	0.0603378	-0.915449
A0A087X253	AP complex subunit beta	AP2B1	1390000	3000000	5450000	5370000	4310000	1840000	2250000	1400000	2670000	2030000	1.9156	0.0710107	0.937799
P52701	DNA mismatch repair protein Msh6	MSH6	14700	670000	650000	1950000	1350000	170000	124000	39400	130000	125000	7.87678	0.0710968	2.97761
P35998	26S proteasome regulatory subunit 7	PSMC2	3020000	1160000	1970000	2510000	2980000	1570000	1940000	1240000	1080000	1560000	1.5751	0.0552001	0.655445
B2RDF5	SUMO-activating enzyme subunit 2		1680000	508000	790000	1080000	542000	1520000	2270000	813000	1940000	1450000	0.575504	0.0720177	-0.797103
Q9GZT3	SRA stem-loop-interacting RNA-binding protein, mitochondrial	SLIRP	93900	399000	0	79300	377000	361000	911000	460000	334000	562000	0.451484	0.0801164	-1.14725
P02452	Collagen alpha-1(I) chain	COL1A1	6200000	37600000	10400000	21600000	37000000	19000000	68100000	58500000	75300000	29100000	0.4512	0.0647967	-1.14816
Q14657	EKC/KEOPS complex subunit LAGE3	LAGE3	0	681	455	0	0	1150	0	0	0	1250	0.473333	0.0361664	-1.07907
Q53ZR1	Bumetanide-sensitive Na-K-Cl cotransporter	SLC12A2	1160000	1030000	1310000	281000	0	297000	540000	235000	293000	350000	2.75583	0.0748056	1.46249
V9HWF4	Phosphoglycerate kinase	HEL-S-68p	9320000	8970000	21800000	19200000	23500000	9020000	8380000	5160000	11000000	12200000	1.80922	0.0568658	0.855369
Q02818	Nucleobindin-1	NUCB1	2530000	974000	2440000	1920000	3230000	1240000	1550000	1490000	608000	1680000	1.6891	0.0633668	0.756254
A0PJK4	NUP43 protein (Fragment)	NUP43	0	40800	93800	154000	0	151000	294000	0	0	227000	0.429464	0.0723103	-1.21939
Q9Y6G9	Cytoplasmic dynein 1 light intermediate chain 1	DYNC1LI1	275000	256000	755000	0	728000	148000	73200	107000	171000	222000	3.49071	0.0772905	1.80352
P11717	Cation-independent mannose-6-phosphate receptor	IGF2R	298000	532000	885000	816000	848000	602000	400000	322000	346000	366000	1.65963	0.0620784	0.730859
P49748	Very long-chain specific acyl-CoA dehydrogenase, mitochondrial	ACADVL	1800000	31100000	29100000	30700000	33300000	9830000	5370000	17900000	13200000	10600000	2.21441	0.0576071	1.14692
P05198	Eukaryotic translation initiation factor 2 subunit 1	EIF2S1	1910000	0	973000	1110000	738000	593000	621000	289000	451000	702000	2.22656	0.0290836	1.15482
Q9BVJ7	Dual specificity protein phosphatase 23	DUSP23	3880000	1560000	1270000	1480000	985000	702000	795000	277000	531000	769000	2.98471	0.0783839	1.57759
Q53GW1	Vesicle transport-related protein isoform a variant (Fragment)		922000	1130000	1210000	1220000	672000	657000	784000	903000	864000	714000	1.31413	0.0626498	0.394103
Q5HYD9	Uncharacterized protein DKFZp686M0619 (Fragment)	DKFZp686M0619	378000	886000	0	789000	962000	1080000	1560000	726000	1540000	994000	0.638771	0.0894463	-0.646629
A0A384MR53	Epididymis secretory sperm binding protein		2660000	783000	819000	1020000	1990000	696000	551000	0	135000	911000	2.53711	0.0892056	1.34319
P25705	ATP synthase subunit alpha, mitochondrial	ATP5F1A	25200000	25600000	16100000	25700000	16600000	15500000	20600000	12900000	14800000	18300000	1.33009	0.0726392	0.411519
V9HWP0	Pentaxin	HEL-S-92n	516000	415000	447000	0	59800	85300	1290000	1050000	768000	1560000	0.378106	0.0897306	-1.40314
Q5U000	Cathepsin Z		2840000	2220000	2510000	2560000	3990000	3000000	2260000	1210000	1120000	1860000	1.49418	0.0792677	0.579354
A0A0J9YXC7	LIM and senescent cell antigen-like-containing domain protein	LIMS4	0	0	279000	0	329000	473000	623000	180000	821000	795000	0.525588	0.223576	-0.927996
Q6ZR64	HBV PreS1-transactivated protein 1	MXRA7	129000	256000	251000	144000	210000	500000	0	346000	0	697000	0.384964	0.00844848	-1.3772
Q5BKZ1	DBIRD complex subunit ZNF326	ZNF326	220000	219000	3510	57200	8010	258000	114000	143000	332000	336000	0.42918	0.0807679	-1.22035
Q06323	Proteasome activator complex subunit 1	PSME1	5500000	4680000	8980000	10300000	12300000	5200000	5050000	3280000	5390000	6240000	1.65978	0.0601764	0.73099
Q9H1E5	Thioredoxin-related transmembrane protein 4	TMX4	1690000	1430000	392000	1650000	1520000	870000	1180000	583000	382000	805000	1.74921	0.0717059	0.806707
P61160	Actin-related protein 2	ACTR2	9310000	7320000	8150000	12000000	11700000	6270000	6940000	5090000	9330000	8690000	1.3348	0.0807563	0.416625
E9PI68	Signal peptidase complex subunit 2	SPCS2	0	1020000	1240000	1210000	81100	1730000	1830000	1240000	1380000	1620000	0.569087	0.0417673	-0.81328
Q9UNM1	Chaperonin 10-related protein (Fragment)	EPFP1	117000	0	730000	360000	939000	0	988000	0	987000	1050000	0.532066	0.0820831	-0.910323
P11216	Glycogen phosphorylase, brain form	PYGB	2790000	1840000	1500000	3090000	4040000	1310000	1470000	1150000	2770000	958000	1.73152	0.0786993	0.792041
R4GN98	Protein S100 (Fragment)	S100A6	8550000	0	1300000	4390000	326000	17800000	13400000	8270000	1910000	9780000	0.355893	0.095191	-1.49048
P08236	Beta-glucuronidase	GUSB	1110000	4050000	6060000	8840000	6410000	2790000	1510000	573000	2240000	4310000	2.31725	0.0696956	1.21242
Q9NUQ9	Protein FAM49B	FAM49B	32600	0	304000	651000	191000	1100000	718000	256000	502000	889000	0.42518	0.0900199	-1.23385
P52597	Heterogeneous nuclear ribonucleoprotein F	HNRNPF	5270000	2950000	5110000	4860000	4630000	3500000	3960000	2640000	3220000	4370000	1.28999	0.0807395	0.367365
B0QYK0	RNA-binding protein EWS	EWSR1	3530000	25400000	32500000	31900000	5980000	2780000	6380000	2420000	7840000	8100000	3.60865	0.0843168	1.85146
Q53FF5	p47 protein isoform a variant (Fragment)		1140000	2540000	1240000	1670000	2050000	983000	988000	1250000	1260000	1200000	1.52086	0.0841864	0.604886
A0A0S2Z4Q3	CCHC-type zinc finger nucleic acid binding protein isoform 1 (Fragment)	CNBP	247000	106000	397000	154000	357000	687000	317000	254000	435000	813000	0.503192	0.0741418	-0.990818
P22087	rRNA 2-O-methyltransferase fibrillarin	FBL	4360000	4290000	4540000	7270000	7420000	4530000	4780000	2350000	2440000	4730000	1.48062	0.0835599	0.566198
P62318	Small nuclear ribonucleoprotein Sm D3	SNRPD3	6990000	8530000	9510000	10200000	6300000	6770000	6740000	3560000	6670000	7750000	1.31883	0.0857373	0.39926
A0A024QZQ2	Prosaposin (Variant Gaucher disease and variant metachromatic leukodystrophy), isoform CRA_b	PSAP	16600000	27200000	11800000	27900000	24700000	17200000	12800000	8470000	8060000	21500000	1.59047	0.0851473	0.669458
B7Z4V2	cDNA FLJ51907, highly similar to Stress-70 protein, mitochondrial		1930000	2040000	1310000	2950000	3350000	3200000	3900000	1930000	3800000	3840000	0.694661	0.0879606	-0.525619
O75506	Heat shock factor-binding protein 1	HSBP1	656000	3300000	0	2560000	971000	995000	143000	67500	377000	34000	5.78951	0.0877876	2.53344
A0A024R151	Solute carrier family 44, member 1, isoform CRA_a	SLC44A1	450000	303000	0	0	216000	0	0	137000	0	101000	2.71429	0.10618	1.44057
Q5CAQ5	Epididymis secretory sperm binding protein	TRA1	37600000	17700000	32500000	26000000	41100000	19100000	19700000	14100000	27600000	25800000	1.4572	0.0795889	0.543196
A0A024QZT0	Epididymis secretory sperm binding protein	VDAC2	5420000	5830000	10800000	11700000	8210000	5960000	6820000	3640000	5180000	6060000	1.51699	0.0716719	0.601214
P10768	S-formylglutathione hydrolase	ESD	107000	221000	91400	92800	333000	663000	610000	121000	172000	621000	0.386465	0.0701811	-1.37159
Q13636	Ras-related protein Rab-31	RAB31	2090000	1150000	0	1140000	0	503000	1050000	177000	656000	521000	2.51118	0.0254155	1.32837
A0A140VK69	Aspartate aminotransferase		358000	1100000	671000	459000	474000	307000	383000	178000	302000	419000	1.927	0.0890474	0.946355
Q6ICQ8	ARHG protein (Fragment)	ARHG	229000	278000	113000	250000	394000	717000	755000	335000	238000	396000	0.517821	0.0722963	-0.949476
P17844	Probable ATP-dependent RNA helicase DDX5	DDX5	1980000	3790000	2640000	3860000	4420000	1680000	2080000	1610000	2640000	3310000	1.47438	0.0859134	0.56011
A0A024R4X1	Protein kinase C and casein kinase substrate in neurons 2, isoform CRA_a	PACSIN2	6530000	0	11900000	4420000	0	927000	810000	583000	798000	454000	10.6616	0.0899877	3.41436
B3KSW0	CDP-diacylglycerol--inositol 3-phosphatidyltransferase	CDIPT	201000	4210000	2990000	3830000	4720000	1350000	1660000	1050000	1490000	1560000	2.24346	0.0909607	1.16573
P41208	Centrin-2	CETN2	0	1000	17500	20200	18100	111000	92100	476	0	105000	0.184071	0.0911561	-2.44166
F1T0B3	ATP-dependent RNA helicase DDX1	DDX1	3280000	2230000	2900000	2660000	5270000	2670000	2400000	897000	2060000	2260000	1.58841	0.0829529	0.667586
A8KA83	Epididymis secretory sperm binding protein		583000	460000	75600	327000	753000	673000	1060000	533000	537000	870000	0.598584	0.0912066	-0.740374
P27348	14-3-3 protein theta	YWHAQ	9810000	3670000	16300000	8210000	7790000	4970000	4670000	2320000	3320000	7650000	1.99651	0.0759508	0.997481
B7Z9I1	Medium-chain-specific acyl-CoA dehydrogenase, mitochondrial	ACADM	1250000	4160000	2490000	0	6440000	0	97500	798000	224000	2460000	4.00615	0.0744605	2.00222
Q9NTX5	Ethylmalonyl-CoA decarboxylase	ECHDC1	136000	0	64000	156000	622000	744000	485000	255000	606000	705000	0.437388	0.074345	-1.19301
H0YHG0	Uncharacterized protein (Fragment)		1650000	1920000	2780000	1680000	2320000	1770000	1890000	875000	1730000	1370000	1.3556	0.0910921	0.438931
O14745	Na(+)/H(+) exchange regulatory cofactor NHE-RF1	SLC9A3R1	3790000	3740000	1680000	0	744000	162000	1150000	870000	568000	527000	3.79692	0.0924794	1.92483
P23193	Transcription elongation factor A protein 1	TCEA1	774000	134000	112000	426000	864000	1180000	897000	501000	569000	1260000	0.524166	0.0926797	-0.931904
Q16555	Dihydropyrimidinase-related protein 2	DPYSL2	1450000	620000	2750000	2120000	3040000	4840000	3540000	1570000	2760000	4170000	0.591232	0.0907892	-0.758203
B4DJ81	NADH-ubiquinone oxidoreductase 75 kDa subunit, mitochondrial	NDUFS1	62100	897000	525000	1400000	2140000	1710000	2090000	1390000	1940000	1830000	0.560725	0.0707675	-0.834634
A0A286YFF7	Palmitoyl-protein thioesterase 1	PPT1	979000	713000	797000	604000	1050000	1400000	2960000	911000	1140000	1620000	0.515876	0.0957062	-0.954904
Q9HAU0	Pleckstrin homology domain-containing family A member 5	PLEKHA5	595000	638000	849000	156000	173000	27400	0	0	225000	0	3.82092	0.189575	1.93392
P43034	Platelet-activating factor acetylhydrolase IB subunit alpha	PAFAH1B1	1140000	0	1780000	1710000	1520000	1220000	1540000	977000	719000	1310000	1.33325	0.101105	0.414944
O60487	Myelin protein zero-like protein 2	MPZL2	905000	4860000	1020000	12100000	5110000	83300	550000	94500	121000	1220000	11.5985	0.097284	3.53587
A0A024R7M8	Uncharacterized protein	LOC115098	1060000	600000	489000	691000	1030000	744000	235000	387000	0	521000	1.6407	0.103369	0.714311
Q86YI5	Acetyltransferase component of pyruvate dehydrogenase complex	DLAT	284000	428000	495000	801000	981000	844000	806000	747000	924000	1050000	0.683825	0.0802376	-0.5483
O15371	Eukaryotic translation initiation factor 3 subunit D	EIF3D	1080000	329000	610000	419000	0	271000	245000	81100	224000	267000	2.80075	0.0987011	1.48582
Q8WUA4	General transcription factor 3C polypeptide 2	GTF3C2	59500	9940000	10300000	5360000	0	139000	0	1480000	0	0	7.92449	0.19652	2.98632
A0A024RAS8	Heme binding protein 1, isoform CRA_a	HEBP1	691000	312000	1320000	624000	518000	1010000	1030000	840000	1340000	1100000	0.651316	0.0836325	-0.618571
Q9GZV0	cDNA FLJ12454 fis, clone NT2RM1000555, highly similar to UNR PROTEIN		420000	0	0	270000	612000	112000	0	6600	261000	308000	2.52472	0.0741316	1.33613
B2R642	cDNA, FLJ92775, highly similar to Homo sapiens melanoma cell adhesion molecule (MCAM), mRNA		0	0	1320000	456000	1180000	127000	385000	96400	246000	281000	4.33915	0.100138	2.11741
A0A1S5UZ18	Calpastatin	CAST	0	0	64300	273000	265000	635000	136000	416000	341000	533000	0.487061	0.139613	-1.03782
V9HW35	Peroxiredoxin	HEL-S-55	7990000	9620000	16000000	10600000	10200000	9530000	7100000	7070000	7590000	8700000	1.36059	0.0798608	0.444233
A0A384NKS6	Clusterin		4510000	1930000	1250000	654000	1620000	306000	421000	489000	627000	1150000	3.3291	0.103518	1.73513
O15042	U2 snRNP-associated SURP motif-containing protein	U2SURP	12400	673000	109000	166000	178000	318000	449000	312000	724000	1130000	0.388135	0.100109	-1.36537
B4DHE8	RNA-binding protein Musashi homolog 2	MSI2	0	330000	385000	656000	244000	609000	683000	474000	521000	756000	0.663408	0.0738514	-0.592032
A0A140VJX1	Testicular tissue protein Li 198		1420000	114000	122000	1010000	141000	1410000	1230000	1190000	794000	1070000	0.492975	0.0842247	-1.02041
A8K962	cDNA FLJ77827, highly similar to Human upstream binding factor (hUBF)		921000	1940000	4300000	2190000	2020000	1070000	1540000	959000	679000	1330000	2.03854	0.104263	1.02754
I3L1P8	Mitochondrial 2-oxoglutarate/malate carrier protein (Fragment)	SLC25A11	1190000	2470000	3440000	3160000	4230000	1720000	2360000	1280000	2080000	1650000	1.59406	0.0825429	0.672705
B7Z544	cDNA FLJ51742, highly similar to Inter-alpha-trypsin inhibitor heavy chain H4		935000	1540000	2940000	1080000	2040000	263000	1090000	644000	989000	1540000	1.88577	0.0944037	0.915155
A0A024RC00	CTP synthase	CTPS2	678000	0	517000	0	0	424000	481000	124000	335000	296000	1.7997	0.0624379	0.847755
B1AQP2	Prefoldin subunit 2	PFDN2	0	408000	1270000	578000	698000	912000	1210000	904000	1440000	1360000	0.633797	0.078278	-0.657908
B1AK88	F-actin-capping protein subunit beta	CAPZB	5830000	7010000	6800000	8000000	9560000	6150000	6940000	5030000	5710000	6560000	1.22409	0.0930529	0.291706
B4E3A4	cDNA FLJ57283, highly similar to Actin, cytoplasmic 2		0	1090000	1130000	2750000	3100000	726000	955000	0	798000	747000	2.50155	0.105378	1.32282
A0A384MDR8	Pyruvate dehydrogenase E1 component subunit beta		2010000	1800000	2560000	2260000	996000	1260000	1850000	977000	1000000	1600000	1.43951	0.0988856	0.525577
Q9HDC9	Adipocyte plasma membrane-associated protein	APMAP	5080000	3410000	3290000	3890000	2210000	2920000	3400000	1790000	2080000	2580000	1.40016	0.0989009	0.485588
B5BU83	Stathmin	STMN1	10000000	1820000	9980000	7700000	4800000	3000000	2950000	1620000	4920000	5210000	1.93785	0.0892283	0.954459
Q9UJU6	Drebrin-like protein	DBNL	1800000	1180000	902000	2830000	662000	566000	505000	529000	878000	871000	2.20185	0.106784	1.13872
O43143	Pre-mRNA-splicing factor ATP-dependent RNA helicase DHX15	DHX15	673000	4240000	4700000	1910000	3190000	1700000	1170000	762000	1480000	1880000	2.10426	0.106392	1.07331
H3BNX8	Cytochrome c oxidase subunit 5A, mitochondrial	COX5A	4380000	1430000	1140000	1780000	1440000	2980000	3100000	2100000	5890000	4070000	0.560639	0.107113	-0.834855
A0A384NL93	Epididymis secretory sperm binding protein		6610000	6980000	4110000	5180000	7610000	4440000	5120000	4170000	3570000	6100000	1.30299	0.103079	0.381828
B3KX16	cDNA FLJ44469 fis, clone UTERU2026090, highly similar to Cartilage-associated protein		97300	441000	737000	282000	868000	570000	883000	521000	1300000	970000	0.571466	0.107995	-0.807261
M0QXB4	Coatomer protein complex, subunit epsilon, isoform CRA_g	COPE	417000	4270000	1050000	9460000	6050000	816000	1170000	250000	1000000	875000	5.16833	0.108263	2.3697
G3V1B6	MICOS complex subunit MIC26	APOO	1480000	2310000	879000	2030000	3500000	885000	1350000	1480000	934000	1010000	1.80226	0.107978	0.849809
Q9H773	dCTP pyrophosphatase 1	DCTPP1	61800	0	0	20500	19700	69500	68900	0	128000	250000	0.263362	0.125515	-1.92488
A0A024R2F9	Transmembrane protein 43 isoform 1 (Fragment)	TMEM43	1040000	2800000	1810000	5610000	3460000	2010000	1870000	922000	633000	1200000	2.21854	0.086767	1.14961
Q8NBJ5	Procollagen galactosyltransferase 1	COLGALT1	282000	142000	424000	612000	1120000	650000	1240000	341000	1760000	1450000	0.474178	0.102937	-1.0765
A0A059RBC5	NADH-ubiquinone oxidoreductase chain 3 (Fragment)	ND3	1130000	463000	0	383000	564000	1250000	1400000	888000	888000	729000	0.615907	0.0958483	-0.699216
B1AKR6	Dynein light chain roadblock-type 1	DYNLRB1	220000	624000	1110000	1040000	1460000	984000	1660000	1180000	1370000	1570000	0.658486	0.098686	-0.602775
F2Z2Y4	Pyridoxal kinase	PDXK	626000	0	435000	668000	997000	543000	374000	153000	370000	627000	1.64852	0.0936019	0.721175
P35754	Glutaredoxin-1	GLRX	0	0	555000	0	682000	493000	356000	358000	313000	571000	1.47896	0.0723529	0.564581
O96008	Mitochondrial import receptor subunit TOM40 homolog	TOMM40	1680000	3230000	2400000	3360000	3640000	1860000	2650000	2230000	2170000	1650000	1.35511	0.0969037	0.438414
A0A024RDV8	TSC22 domain family, member 1, isoform CRA_a	TSC22D1	1830000	718000	698000	2180000	971000	877000	186000	0	0	725000	2.14664	0.167017	1.10208
Q53G40	Beta-galactosidase (Fragment)		612000	376000	4780000	2490000	1760000	461000	452000	206000	447000	514000	4.81635	0.115952	2.26794
Q12874	Splicing factor 3A subunit 3	SF3A3	734000	1460000	2570000	2580000	2730000	1380000	1350000	1050000	1150000	1210000	1.64072	0.115708	0.714326
Q49AN9	Small nuclear ribonucleoprotein G	SNRPG	0	4500000	2470000	4370000	6620000	3360000	2740000	1450000	1680000	3930000	1.70593	0.0831409	0.770556
A0A0S2Z4Y4	Clathrin interactor 1 isoform 1 (Fragment)	CLINT1	551000	437000	667000	1820000	1460000	366000	352000	279000	907000	251000	2.29002	0.10137	1.19536
A0A024R9I0	V-type proton ATPase subunit C	ATP6V1C1	677000	0	0	0	891000	0	0	0	314000	404000	2.18384	0.0671679	1.12687
Q53G71	Calreticulin variant (Fragment)		15500000	15800000	10700000	20900000	25800000	11200000	13100000	11100000	13000000	14700000	1.40571	0.118871	0.491294
A0A024R6B5	Heat shock 70kDa protein 2, isoform CRA_a	HSPA2	2780000	4860000	5900000	4710000	1560000	2120000	2300000	2070000	3170000	2370000	1.64672	0.11855	0.719592
P01024	Complement C3	C3	805000	6390000	7240000	7630000	6080000	3300000	8210000	9960000	14200000	12900000	0.579473	0.111572	-0.787187
A0A140T9R1	Flotillin (Fragment)	FLOT1	721000	707000	1110000	2840000	1380000	520000	553000	348000	616000	837000	2.35143	0.119313	1.23354
Q53GF9	Full-length cDNA 5-PRIME end of clone CS0DF013YM24 of Fetal brain of Homo sapiens (Human) variant (Fragment)		8400000	4060000	1930000	5230000	7240000	1700000	2440000	2970000	5210000	2830000	1.77294	0.106441	0.826142
B3KNN7	cDNA FLJ30049 fis, clone ADRGL1000033, highly similar to 26S proteasome non-ATPase regulatory subunit 3		1090000	875000	1310000	1570000	1730000	1630000	2040000	1300000	1540000	1820000	0.789316	0.116596	-0.341326
Q63ZY3	KN motif and ankyrin repeat domain-containing protein 2	KANK2	0	867000	787000	1580000	1220000	914000	914000	254000	351000	982000	1.63031	0.114362	0.705144
Q9P0K7	Ankycorbin	RAI14	2060000	1110000	397000	590000	673000	526000	381000	252000	483000	261000	2.5381	0.120437	1.34375
Q6NS36	Ferritin (Fragment)	FTH1	5950000	1220000	1640000	3330000	4580000	9780000	4650000	3470000	4630000	6620000	0.573585	0.118242	-0.801921
P04275	von Willebrand factor	VWF	1040000	1910000	799000	4770000	2710000	897000	1290000	1030000	346000	640000	2.67166	0.121422	1.41774
Q9Y3U8	60S ribosomal protein L36	RPL36	3010000	2410000	5590000	4930000	4790000	3430000	7560000	4120000	8090000	9770000	0.628753	0.108805	-0.669434
A0A024R4E7	Peroxisomal biogenesis factor 11B, isoform CRA_a	PEX11B	423000	1900000	1180000	2190000	3640000	774000	567000	1170000	622000	934000	2.29481	0.122484	1.19838
P62070	Ras-related protein R-Ras2	RRAS2	442000	0	1030000	139000	818000	405000	80200	91800	195000	177000	3.19942	0.0596301	1.67781
B9EIS5	PCM1 protein	PCM1	0	1970	8820	3090	9240	1440	607	0	1970	3130	3.23492	0.0883435	1.69373
Q59FY9	LEPREL2 protein variant (Fragment)		0	0	582000	256000	405000	104000	263000	93700	210000	268000	2.20695	0.0375971	1.14206
A0A087X142	Septin-8	SEPTIN8	0	631000	214000	501000	558000	286000	0	0	95000	0	2.49869	0.127668	1.32117
B4DU58	cDNA FLJ51488, highly similar to Macrophage capping protein		2790000	0	88000	471000	392000	3260000	3280000	1250000	1420000	2340000	0.40487	0.10404	-1.30447
Q9HB40	Retinoid-inducible serine carboxypeptidase	SCPEP1	1140000	1600000	1050000	1890000	3630000	1030000	1160000	940000	870000	763000	1.95465	0.123803	0.966911
Q9BSQ6	RPL13A protein (Fragment)	RPL13A	4680000	3920000	8510000	4900000	9430000	3230000	6470000	3600000	4150000	2470000	1.57831	0.115857	0.658384
P16401	Histone H1.5	H1-5	83700000	78000000	27700000	49400000	33900000	34000000	29400000	16900000	37600000	43300000	1.69169	0.104694	0.758463
A0A2R8Y811	40S ribosomal protein S14 (Fragment)	RPS14	991000	2560000	2550000	3820000	4000000	3870000	5690000	2410000	6160000	3450000	0.645088	0.122512	-0.632432
A4FU77	SNRNP200 protein (Fragment)	SNRNP200	1180000	2540000	2130000	2790000	1310000	1470000	1230000	952000	1400000	1730000	1.46712	0.105677	0.552986
K9JA46	Epididymis luminal secretory protein 52	EL52	21900000	7620000	18400000	11000000	11100000	10100000	9260000	5960000	5540000	12800000	1.60376	0.113834	0.681455
Q53FP8	Calponin (Fragment)		233000	0	4320000	2560000	2630000	981000	1030000	286000	514000	566000	3.60638	0.125559	1.85055
F8W6I7	Heterogeneous nuclear ribonucleoprotein A1	HNRNPA1	17400000	14500000	15600000	14300000	27400000	13300000	13300000	7080000	14300000	16000000	1.39419	0.11809	0.479423
Q9BUT1	3-hydroxybutyrate dehydrogenase type 2	BDH2	1980000	1290000	4220000	3480000	4430000	1790000	2040000	713000	1560000	2990000	1.69361	0.118481	0.760102
E9PGT1	Translin	TSN	0	0	1400000	783000	1580000	463000	317000	194000	1020000	1300000	1.90397	0.125739	0.929008
A0A384MDR3	Ferritin	FTL	129000	679000	4840000	8350000	6170000	12300000	8940000	2590000	5610000	11200000	0.49626	0.125913	-1.01083
E9PKZ0	60S ribosomal protein L8 (Fragment)	RPL8	892000	665000	420000	1400000	1860000	1480000	2320000	655000	2530000	1870000	0.591417	0.124946	-0.757752
A0A384DVU0	Neuropathy target esterase	PNPLA6	1180000	0	0	1450000	380000	34600	255000	111000	323000	349000	4.67711	0.1288	2.22562
B3KUZ8	Aspartate aminotransferase		885000	4290000	5080000	6510000	6240000	2930000	2560000	2080000	1900000	3840000	1.7284	0.107254	0.789437
Q15293	Reticulocalbin-1	RCN1	13200000	4520000	4860000	3910000	3720000	2850000	3370000	1410000	2930000	2530000	2.30787	0.130358	1.20656
F5H442	Tumor susceptibility gene 101 protein	TSG101	0	0	2720000	4080000	0	476000	238000	47700	785000	338000	9.02	0.000763001	3.17313
Q1W6G4	LUC7-like (S. cerevisiae)	LUC7L	178000	40300	24300	64600	65100	186000	98400	58100	143000	240000	0.513163	0.129869	-0.96251
Q05CV3	C8B protein (Fragment)	C8B	132000	123000	290000	0	0	89400	359000	314000	583000	401000	0.520118	0.188743	-0.94309
P09525	Annexin A4	ANXA4	13900000	8120000	13200000	16800000	15700000	9150000	17300000	4750000	5500000	8090000	1.51194	0.126891	0.596405
O43707	Alpha-actinin-4	ACTN4	7810000	8710000	11200000	26000000	17100000	8810000	9060000	5660000	7060000	8480000	1.81264	0.133286	0.858096
Q2L6I2	ABC50 protein	ABCF1	781000	0	520000	532000	245000	377000	241000	278000	277000	315000	1.74563	0.13412	0.803749
D3DSW3	Pyridoxal phosphate homeostasis protein	PROSC	0	0	38700	190000	313000	414000	423000	150000	286000	838000	0.42768	0.191571	-1.22539
B7Z3H8	cDNA FLJ57997, highly similar to Transmembrane GTPase MFN2		0	1050000	0	1550000	0	281000	301000	86500	0	368000	5.01688	0.00426115	2.32679
Q8TDJ5	Tyrosine-protein kinase receptor	TFG/ALK	4940000	1080000	2300000	2670000	1750000	1210000	1660000	706000	1420000	1580000	1.93735	0.134239	0.954083
A6NFX8	ADP-sugar pyrophosphatase	NUDT5	479000	0	0	167000	210000	603000	709000	258000	489000	496000	0.558382	0.115683	-0.840675
O14907	Tax1-binding protein 3	TAX1BP3	747000	259000	1010000	809000	777000	927000	1470000	769000	923000	941000	0.716103	0.137018	-0.48176
A0A1W2PNR9	Immediate early response 3-interacting protein 1	IER3IP1	294000	0	13300	0	0	339000	706000	480000	577000	804000	0.264367	0.0406443	-1.91939
A0A384NL38	UDP-glucose 4-epimerase		64900	452000	292000	713000	477000	222000	176000	0	0	0	2.00894	0.315556	1.00644
P04083	Annexin A1	ANXA1	18900000	11700000	4160000	12800000	13300000	10200000	7900000	5310000	9710000	5280000	1.5849	0.119985	0.664388
P10253	Lysosomal alpha-glucosidase	GAA	10800	278000	451000	554000	209000	394000	2780000	270000	1040000	1190000	0.264857	0.136726	-1.91671
Q0D2N8	SARM1 protein (Fragment)	SARM1	0	2680000	1430000	5150000	0	480000	190000	0	775000	0	6.4083	0.136909	2.67994
Q53HU6	Biglycan (Fragment)		82200	987000	1470000	2940000	2540000	1100000	2010000	3890000	4230000	3270000	0.553048	0.136882	-0.854523
D3DRP5	Chromosome 9 open reading frame 19, isoform CRA_a (Fragment)	C9orf19	1030000	831000	273000	1500000	725000	1790000	2180000	814000	796000	1610000	0.606259	0.134056	-0.721995
H0Y9V7	Calcium-transporting ATPase type 2C member 1 (Fragment)	ATP2C1	499000	0	154000	0	243000	577000	484000	462000	557000	609000	0.555349	0.0295763	-0.848534
Q9C005	Protein dpy-30 homolog	DPY30	543000	2630000	1220000	3670000	1940000	1180000	718000	845000	637000	1560000	2.0249	0.138613	1.01785
B4DXF3	cDNA FLJ57650, highly similar to Bleomycin hydrolase		0	0	7140000	2140000	4360000	865000	860000	662000	1620000	1580000	4.06897	0.138647	2.02466
G8JLA2	Myosin light polypeptide 6	MYL6	29800000	19500000	25900000	40200000	29400000	21200000	28100000	17400000	22200000	23500000	1.28826	0.12509	0.36542
Q16181	Septin-7	SEPTIN7	1450000	1620000	391000	1500000	1260000	1670000	1780000	1090000	2170000	1850000	0.726752	0.136666	-0.460464
B7Z7L9	cDNA FLJ56173, highly similar to U4/U6.U5 tri-snRNP-associated protein 2		0	0	1020000	954000	1270000	941000	664000	488000	820000	1180000	1.32095	0.178347	0.401581
A8K3A8	cDNA FLJ75085, highly similar to Homo sapiens glutaminyl-tRNA synthetase (QARS), mRNA		406000	1360000	4060000	1210000	2400000	686000	842000	785000	549000	763000	2.60303	0.138433	1.38019
Q13938	Calcyphosin	CAPS	38300000	8730000	10900000	5360000	7590000	4060000	1940000	4970000	789000	2930000	4.82538	0.139206	2.27064
Q13242	Serine/arginine-rich splicing factor 9	SRSF9	7330000	3540000	4350000	1820000	1390000	1630000	2220000	1790000	1450000	1560000	2.13064	0.139041	1.09128
P55268	Laminin subunit beta-2	LAMB2	0	0	43200	0	16400	92700	0	400000	0	226000	0.124391	0.166413	-3.00704
A8K9K1	Calcium-transporting ATPase		731000	0	603000	440000	1720000	52600	0	642000	102000	0	3.28961	0.166813	1.71791
A8KAP9	cDNA FLJ78448, highly similar to Homo sapiens argininosuccinate synthetase (ASS), transcript variant 1, mRNA		0	0	0	430000	165000	1070000	1160000	0	323000	465000	0.394301	0.234369	-1.34263
D3GKD9	G-gamma globin Paulinia variant	HBG2	0	0	1220000	0	1170000	0	783000	462000	1350000	149000	1.74198	0.256567	0.80073
P35659	Protein DEK	DEK	17400000	12800000	2800000	2480000	3300000	3270000	2040000	1670000	2070000	1540000	3.66195	0.142005	1.87261
P51149	Ras-related protein Rab-7a	RAB7A	1590000	3980000	5200000	5210000	7410000	2640000	3490000	2520000	3600000	2430000	1.59332	0.142078	0.67204
B4DNC2	cDNA FLJ51906, highly similar to Heat-shock protein beta-6		382000	17000	5640	577000	845000	22300	245000	23900	26200	21400	5.3915	0.142071	2.43069
Q96I99	Succinate--CoA ligase [GDP-forming] subunit beta, mitochondrial	SUCLG2	756000	1690000	3480000	3070000	2460000	1390000	1990000	1440000	1250000	861000	1.65286	0.120573	0.724968
Q5M7Z9	TARS protein (Fragment)	TARS	237000	0	0	0	395000	815000	366000	73600	1270000	1330000	0.4099	0.322273	-1.28666
A0A2U3TZN6	Peripheral plasma membrane protein CASK	CASK	0	421000	578000	0	0	565000	314000	118000	306000	109000	1.76877	0.195412	0.822745
P24666	Low molecular weight phosphotyrosine protein phosphatase	ACP1	1760000	2020000	4720000	3080000	2810000	1630000	2360000	1730000	1800000	2110000	1.49429	0.143012	0.579459
B4DUR7	cDNA FLJ52763, highly similar to Adaptin ear-binding coat-associated protein 2		277000	0	0	0	464000	618000	0	0	779000	509000	0.583158	0.120176	-0.77804
P25398	40S ribosomal protein S12	RPS12	2280000	5780000	4410000	5540000	5260000	4300000	3950000	2360000	2820000	3750000	1.35448	0.135412	0.437741
G5E9X3	Fibronectin type III domain containing 3A, isoform CRA_f	FNDC3A	515000	0	1560000	1550000	0	574000	461000	274000	0	344000	2.92398	0.144378	1.54793
P01023	Alpha-2-macroglobulin	A2M	3610000	3500000	7400000	5070000	5440000	2960000	3120000	4180000	2740000	5100000	1.38232	0.137954	0.467092
A0A140VK53	Testicular secretory protein Li 53		459000	458000	0	0	396000	215000	289000	41100	596000	228000	1.59837	0.226502	0.676605
C9J4M6	DNA-directed RNA polymerase subunit beta	POLR2B	167000	0	0	0	28700	310000	431000	243000	265000	326000	0.310635	0.0213754	-1.68671
Q5JQ44	Uncharacterized protein DKFZp547A0616 (Fragment)	DKFZp547A0616	0	562000	0	0	742000	515000	401000	164000	440000	495000	1.61787	0.0841205	0.694092
B2R514	cDNA, FLJ92300, Homo sapiens COP9 subunit 6 (MOV34 homolog, 34 kD) (COPS6), mRNA		148000	0	771000	712000	923000	954000	1260000	623000	925000	1140000	0.651265	0.119829	-0.618684
Q9NSE4	Isoleucine--tRNA ligase, mitochondrial	IARS2	818000	1000000	0	0	314000	241000	277000	188000	284000	194000	3.00113	0.145907	1.5855
P24539	ATP synthase F(0) complex subunit B1, mitochondrial	ATP5PB	4240000	5270000	2940000	6350000	5640000	3630000	4560000	2560000	4280000	3750000	1.30138	0.137863	0.380047
P00450	Ceruloplasmin	CP	2670000	4750000	14500000	3770000	7100000	2210000	2710000	2410000	2820000	3650000	2.37609	0.147257	1.24859
P29622	Kallistatin	SERPINA4	0	0	1040000	0	689000	76300	0	117000	764000	589000	2.23631	0.161409	1.16112
A0A384NPM7	Epididymis secretory sperm binding protein	SCCPDH	826000	753000	2920000	2080000	1730000	1250000	943000	646000	673000	1170000	1.77467	0.150923	0.82755
Q99497	Protein/nucleic acid deglycase DJ-1	PARK7	8470000	1760000	2640000	2590000	2740000	5580000	7490000	4460000	4410000	7760000	0.612795	0.143187	-0.706524
B4DJJ4	Granulysin, isoform CRA_d	GNLY	0	517000	0	0	665000	11300000	3110000	490000	0	4960000	0.119033	0.153597	-3.07056
Q02952	A-kinase anchor protein 12	AKAP12	0	9610	0	0	3490	196000	13700	0	123000	23300	0.0735955	0.274128	-3.76424
P53621	Coatomer subunit alpha	COPA	5320000	1340000	3400000	3260000	7170000	1600000	2990000	1880000	2850000	2400000	1.74829	0.154268	0.805947
Q53S54	Uncharacterized protein CUL3 (Fragment)	CUL3	184000	765000	2290000	331000	2010000	422000	434000	270000	349000	287000	3.16686	0.154181	1.66305
B4DZB1	cDNA FLJ59645, highly similar to 116 kDa U5 small nuclear ribonucleoprotein component		1640000	3080000	1430000	4030000	3160000	2190000	2350000	932000	1210000	2060000	1.52597	0.144489	0.609723
A0A024R9N6	EH-domain containing 4, isoform CRA_a	EHD4	575000	0	1260000	1630000	0	450000	654000	423000	411000	432000	2.43671	0.155734	1.28493
A0A024R2M7			314000	47300	58200	82200	0	344000	238000	65600	266000	391000	0.480703	0.152073	-1.05678
A0A1S5UZ31	TRIO and F-actin-binding protein	TRIOBP	565000	717000	224000	397000	700000	280000	393000	0	0	0	1.5471	0.301339	0.629569
V9HW25	Epididymis secretory protein Li 273	HEL-S-273	2730000	1700000	1090000	7440000	2740000	998000	889000	1790000	0	1070000	2.64588	0.156955	1.40375
A0A0C4DFV9	Protein SET	SET	35000000	10400000	16200000	14500000	17000000	13100000	13500000	7880000	4520000	15800000	1.69891	0.143731	0.764605
P07108	Acyl-CoA-binding protein	DBI	362000	1290000	4330000	6090000	4740000	2070000	1270000	1220000	1260000	1550000	2.28114	0.157397	1.18975
P26641	Elongation factor 1-gamma	EEF1G	2690000	3300000	3770000	4340000	4830000	2910000	3520000	1720000	3120000	3670000	1.26707	0.156702	0.341494
P26599	Polypyrimidine tract-binding protein 1	PTBP1	0	4640000	1870000	5070000	9170000	8680000	9190000	4680000	9120000	8670000	0.642972	0.122153	-0.637172
Q6FIC5	Chloride intracellular channel protein	CLIC4	932000	0	237000	296000	505000	1030000	1450000	457000	396000	1170000	0.546858	0.175376	-0.870763
C9JFE4	COP9 signalosome complex subunit 1	GPS1	1060000	1270000	1720000	3700000	2290000	1350000	1150000	793000	585000	1920000	1.73163	0.145878	0.792132
A0A024R094	Poly(A) binding protein interacting protein 1, isoform CRA_a	PAIP1	3400000	663000	1100000	189000	1150000	182000	483000	243000	327000	490000	3.76928	0.159281	1.91429
A5YKK6	CCR4-NOT transcription complex subunit 1	CNOT1	723000	661000	869000	3100000	1260000	631000	796000	209000	370000	647000	2.49265	0.159232	1.31768
Q9BQE5	Apolipoprotein L2	APOL2	2640000	0	424000	1140000	748000	998000	13200	215000	2530	428000	3.73628	0.0996927	1.9016
A0A0J9YYL3	Poly(U)-binding-splicing factor PUF60 (Fragment)	PUF60	542000	496000	633000	567000	1520000	1440000	3620000	345000	1590000	1430000	0.446053	0.138124	-1.16471
P00441	Superoxide dismutase [Cu-Zn]	SOD1	7570000	4200000	13700000	9400000	18400000	6730000	6650000	5220000	5560000	7870000	1.66313	0.161546	0.733899
Q8NFV4	Protein ABHD11	ABHD11	83600	105000	0	513000	504000	598000	349000	470000	671000	535000	0.574533	0.110692	-0.799538
P84103	Serine/arginine-rich splicing factor 3	SRSF3	1310000	1750000	4350000	2750000	6700000	2980000	1530000	49500	2330000	1190000	2.08676	0.149897	1.06127
P01871	Immunoglobulin heavy constant mu	IGHM	4220000	1630000	1230000	1180000	3120000	2120000	1990000	3720000	6400000	8800000	0.494138	0.145781	-1.01701
B2RBP3	cDNA, FLJ95615, highly similar to Homo sapiens ubiquitin-activating enzyme E1C (UBA3 homolog, yeast)(UBE1C), mRNA		0	228000	187000	596000	0	703000	300000	418000	939000	761000	0.539891	0.16586	-0.88926
O75821	Eukaryotic translation initiation factor 3 subunit G	EIF3G	1570000	0	0	0	1020000	674000	282000	243000	0	672000	2.76857	0.0279277	1.46914
P13674	Prolyl 4-hydroxylase subunit alpha-1	P4HA1	1410000	652000	1500000	552000	2040000	888000	631000	1020000	511000	683000	1.64854	0.137602	0.721189
P21266	Glutathione S-transferase Mu 3	GSTM3	4140000	94700	2450000	1980000	1910000	827000	1470000	595000	1050000	1080000	2.10568	0.162396	1.07428
D6RAA6	Transmembrane protein 33 (Fragment)	TMEM33	0	486000	3300000	1550000	2100000	705000	592000	722000	1070000	823000	2.37602	0.162734	1.24855
B7Z2Z1	cDNA FLJ59523, highly similar to Scaffold attachment factor B		1360000	0	715000	0	906000	749000	831000	155000	0	594000	1.7066	0.146555	0.771123
A0A384MR03	Epididymis secretory sperm binding protein		3500000	13400000	5370000	10700000	10700000	2650000	4260000	7820000	7330000	5080000	1.60906	0.151097	0.686222
A0A024RC48	Polypeptide N-acetylgalactosaminyltransferase	GALNT1	195000	0	0	220000	399000	141000	101000	91400	206000	152000	1.9622	0.0496664	0.972474
Q96M27	Protein PRRC1	PRRC1	0	0	886000	101000	122000	681000	964000	595000	1170000	1070000	0.412574	0.0705984	-1.27727
P04839	Cytochrome b-245 heavy chain	CYBB	3580000	392000	1490000	2330000	1600000	1540000	780000	697000	671000	1200000	1.92144	0.141933	0.942188
P61224	Ras-related protein Rap-1b	RAP1B	896000	2660000	328000	2920000	1840000	2750000	3170000	5590000	1890000	1780000	0.569433	0.162863	-0.812401
P42224	Signal transducer and activator of transcription 1-alpha/beta	STAT1	509000	405000	1470000	1230000	807000	3290000	1590000	826000	996000	1540000	0.536399	0.151696	-0.898622
A0A024R1K8	Splicing factor 3a, subunit 1, 120kDa, isoform CRA_a	SF3A1	2110000	2180000	2070000	1980000	2540000	1690000	2500000	934000	1720000	1890000	1.24571	0.148237	0.316964
P46060	Ran GTPase-activating protein 1	RANGAP1	907000	240000	615000	2500000	1800000	1880000	1980000	1560000	1730000	2440000	0.632117	0.146006	-0.661737
Q9ULL0	Acrosomal protein KIAA1210	KIAA1210	3250000	1520000	589000	0	656000	174000	268000	407000	585000	495000	3.89774	0.168497	1.96264
Q6IB11	PGRMC1 protein	PGRMC1	41100000	30800000	30700000	14800000	21700000	15300000	18800000	13000000	20000000	30600000	1.42375	0.164099	0.509692
Q9NPD3	Exosome complex component RRP41	EXOSC4	0	0	69800	55600	0	151000	0	852000	0	468000	0.127872	0.169169	-2.96723
Q7Z2K6	Endoplasmic reticulum metallopeptidase 1	ERMP1	387000	2580000	3760000	3450000	4270000	2010000	2390000	953000	1870000	1390000	1.67735	0.147474	0.746182
D3DVQ1	Leucine zipper-EF-hand containing transmembrane protein 1, isoform CRA_a	LETM1	1090000	957000	831000	1200000	1320000	556000	1140000	467000	1090000	897000	1.30072	0.16173	0.379314
P61964	WD repeat-containing protein 5	WDR5	535000	844000	0	0	0	649000	227000	58100	172000	381000	2.31827	0.0932578	1.21305
A0A024R9W5	HECT, UBA and WWE domain containing 1, isoform CRA_b	HUWE1	72900	159000	370000	493000	530000	591000	470000	178000	607000	839000	0.605177	0.170189	-0.724571
Q53FT3	Protein Hikeshi	HIKESHI	971000	419000	585000	72000	140000	228000	86400	77400	136000	294000	2.66123	0.170927	1.41209
P61158	Actin-related protein 3	ACTR3	10200000	3080000	5510000	8230000	5060000	4910000	4410000	2540000	4650000	4990000	1.49209	0.150784	0.577337
A0A1U9X7H4	CFB		721000	2150000	1140000	1650000	862000	665000	1820000	2330000	2370000	2690000	0.660557	0.168944	-0.598245
D3DUZ3	Interferon, gamma-inducible protein 16, isoform CRA_a	IFI16	1910000	4700000	12800000	5300000	2720000	2820000	2920000	1310000	1830000	2490000	2.41249	0.172369	1.27052
B4E266	cDNA FLJ58466, highly similar to Leucyl-tRNA synthetase, cytoplasmic		603000	1300000	3180000	2890000	2490000	1270000	1450000	1100000	1030000	1530000	1.63997	0.172978	0.713668
Q9Y678	Coatomer subunit gamma-1	COPG1	4620000	958000	3770000	3550000	2240000	1450000	2780000	1660000	1900000	1920000	1.55901	0.149847	0.640631
O95831	Apoptosis-inducing factor 1, mitochondrial	AIFM1	1190000	7620000	2540000	3350000	4940000	2060000	1740000	1730000	2560000	2400000	1.87226	0.17371	0.90478
P30049	ATP synthase subunit delta, mitochondrial	ATP5F1D	2090000	1470000	361000	1330000	1080000	888000	749000	858000	180000	1180000	1.64228	0.166454	0.715703
A0A024R201	Proteasome (Prosome, macropain) 26S subunit, non-ATPase, 13, isoform CRA_a	PSMD13	614000	946000	382000	1160000	1580000	951000	1150000	2180000	1340000	1270000	0.679437	0.175411	-0.557588
P05787	Keratin, type II cytoskeletal 8	KRT8	29800000	31500000	16300000	71700000	46700000	29700000	23700000	25500000	17700000	21300000	1.66243	0.175191	0.73329
B2R4D5	Actin-related protein 2/3 complex subunit 3		1340000	0	1810000	2270000	1830000	1570000	1040000	1220000	1390000	1960000	1.26219	0.1677	0.335925
Q6I9U9	LGMN protein	LGMN	306000	172000	367000	587000	663000	1590000	551000	286000	486000	1330000	0.493754	0.153205	-1.01813
Q8IXB1	DnaJ homolog subfamily C member 10	DNAJC10	572000	423000	479000	219000	464000	374000	854000	355000	792000	703000	0.70078	0.164719	-0.512967
Q15717	ELAV-like protein 1	ELAVL1	3720000	6300000	7450000	7720000	6910000	6310000	6140000	2830000	4870000	4870000	1.28297	0.17446	0.359492
P20339	Ras-related protein Rab-5A	RAB5A	3200000	627000	674000	1160000	815000	561000	457000	171000	646000	654000	2.60185	0.176853	1.37954
Q59F44	Cytochrome b-5 isoform 1 variant (Fragment)		1930000	1620000	75600	0	2040000	928000	842000	605000	316000	401000	2.29043	0.177653	1.19562
A0A024R7C7	Interleukin enhancer binding factor 3, 90kDa, isoform CRA_d	ILF3	5350000	9580000	8720000	7680000	9560000	7580000	7280000	4930000	5780000	8020000	1.21733	0.174984	0.283716
A8K5Y7	cDNA FLJ78655, highly similar to Homo sapiens exportin 5 (XPO5), mRNA		97000	0	0	4730	146000	136000	96100	112000	258000	233000	0.494412	0.164107	-1.01621
B4DY09	Interleukin enhancer-binding factor 2	ILF2	655000	11700000	10000000	17100000	19600000	7660000	3600000	4580000	7360000	8830000	1.84374	0.179852	0.882635
P02765	Alpha-2-HS-glycoprotein	AHSG	716000	842000	283000	797000	1290000	662000	2060000	921000	861000	2340000	0.573933	0.163789	-0.801045
P53384	Cytosolic Fe-S cluster assembly factor NUBP1	NUBP1	1210000	569000	0	854000	0	598000	656000	200000	398000	731000	1.69893	0.101451	0.764625
A0A024R702	Brain specific protein, isoform CRA_a	CGI-38	41600	1170000	0	1280000	815000	459000	208000	424000	269000	0	2.43132	0.17991	1.28174
Q9P1F3	Costars family protein ABRACL	ABRACL	1400000	7440	1130000	647000	402000	275000	27600	0	387000	510000	2.39176	0.202569	1.25807
D6RAN4	60S ribosomal protein L9 (Fragment)	RPL9	1620000	2110000	7500000	3890000	6070000	2720000	2360000	1080000	2930000	2850000	1.77471	0.18096	0.827581
P09238	Stromelysin-2	MMP10	0	651000	1000000	335000	0	330000	372000	89200	0	354000	2.31226	0.0895941	1.2093
Q6IBG1	MYL9 protein	MYL9	913000	2030000	2710000	7280000	4290000	2150000	2030000	1910000	1020000	1130000	2.09017	0.180806	1.06362
V9HWG0	Chromobox homolog 5 (HP1 alpha homolog, Drosophila), isoform CRA_b	HEL25	1080000	458000	1320000	1040000	1870000	1690000	2200000	925000	1190000	2520000	0.676598	0.180598	-0.563629
V9HWI5	Cofilin 1 (Non-muscle), isoform CRA_b	HEL-S-15	2450000	4810000	2940000	10100000	10400000	9740000	13000000	5070000	7540000	11900000	0.649735	0.178944	-0.622076
C9JLU1	DNA-directed RNA polymerases I, II, and III subunit RPABC3 (Fragment)	POLR2H	349000	911000	1140000	4300000	2690000	824000	920000	513000	510000	832000	2.60906	0.183069	1.38353
P29144	Tripeptidyl-peptidase 2	TPP2	413000	466000	1260000	1720000	796000	525000	583000	300000	375000	834000	1.77875	0.162711	0.830867
A8K4C8	60S ribosomal protein L13	RPL13	7480000	6410000	8730000	4190000	7670000	7050000	9660000	5830000	11500000	9850000	0.7856	0.180313	-0.348132
A0A384N6H1	Epididymis secretory sperm binding protein		15500000	8310000	20900000	16500000	23300000	10000000	12400000	7770000	13400000	18100000	1.37036	0.180167	0.454553
B9EGI2	Myosin phosphatase Rho interacting protein	MPRIP	0	1600000	694000	424000	189000	148000	143000	124000	200000	370000	3.68909	0.184438	1.88326
B4DJF4	cDNA FLJ51216, highly similar to Ras-related protein Rab-36		0	3870	0	1730	0	6340	6430	0	0	6400	0.438185	0.184218	-1.19039
Q3B874	STRN protein (Fragment)	STRN	439000	467000	0	0	0	0	386000	364000	135000	0	1.53559	0.226459	0.618796
P51148	Ras-related protein Rab-5C	RAB5C	1970000	463000	1380000	1540000	1420000	1880000	2310000	919000	2020000	2180000	0.727575	0.183676	-0.458831
A0A1W2PRU0	Alpha-endosulfine	ENSA	3120000	723000	1290000	0	2020000	934000	1320000	392000	763000	1090000	1.98739	0.111323	0.990872
O43660	Pleiotropic regulator 1	PLRG1	401000	518000	0	151000	357000	296000	338000	82000	176000	208000	1.62159	0.149694	0.69741
A0A024QZ22	PRA1 family protein	PRAF2	1570000	2310000	1820000	4120000	3640000	1360000	2690000	1120000	1630000	2330000	1.47426	0.177421	0.559992
O15229	Kynurenine 3-monooxygenase	KMO	0	0	186000	69200	0	0	379000	208000	958000	196000	0.293165	0.319929	-1.77022
Q96IX5	ATP synthase membrane subunit DAPIT, mitochondrial	ATP5MD	3850000	4020000	2550000	3130000	4750000	3330000	3080000	3370000	2380000	3020000	1.20553	0.173987	0.269672
Q32P28	Prolyl 3-hydroxylase 1	P3H1	1330000	343000	1180000	184000	372000	875000	595000	986000	1790000	1500000	0.593282	0.184296	-0.753209
X5D2J9	General transcription factor IIi isoform D (Fragment)	GTF2I	817000	1910000	3780000	2140000	2920000	1380000	1650000	812000	1840000	1820000	1.54186	0.165601	0.624668
Q01970	1-phosphatidylinositol 4,5-bisphosphate phosphodiesterase beta-3	PLCB3	58400	12200	9680	6860	13500	19600	814000	394000	72700	22100	0.0761041	0.187877	-3.71588
A0A140VK27	Leukotriene A(4) hydrolase		2710000	1320000	6680000	2370000	2540000	2040000	1840000	1390000	832000	2140000	1.89517	0.187759	0.922328
B7Z3Q4	Alkylglycerone-phosphate synthase		0	779000	755000	1050000	3240000	811000	82500	423000	215000	676000	3.29785	0.188263	1.72153
V9HWC6	Peptidyl-prolyl cis-trans isomerase	HEL-S-39	39500000	52000000	94800000	77900000	71000000	39200000	57400000	42400000	64900000	50600000	1.31709	0.173709	0.397356
B7Z5S9	AP-2 complex subunit alpha		2240000	1310000	1140000	1210000	3480000	1020000	1070000	1030000	1140000	1550000	1.61446	0.188238	0.69105
B4DSM6	cDNA FLJ54057, highly similar to Neutral alpha-glucosidase AB		9200000	6700000	10100000	11400000	8350000	6520000	7940000	4940000	7590000	10200000	1.23017	0.183099	0.298857
A0A024RAB6	Heparan sulfate proteoglycan 2 (Perlecan), isoform CRA_b	HSPG2	1600000	641000	1050000	1610000	2020000	862000	1140000	639000	944000	1330000	1.40814	0.173941	0.493789
B4DUE0	cDNA FLJ58627		557000	0	1690000	350000	1020000	562000	514000	142000	517000	270000	2.25499	0.188755	1.17312
Q13445	Transmembrane emp24 domain-containing protein 1	TMED1	602000	222000	119000	608000	652000	726000	953000	265000	633000	769000	0.658398	0.189532	-0.602968
P62330	ADP-ribosylation factor 6	ARF6	660000	1880000	6600000	4430000	4670000	2470000	1500000	1160000	2430000	2250000	1.85933	0.189513	0.894781
E7EWP0	NADH dehydrogenase [ubiquinone] 1 beta subcomplex subunit 5, mitochondrial	NDUFB5	115000	0	0	125000	584000	430000	0	523000	701000	617000	0.483781	0.102415	-1.04757
A0A024R877	Delta-aminolevulinic acid dehydratase	ALAD	83500	41500	450000	642000	0	509000	629000	423000	416000	797000	0.548396	0.141646	-0.866711
A0A140VJP2	Methionine adenosyltransferase 2 subunit beta		0	0	2370000	856000	1500000	741000	1040000	291000	505000	1150000	2.11341	0.0746444	1.07957
A0A024R8A7	HCG31253, isoform CRA_a	hCG_31253	300000	326000	42700	215000	395000	481000	1630000	129000	780000	339000	0.380679	0.189755	-1.39335
A0A2R8Y8A7	Sorting nexin-27	SNX27	0	3790000	37900000	5070000	10400000	808000	199000	2210000	368000	313000	18.3299	0.189762	4.19613
Q9BXP5	Serrate RNA effector molecule homolog	SRRT	666000	250000	0	78800	651000	689000	712000	331000	663000	1010000	0.604185	0.173001	-0.726938
P06733	Alpha-enolase	ENO1	18100000	21800000	18200000	24700000	38900000	28800000	42700000	18200000	32800000	41800000	0.740718	0.188736	-0.433003
A0A024QZY1	JTV1 gene, isoform CRA_a	JTV1	216000	501000	376000	462000	1310000	714000	1090000	690000	839000	1090000	0.64775	0.175795	-0.62649
A8K897	Nuclear pore complex protein Nup93		683000	1200000	1010000	1640000	1040000	1000000	990000	435000	459000	1150000	1.38151	0.192168	0.466243
Q8TAS0	ATP synthase subunit gamma (Fragment)		135000	1620000	8610000	3250000	5190000	1480000	1280000	1450000	0	1560000	2.60728	0.191283	1.38254
H0YNG3	Signal peptidase complex catalytic subunit SEC11	SEC11A	533000	959000	2520000	3250000	3180000	1070000	1390000	473000	1600000	1380000	1.76594	0.169421	0.820436
A8K525	cDNA FLJ76817, highly similar to Homo sapiens non-POU domain containing, octamer-binding (NONO), mRNA		15500000	14400000	13500000	15000000	14800000	11800000	13600000	8810000	14600000	15300000	1.14179	0.197538	0.191294
A8K583	cDNA FLJ77126, highly similar to Homo sapiens zinc finger protein 638 (ZNF638), transcript variant 1, mRNA (Fragment)		3660000	515000	521000	123000	431000	1920000	872000	4680000	2260000	1990000	0.447876	0.192637	-1.15883
Q16270	Insulin-like growth factor-binding protein 7	IGFBP7	0	464000	15500	778000	565000	223000	182000	254000	192000	84000	2.4365	0.192799	1.28481
B2RAR6	cDNA, FLJ95068, highly similar to Homo sapiens eukaryotic translation elongation factor 1 delta (guanine nucleotide exchange protein) (EEF1D), transcript variant 1, mRNA		5800000	3880000	4280000	6290000	8310000	3840000	6050000	2260000	4980000	4220000	1.3377	0.191184	0.41976
P07737	Profilin-1	PFN1	31900000	23200000	56700000	38600000	67300000	31600000	30300000	24500000	34900000	32900000	1.4118	0.194062	0.497539
A0A024R718	Nicotinamide phosphoribosyltransferase	PBEF1	38500	505000	356000	1330000	1930000	2380000	1430000	546000	1770000	1300000	0.560127	0.192659	-0.836175
Q92522	Histone H1x	H1FX	2490000	11900000	8420000	13200000	9070000	10500000	5990000	2680000	2930000	6310000	1.58677	0.191213	0.666089
A0A024R5H0	Barrier to autointegration factor 1, isoform CRA_a	BANF1	4630000	1690000	1400000	3890000	4010000	6350000	5180000	2580000	3100000	5250000	0.695459	0.195524	-0.523963
B3KSE0	Heme oxygenase		523000	997000	1170000	1080000	2140000	548000	937000	468000	1120000	701000	1.56598	0.180013	0.647064
Q86UX7	Fermitin family homolog 3	FERMT3	640000	413000	599000	894000	122000	1590000	1410000	2940000	267000	305000	0.409705	0.196748	-1.28734
O94776	Metastasis-associated protein MTA2	MTA2	425000	661000	146000	1130000	1330000	1190000	1280000	784000	924000	1280000	0.676438	0.180977	-0.56397
A0A140VJF3	Testicular tissue protein Li 27		3100000	825000	3250000	1850000	1890000	1980000	2140000	827000	804000	1380000	1.53064	0.189987	0.614136
O95169	NADH dehydrogenase [ubiquinone] 1 beta subcomplex subunit 8, mitochondrial	NDUFB8	407000	601000	2080000	785000	1270000	1510000	1330000	1320000	1700000	1600000	0.68941	0.199775	-0.536565
Q9NQC3	Reticulon-4	RTN4	4980000	6810000	1350000	7730000	6100000	3690000	4840000	2500000	4210000	3000000	1.47862	0.178017	0.56425
Q01813	ATP-dependent 6-phosphofructokinase, platelet type	PFKP	332000	0	445000	498000	435000	346000	0	347000	424000	65500	1.44609	0.176718	0.532156
E1NZA1	Peroxisome proliferator activated receptor interacting complex protein	PRIC295	746000	643000	864000	1110000	1160000	827000	1030000	527000	606000	546000	1.27913	0.195138	0.355162
A0A024R040	Succinyl-CoA:3-ketoacid-coenzyme A transferase	OXCT1	0	0	2500000	0	4350000	519000	614000	724000	586000	0	5.60786	0.201514	2.48745
A0A087WYP2	Selenoprotein H	SELENOH	4600000	560000	97500	608000	1130000	364000	133000	0	12300	104000	9.12506	0.202259	3.18983
Q05DS5	SFRP1 protein (Fragment)	SFRP1	3410000	576000	2430000	0	1120000	409000	456000	575000	1390000	1350000	2.25359	0.132252	1.17222
E9PBS1	Multifunctional protein ADE2 (Fragment)	PAICS	1910000	879000	1910000	998000	2070000	1940000	2670000	1110000	2920000	1960000	0.732736	0.200875	-0.448635
B7Z3E5	cDNA FLJ53573, highly similar to Myosin Ic		2550000	1780000	1370000	1730000	1100000	2170000	1420000	668000	630000	1030000	1.44137	0.201866	0.527436
Q6NUR7	Ezrin	EZR	2020000	2280000	2780000	4150000	1980000	2090000	1900000	1460000	2390000	2200000	1.31574	0.181346	0.395871
Q6FG43	Flotillin	FLOT2	1050000	0	560000	1720000	867000	687000	492000	483000	0	921000	1.62485	0.180299	0.700311
K7ELQ9	Transmembrane protein 205 (Fragment)	TMEM205	2030000	3700000	1500000	3050000	3220000	1680000	2560000	2170000	2500000	1200000	1.33531	0.195775	0.417176
Q8N5Z7	60S ribosomal protein L6	RPL6	10000000	4250000	2250000	6500000	4830000	3330000	4090000	3070000	3090000	4330000	1.55388	0.203766	0.635876
Q15599	Na(+)/H(+) exchange regulatory cofactor NHE-RF2	SLC9A3R2	0	81200	136000	127000	305000	76100	103000	50700	108000	77500	1.95401	0.204708	0.966437
A8K3Z5	Nucleoporin NUP53		143000	9.42	0	81900	0	389000	194000	70600	80700	148000	0.424854	0.265764	-1.23496
P11142	Heat shock cognate 71 kDa protein	HSPA8	26200000	24900000	21700000	28000000	45100000	30000000	48700000	26900000	37500000	42500000	0.786099	0.203139	-0.347217
Q96KP4	Cytosolic non-specific dipeptidase	CNDP2	11800000	6990000	7840000	11800000	12800000	8520000	10400000	4430000	6940000	9910000	1.27438	0.20562	0.349793
P15927	Replication protein A 32 kDa subunit	RPA2	3400000	7950000	1750000	1120000	1990000	1940000	1610000	984000	454000	1820000	2.38102	0.205166	1.25158
P62258	14-3-3 protein epsilon	YWHAE	16300000	10700000	17100000	26600000	19800000	16200000	14800000	7010000	18900000	10300000	1.34653	0.202009	0.429242
B3KPY9	cDNA FLJ32482 fis, clone SKNMC2001324, highly similar to Importin-4		0	0	2630000	1470000	0	104000	406000	430000	0	553000	5.4923	0.204125	2.45741
A8K7B1	cDNA FLJ78384, highly similar to Homo sapiens RUN and FYVE domain containing 1 (RUFY1), mRNA		591000	0	0	685000	531000	468000	279000	0	0	0	1.61267	0.0869022	0.689454
B4DJQ8	cDNA FLJ55694, highly similar to Dipeptidyl-peptidase 1		0	1400000	1010000	3790000	1980000	2230000	636000	169000	1610000	318000	2.06025	0.17859	1.04282
Q7Z4V5	Hepatoma-derived growth factor-related protein 2	HDGFL2	1070000	1070000	104000	1090000	1630000	1100000	377000	0	91800	579000	1.84896	0.217439	0.886715
A0A024R2C5	Vacuolar protein sorting 4B (Yeast), isoform CRA_a	VPS4B	778000	248000	785000	654000	752000	573000	329000	317000	425000	703000	1.37069	0.204066	0.454898
G8JLH9	Signal transducer and activator of transcription	STAT3	242000	594000	1430000	1010000	1460000	820000	710000	201000	568000	586000	1.64159	0.19058	0.715098
P50402	Emerin	EMD	2160000	321000	0	1500000	588000	1030000	0	8320	0	50100	3.14837	0.231839	1.65461
Q6UW02	Cytochrome P450 20A1	CYP20A1	140000	726000	1380000	622000	2150000	591000	54800	516000	642000	561000	2.12196	0.20786	1.08539
A0A024R880	Cyclin-dependent kinase 9 (CDC2-related kinase), isoform CRA_a	CDK9	380000	0	1410000	1490000	3420000	552000	696000	375000	1030000	650000	2.53557	0.207981	1.34231
O60884	DnaJ homolog subfamily A member 2	DNAJA2	676000	556000	961000	373000	836000	878000	609000	684000	1080000	1190000	0.766044	0.208093	-0.384501
B4DZT5	cDNA FLJ53116, highly similar to T-complex protein 1 subunit epsilon		1770000	0	744000	0	853000	859000	649000	321000	345000	540000	2.06767	0.0774711	1.04801
B2R4R0	Histone H4	HIST1H4J	320000000	1780000000	1190000000	1830000000	1810000000	1240000000	984000000	608000000	753000000	1100000000	1.47919	0.190372	0.564806
A0A024R994	Copine III, isoform CRA_a	CPNE3	128000	448000	1480000	1360000	920000	1440000	1430000	681000	1250000	1640000	0.673187	0.206999	-0.57092
P23142	Fibulin-1	FBLN1	936000	493000	1230000	936000	702000	645000	1440000	1050000	986000	1740000	0.733151	0.20536	-0.447817
B4E0E1	Poly [ADP-ribose] polymerase		2950000	4030000	4620000	2810000	2830000	2680000	3460000	1770000	2810000	3290000	1.23055	0.210359	0.299303
A0A494C1I6	Agrin	AGRN	675000	0	1180000	0	247000	196000	278000	178000	0	0	3.22393	0.21367	1.68882
Q6FI52	Transgelin	TAGLN	11700000	3260000	4860000	27900000	15800000	7850000	9020000	2810000	4280000	6510000	2.08467	0.213777	1.05982
Q12996	Cleavage stimulation factor subunit 3	CSTF3	433000	415000	491000	819000	189000	384000	498000	162000	106000	348000	1.56676	0.210301	0.64778
K7EM56	40S ribosomal protein S15	RPS15	0	0	1070000	306000	609000	1020000	787000	478000	1400000	2020000	0.579901	0.265578	-0.786122
B7Z2R9	cDNA FLJ52540, highly similar to Lysosome-associated membrane glycoprotein 2		0	551000	4420000	6030000	5240000	2040000	2350000	787000	3020000	2540000	1.89077	0.139885	0.918978
F8W7U8	Double-strand break repair protein	MRE11	643000	323000	550000	44800	353000	656000	938000	333000	327000	715000	0.644594	0.214747	-0.633537
P47755	F-actin-capping protein subunit alpha-2	CAPZA2	212000	407000	1100000	1620000	1650000	1610000	1650000	1140000	1210000	1630000	0.689088	0.196431	-0.537239
B3KSH1	Eukaryotic translation initiation factor 3 subunit F	EIF3F	118000	0	308000	1150000	452000	1200000	1730000	118000	991000	845000	0.519042	0.229334	-0.946077
A0A090N8Y2	Protein disulfide-isomerase A4	ERP70	15900000	8800000	19600000	15200000	9680000	7480000	11100000	8820000	13900000	11900000	1.30038	0.205742	0.378929
B4DIH5	COP9 signalosome complex subunit 2	COPS2	1260000	888000	1080000	175000	1270000	788000	467000	587000	802000	511000	1.48114	0.193725	0.566709
B2RDR4	cDNA, FLJ96732, highly similar to Homo sapiens testis derived transcript (3 LIM domains) (TES), transcript variant 1, mRNA		1010000	649000	0	1650000	576000	993000	897000	81000	531000	258000	1.75951	0.196888	0.815174
P43246	DNA mismatch repair protein Msh2	MSH2	895000	0	884000	0	0	0	751000	382000	800000	912000	1.25062	0.21832	0.322638
B2RDW1	Epididymis luminal protein 112	RPS27A	70000000	24100000	25200000	22800000	29300000	54500000	65800000	25800000	53800000	46700000	0.695053	0.215201	-0.524806
E9PES6	High mobility group protein B3 (Fragment)	HMGB3	2630000	5270000	2030000	1660000	3170000	2020000	2240000	842000	2440000	2380000	1.4876	0.203819	0.57299
P31949	Protein S100-A11	S100A11	15600000	4510000	7160000	11600000	7570000	6250000	6970000	4580000	7080000	7300000	1.44313	0.220138	0.529204
B4DWN1	cDNA FLJ52285, highly similar to Vesicular integral-membrane protein VIP36		4840000	941000	4060000	2920000	4420000	2980000	2740000	3050000	19700000	32400000	0.282257	0.220423	-1.82492
Q4W5L2	Alpha-synuclein (Fragment)	SNCA	0	77300	0	0	105000	108000	213000	402000	0	0	0.378216	0.27166	-1.40272
Q6ZTR5	Cilia- and flagella-associated protein 47	CFAP47	0	0	958000	0	1290000	626000	0	0	707000	820000	1.56619	0.0660702	0.647256
A8K5T0	cDNA FLJ75416, highly similar to Homo sapiens complement factor H (CFH), mRNA		945000	1590000	2500000	1050000	2920000	870000	2400000	3040000	8000000	3510000	0.505331	0.19866	-0.984699
P30050	60S ribosomal protein L12	RPL12	11100000	4960000	4690000	5410000	5620000	6650000	10800000	5490000	9310000	9810000	0.755587	0.224442	-0.40433
F8W7Q4	Protein FAM162A	FAM162A	645000	0	0	764000	1280000	1050000	2060000	823000	1540000	1040000	0.688111	0.263567	-0.539287
B3KN57	cDNA FLJ13654 fis, clone PLACE1011477, highly similar to Sorting nexin-2		626000	0	306000	675000	468000	927000	617000	446000	773000	612000	0.768519	0.22709	-0.379848
A0A1Y0BRN0	Myosin VI transcript variant 008	Myo6-008	307000	161000	398000	526000	502000	340000	895000	359000	741000	434000	0.684001	0.215935	-0.547929
A0A2R8Y765	SWI/SNF-related matrix-associated actin-dependent regulator of chromatin subfamily E member 1	SMARCE1	3790000	1120000	1710000	2500000	1120000	916000	2130000	1960000	843000	332000	1.65669	0.220797	0.728304
O95782	AP-2 complex subunit alpha-1	AP2A1	1040000	2070000	3400000	3850000	3560000	1950000	2360000	1740000	1790000	2230000	1.38232	0.224944	0.467096
P19623	Spermidine synthase	SRM	0	726000	2110000	0	1110000	551000	872000	304000	597000	736000	2.14924	0.226319	1.10382
P33778	Histone H2B type 1-B	HIST1H2BB	12400000	92100000	99000000	152000000	91700000	84200000	60000000	33900000	46700000	58200000	1.58021	0.205204	0.660118
Q9UHQ9	NADH-cytochrome b5 reductase 1	CYB5R1	1660000	704000	785000	3530000	1850000	903000	1150000	824000	866000	1120000	1.75386	0.224923	0.81053
E9PNQ8	Thy-1 membrane glycoprotein (Fragment)	THY1	0	770000	390000	1820000	3850000	2010000	3910000	1340000	6100000	2760000	0.529622	0.235066	-0.916966
Q9Y3I0	RNA-splicing ligase RtcB homolog	RTCB	1790000	4670000	3300000	3690000	4240000	3480000	3110000	1800000	1990000	3290000	1.29407	0.22115	0.371921
E5RHP7	Carbonic anhydrase 1 (Fragment)	CA1	2370000	44800000	19500000	26600000	27900000	11300000	6570000	28100000	11300000	11600000	1.7594	0.216694	0.815085
F8W1A4	Adenylate kinase 2, mitochondrial	AK2	2550000	2820000	2090000	4370000	3810000	2790000	2950000	1360000	1740000	3180000	1.30116	0.226049	0.379804
Q6IAX9	SRPR protein	SRPR	249000	1790000	746000	0	465000	747000	1640000	1040000	2280000	1240000	0.584785	0.216899	-0.774022
D3DPT8	Ras-related GTP binding C, isoform CRA_a	RRAGC	0	0	0	260000	215000	496000	778000	129000	0	363000	0.537939	0.373011	-0.894486
A0A024QZN4	Vinculin, isoform CRA_c	VCL	4980000	9810000	5840000	12300000	35100000	4860000	6060000	6420000	5390000	5990000	2.36873	0.22869	1.24412
Q92626	Peroxidasin homolog	PXDN	0	142000	313000	29100	0	194000	312000	157000	385000	479000	0.528378	0.198648	-0.920357
B1ANR0	Polyadenylate-binding protein	PABPC4	0	603000	2440000	1460000	2960000	1090000	897000	715000	1600000	1070000	1.73655	0.229415	0.796224
O60568	Multifunctional procollagen lysine hydroxylase and glycosyltransferase LH3	PLOD3	448000	1130000	2080000	519000	509000	287000	842000	0	434000	367000	1.94238	0.25823	0.957828
P20700	Lamin-B1	LMNB1	7900000	16700000	17000000	24300000	12600000	13300000	12200000	8420000	11500000	13600000	1.33006	0.211082	0.411489
P22695	Cytochrome b-c1 complex subunit 2, mitochondrial	UQCRC2	2150000	2820000	4630000	5130000	6770000	2760000	3900000	1780000	3630000	3340000	1.3952	0.21734	0.48047
A8QI98	DIS3		579000	602000	0	789000	0	838000	693000	322000	254000	235000	1.40194	0.317436	0.48742
P42285	Exosome RNA helicase MTR4	MTREX	1520000	1060000	558000	0	147000	568000	626000	300000	155000	217000	2.20056	0.157757	1.13787
P36405	ADP-ribosylation factor-like protein 3	ARL3	1840000	917000	3060000	0	1620000	1070000	941000	667000	969000	2160000	1.60087	0.196768	0.678856
A0A024R5Z9	Pyruvate kinase	PKM2	0	0	2180000	964000	494000	171000	0	308000	537000	470000	3.26424	0.233887	1.70675
A0A024R276	Cathepsin L, isoform CRA_a	CTSL	3050000	0	3310000	1020000	1220000	1930000	810000	1150000	0	1090000	1.72691	0.210025	0.788191
A0A024R5K1	Coronin	CORO1B	1590000	592000	2190000	462000	957000	711000	1070000	547000	516000	651000	1.65694	0.236061	0.72852
P08727	Keratin, type I cytoskeletal 19	KRT19	4880000	5090000	5240000	20900000	14600000	8380000	5010000	4170000	5200000	5040000	1.8241	0.236238	0.867185
B4E245	cDNA FLJ61538, highly similar to Switch-associated protein 70		0	512000	0	0	788000	313000	395000	158000	346000	581000	1.8126	0.0843681	0.858064
B2RWN5	HEAT repeat containing 1	HEATR1	1540000	0	465000	0	505000	177000	0	188000	210000	442000	3.29072	0.237296	1.71841
E9PAL7	Translocon-associated protein subunit alpha	SSR1	3480000	2230000	2020000	3850000	2950000	2530000	2290000	1340000	1990000	3320000	1.26678	0.23657	0.341169
Q5EBM2	Uncharacterized protein		327000	441000	476000	323000	463000	0	1380000	283000	2660000	493000	0.337209	0.236302	-1.56828
P02768	Serum albumin	ALB	0	8330000	29400000	6170000	7740000	19400000	27200000	13800000	12700000	39700000	0.572252	0.236523	-0.805278
Q53EY8	Adenylate kinase 1 variant (Fragment)		0	0	2080000	6700000	2010000	1070000	758000	784000	1580000	923000	3.5158	0.238296	1.81385
Q9UQ80	Proliferation-associated protein 2G4	PA2G4	5080000	4400000	4210000	4080000	6030000	3340000	5020000	2700000	4650000	4470000	1.17939	0.236883	0.238035
V9HWF2	Malate dehydrogenase	HEL-S-32	2220000	2950000	9780000	7970000	6810000	8260000	9710000	5010000	7530000	10400000	0.726717	0.233301	-0.460534
Q53HU0	Chaperonin containing TCP1, subunit 8 (Theta) variant (Fragment)		4910000	3660000	12300000	9120000	12500000	4680000	5910000	4190000	7260000	7440000	1.44132	0.218052	0.527387
Q4LE36	ACLY variant protein (Fragment)	ACLY	785000	597000	1810000	815000	674000	686000	551000	584000	704000	621000	1.48792	0.239848	0.573298
Q8N5Y3	GYG1 protein (Fragment)	GYG1	0	857000	683000	1820000	1920000	1000000	1020000	502000	732000	981000	1.55844	0.163184	0.640104
A0A024R6D4	Enhancer of rudimentary homolog	ERH	1920000	611000	956000	203000	410000	1910000	1690000	1070000	606000	1240000	0.62922	0.238889	-0.668363
P07585	Decorin	DCN	3340000	13400000	3800000	5210000	7180000	6700000	8160000	10300000	9970000	10900000	0.715403	0.223905	-0.483172
O94788	Retinal dehydrogenase 2	ALDH1A2	1080000	73000	0	0	770000	1010000	1660000	424000	1100000	1530000	0.559923	0.21494	-0.836699
A0A140VJH7	Testis tissue sperm-binding protein Li 84P		0	0	655000	0	1000000	541000	542000	212000	481000	431000	1.87472	0.0370884	0.906673
A1A5C5	RRBP1 protein	RRBP1	0	0	262000	298000	280000	97800	0	43600	108000	401000	1.72202	0.242041	0.7841
E7EX90	Dynactin subunit 1	DCTN1	2020000	877000	4120000	6910000	10200000	3500000	2020000	902000	3590000	2350000	1.95171	0.243128	0.964736
B7ZB41	cDNA, FLJ79405, highly similar to Homo sapiens solute carrier family 25, member 24, transcript variant 1, mRNA		1990000	805000	1810000	2590000	1750000	1440000	1730000	870000	1250000	1570000	1.30394	0.233212	0.382873
B4DVR0	cDNA FLJ51115, moderately similar to Tripartite motif-containing protein 22		1390000	0	0	2340000	0	666000	787000	0	579000	908000	2.53741	0.247044	1.34336
O43181	NADH dehydrogenase [ubiquinone] iron-sulfur protein 4, mitochondrial	NDUFS4	232000	1100000	0	1730000	2150000	532000	960000	390000	969000	642000	1.86516	0.245444	0.899299
O43570	Carbonic anhydrase 12	CA12	9400000	1080000	1230000	223000	1760000	289000	418000	113000	809000	623000	6.08037	0.246027	2.60416
B4DMI7	cDNA FLJ55725, moderately similar to Homo sapiens signal peptide, CUB domain, EGF-like 1 (SCUBE1), mRNA		1700000	0	0	955000	0	0	394000	0	442000	0	3.17584	0.135124	1.66714
A0A0S2Z4Z0	RNA binding motif protein 14 isoform 1 (Fragment)	RBM14	478000	1340000	696000	1250000	1260000	1240000	1370000	754000	1850000	1350000	0.765387	0.247876	-0.385739
P55145	Mesencephalic astrocyte-derived neurotrophic factor	MANF	0	936000	822000	1830000	1760000	1440000	1980000	1600000	2110000	1520000	0.772832	0.19999	-0.371773
A0A3B3ISG5	Insulin-degrading enzyme	IDE	119000	674000	0	427000	0	127000	90000	25000	342000	174000	2.6825	0.112397	1.42358
D3YTB1	60S ribosomal protein L32 (Fragment)	RPL32	44200000	15600000	1930000	4880000	1760000	13400000	45000000	25200000	22100000	23200000	0.530411	0.241975	-0.914817
H3BQQ9	SUMO-conjugating enzyme UBC9 (Fragment)	UBE2I	283000	821000	541000	1330000	1020000	1720000	1250000	328000	1050000	1540000	0.678499	0.24642	-0.559582
B2R582	cDNA, FLJ92374, highly similar to Homo sapiens C-type lectin domain family 3, member B (CLEC3B), mRNA		0	306000	109000	133000	223000	68900	406000	4200000	851000	539000	0.158906	0.249371	-2.65375
O43504	Ragulator complex protein LAMTOR5	LAMTOR5	0	53000	0	88200	246000	26600	0	0	0	41600	3.78495	0.304317	1.92027
B4DPQ0	Complement C1r subcomponent	C1R	165000	0	0	0	50600	112000	237000	193000	435000	133000	0.485586	0.309888	-1.0422
B4DTH4	cDNA FLJ51304, highly similar to Angiopoietin-related protein 1		0	0	924000	770000	0	785000	736000	373000	0	0	1.34161	0.310801	0.42396
P43243	Matrin-3	MATR3	2130000	2710000	12400000	2370000	11800000	3390000	3620000	2080000	2580000	3730000	2.03961	0.250795	1.02829
P08473	Neprilysin	MME	1080000	991000	470000	331000	636000	1030000	931000	432000	1420000	1020000	0.725843	0.252079	-0.46227
A0A087WTT1	Polyadenylate-binding protein	PABPC1	345000	1480000	4680000	2810000	2220000	1560000	3040000	3100000	4980000	4800000	0.659897	0.250725	-0.599687
B4DLW4	cDNA FLJ60300, highly similar to Homo sapiens protein phosphatase 1, regulatory (inhibitor) subunit 12C (PPP1R12C), mRNA		7290000	3970000	3510000	6180000	3000000	3760000	4860000	2470000	2400000	4390000	1.33949	0.244132	0.421679
Q13200	26S proteasome non-ATPase regulatory subunit 2	PSMD2	1500000	1210000	1130000	792000	1800000	1390000	418000	959000	445000	1470000	1.37377	0.249011	0.458142
G3XAM2	Complement factor I	CFI	0	622000	9010000	1230000	4230000	820000	378000	1170000	1380000	1610000	3.5209	0.25351	1.81595
F8WJN3	Cleavage and polyadenylation-specificity factor subunit 6	CPSF6	553000	550000	848000	956000	1700000	1440000	1060000	1100000	1250000	1200000	0.761488	0.250461	-0.393108
B4DZC0	cDNA FLJ51771, highly similar to SWI/SNF-related matrix-associatedactin-dependent regulator of chromatin subfamily A member5		452000	365000	0	389000	223000	354000	637000	257000	458000	652000	0.757528	0.279471	-0.40063
D6RBD7	Eukaryotic translation elongation factor 1 epsilon-1	EEF1E1	0	0	1760000	224000	1640000	315000	0	559000	336000	516000	2.79954	0.254951	1.48519
O14672	Disintegrin and metalloproteinase domain-containing protein 10	ADAM10	919000	0	252000	65000	283000	625000	711000	700000	585000	584000	0.592434	0.255444	-0.755274
Q1KMD3	Heterogeneous nuclear ribonucleoprotein U-like protein 2	HNRNPUL2	6350000	11200000	5320000	6030000	7180000	6900000	6590000	3570000	3740000	7200000	1.28857	0.253088	0.365773
A0A3B3ITZ9	Thyroid hormone receptor-associated protein 3	THRAP3	1020000	3350000	3260000	589000	2270000	1380000	1140000	465000	1600000	1980000	1.59772	0.240618	0.67601
V9HW80	Epididymis luminal protein 220	HEL-S-70	8770000	5540000	10100000	8690000	11600000	6530000	7910000	5750000	8020000	9220000	1.19423	0.249898	0.25608
P78527	DNA-dependent protein kinase catalytic subunit	PRKDC	1330000	3120000	5740000	7530000	4930000	3400000	4190000	1570000	2110000	3930000	1.49013	0.244368	0.57544
B2R4C5	Lysozyme	LYZ	0	336000	402000	454000	3470000	65800	100000	97300	0	109000	12.5289	0.257234	3.64719
Q53G61	Small nuclear ribonucleoprotein polypeptide A variant (Fragment)		1190000	1100000	192000	224000	135000	768000	845000	644000	1080000	1120000	0.637424	0.237819	-0.649674
P46783	40S ribosomal protein S10	RPS10	0	1890000	4140000	4020000	7060000	2300000	2350000	1830000	4360000	2980000	1.54758	0.19529	0.63001
M0QXG9	BRISC and BRCA1-A complex member 1	BABAM1	0	7670	50000	24200	37100	22000	9150	10500	13600	29100	1.76304	0.197153	0.818066
B4DE36	Glucose-6-phosphate isomerase		4600000	1870000	8600000	9110000	6690000	5000000	5230000	2420000	4720000	4430000	1.41606	0.23996	0.501877
Q8NCW5	NAD(P)H-hydrate epimerase	NAXE	14700	0	794000	104000	365000	598000	418000	290000	672000	917000	0.551684	0.227569	-0.858086
P24534	Elongation factor 1-beta	EEF1B2	8300000	3040000	3920000	4310000	8030000	6360000	6930000	5060000	8790000	8410000	0.776371	0.25424	-0.365181
P55060	Exportin-2	CSE1L	1230000	937000	3290000	2930000	3380000	1480000	1870000	1010000	1730000	2120000	1.43325	0.238753	0.519292
A0A024RDW8	Collagen, type IV, alpha 2, isoform CRA_a	COL4A2	1980000	1800000	177000	3870000	637000	787000	1540000	728000	787000	330000	2.02876	0.260078	1.0206
P17987	T-complex protein 1 subunit alpha	TCP1	2320000	3930000	6500000	7850000	9220000	3930000	5880000	2830000	2880000	5510000	1.41797	0.249529	0.503831
Q7L266	Isoaspartyl peptidase/L-asparaginase	ASRGL1	900000	322000	1160000	1210000	533000	1160000	987000	586000	1150000	2030000	0.697615	0.25719	-0.519496
Q6NZI2	Caveolae-associated protein 1	CAVIN1	171000	2060000	613000	5110000	3620000	4230000	5760000	2910000	1950000	3570000	0.628339	0.258155	-0.670386
Q9Y2X3	Nucleolar protein 58	NOP58	2870000	2830000	4270000	3450000	3200000	3680000	2970000	1390000	2130000	3410000	1.22386	0.256596	0.291437
A0A024R4X0	NADH-cytochrome b5 reductase	CYB5R3	2470000	5510000	5210000	7400000	4790000	2570000	4470000	3450000	5510000	3670000	1.29029	0.255847	0.367695
V9GZ17	Tubulin alpha-8 chain (Fragment)	TUBA8	388000	349000	431000	644000	0	319000	0	147000	457000	0	1.47237	0.236752	0.558143
Q7Z7K6	Centromere protein V	CENPV	0	580000	1280000	1470000	1270000	1400000	783000	260000	869000	811000	1.39462	0.263088	0.479867
Q9Y6C9	Mitochondrial carrier homolog 2	MTCH2	106000	558000	691000	0	1060000	419000	332000	200000	165000	531000	1.83288	0.19076	0.874111
A8K5T7	cDNA FLJ75365, highly similar to Homo sapiens SUGT1B (SUGT1) mRNA		740000	0	153000	0	834000	372000	176000	164000	264000	268000	2.31377	0.262845	1.21025
P35606	Coatomer subunit beta	COPB2	21000000	3340000	2260000	3300000	3530000	1470000	2690000	1180000	2440000	2300000	3.31647	0.263163	1.72965
V9HVZ4	Glyceraldehyde-3-phosphate dehydrogenase	HEL-S-162eP	0	15100000	6950000	42800000	36300000	43900000	46300000	19600000	34900000	43400000	0.672182	0.226897	-0.573075
P02766	Transthyretin	TTR	3650000	2990000	8250000	1690000	2380000	1070000	2880000	2240000	1010000	3840000	1.71739	0.251172	0.780219
P16615	Sarcoplasmic/endoplasmic reticulum calcium ATPase 2	ATP2A2	26800000	6540000	8730000	5360000	2830000	4150000	6050000	3070000	4050000	5070000	2.24475	0.265078	1.16656
A0A024R4E5	High density lipoprotein binding protein (Vigilin), isoform CRA_a	HDLBP	1490000	1660000	2860000	1020000	1250000	1480000	2680000	1510000	2900000	2320000	0.760331	0.26382	-0.395301
P00738	Haptoglobin	HP	4440000	4220000	13300000	10800000	4980000	1210000	23400000	10000000	10200000	19900000	0.583217	0.252479	-0.777894
A0A096LNH5	Glutamine amidotransferase-like class 1 domain-containing protein 3B, mitochondrial	GATD3B	400000	614000	539000	1380000	1260000	1250000	1110000	822000	1150000	1210000	0.756586	0.243273	-0.402424
A0A384MR44	Epididymis secretory sperm binding protein		1830000	4380000	4150000	4820000	6110000	2980000	3660000	2690000	4110000	3230000	1.27714	0.246595	0.352922
B4DG42	cDNA FLJ53753, highly similar to Myeloid-associated differentiation marker		0	0	1980000	925000	766000	818000	650000	197000	562000	1030000	1.87852	0.137641	0.909595
G3V325	ATP5MF-PTCD1 readthrough	ATP5MF-PTCD1	1250000	126000	3120000	2110000	2500000	1610000	492000	441000	1710000	0	1.71286	0.291316	0.776409
Q5T4S7	E3 ubiquitin-protein ligase UBR4	UBR4	426000	790000	1620000	5890000	1730000	1010000	817000	634000	302000	1350000	2.54218	0.268168	1.34607
A0A1W2PQT3	Malic enzyme	ME2	757000	172000	0	802000	1510000	699000	262000	346000	147000	700000	1.8808	0.207358	0.911349
B4DGD5	cDNA FLJ53979, highly similar to DnaJ homolog subfamily C member 11		230000	141000	420000	38000	188000	284000	293000	0	0	274000	0.717039	0.271529	-0.479877
A0A384MTR2	Epididymis secretory sperm binding protein	PRDX3	450000	6440000	4030000	6290000	6190000	4010000	7090000	4820000	7590000	8370000	0.734003	0.266192	-0.446143
P26038	Moesin	MSN	5660000	2510000	7830000	7070000	6580000	5400000	5560000	3460000	3280000	5530000	1.27637	0.261188	0.352043
Q68GS6	Epidermal growth factor receptor (Fragment)	EGFR	0	264000	1390000	0	1040000	345000	311000	156000	512000	681000	2.2394	0.116342	1.16311
P25490	Transcriptional repressor protein YY1	YY1	0	3720	4210	6320	18500	12900	11600	7830	13500	19800	0.623762	0.231215	-0.680932
P00747	Plasminogen	PLG	119000	2050000	1250000	1510000	1370000	208000	1360000	2820000	4210000	2220000	0.58227	0.259517	-0.780239
Q6IAA8	Ragulator complex protein LAMTOR1	LAMTOR1	612000	1600000	852000	2050000	2860000	998000	1090000	959000	1680000	518000	1.52031	0.258036	0.604361
Q15582	Transforming growth factor-beta-induced protein ig-h3	TGFBI	228000	5520000	3210000	4780000	5710000	2210000	5400000	3430000	12500000	8660000	0.603975	0.264418	-0.727439
A0A2R8Y6J3	60S ribosomal protein L5 (Fragment)	RPL5	5860000	3540000	4490000	4320000	8140000	5060000	6570000	1510000	3210000	2970000	1.36387	0.273571	0.447708
Q9Y263	Phospholipase A-2-activating protein	PLAA	0	139000	0	0	163000	313000	455000	60200	299000	95500	0.617486	0.481965	-0.695522
P83876	Thioredoxin-like protein 4A	TXNL4A	408000	0	1120000	0	1400000	621000	614000	0	308000	619000	1.80574	0.159319	0.852587
B5LY67	Uridine monophosphate synthetase isoform E	UMPS	341000	0	10800000	7650000	8950000	4560000	1990000	1800000	5600000	5220000	1.80888	0.203618	0.855098
P21796	Voltage-dependent anion-selective channel protein 1	VDAC1	8840000	10100000	7230000	10500000	9560000	8810000	9220000	6300000	8200000	9130000	1.1097	0.27973	0.150167
B4DLR3	cDNA FLJ54020, highly similar to Heterogeneous nuclear ribonucleoprotein U		4390000	17600000	23200000	19400000	26800000	22700000	14600000	8760000	7380000	10200000	1.43605	0.27324	0.522102
P62241	40S ribosomal protein S8	RPS8	7290000	6960000	8240000	5660000	10500000	7530000	11200000	5650000	12600000	10600000	0.812316	0.26995	-0.299887
A0A2R8Y6P1	Capping protein-inhibiting regulator of actin dynamics (Fragment)	CRACD	0	14600	29000	7630	11100	11200	1290	14400	0	8850	1.74398	0.269147	0.802387
Q8TBR3	Fusion (Involved in t(1216) in malignant liposarcoma)	FUS	9540000	6680000	4620000	5100000	4490000	7110000	8150000	4990000	9880000	7490000	0.808878	0.277697	-0.306006
P48506	Glutamate--cysteine ligase catalytic subunit	GCLC	1180000	674000	3550000	362000	2830000	495000	1360000	424000	984000	1330000	1.87154	0.278724	0.904229
Q14315	Filamin-C	FLNC	818000	528000	1430000	1140000	2080000	1010000	1550000	474000	627000	309000	1.51033	0.276903	0.594861
V9HWC5	Epididymis secretory protein Li 36	HEL-S-36	216000	186000	505000	463000	716000	208000	267000	159000	312000	476000	1.46695	0.271058	0.552818
P17655	Calpain-2 catalytic subunit	CAPN2	525000	546000	1120000	2980000	2930000	1350000	910000	592000	626000	1110000	1.76569	0.280485	0.820235
Q86WI1	Fibrocystin-L	PKHD1L1	4550000	2670000	607000	1980000	1650000	1100000	1580000	1490000	1780000	1410000	1.55666	0.281798	0.638452
P49458	Signal recognition particle 9 kDa protein	SRP9	1720000	7240000	9680000	7160000	15300000	5860000	6810000	2930000	4640000	6850000	1.51717	0.261473	0.601378
H0Y8C3	Mitochondrial carrier homolog 1 (Fragment)	MTCH1	0	0	556000	0	433000	311000	588000	361000	0	215000	1.34102	0.369615	0.423327
Q5T081	CHC1 protein (Fragment)	RCC1	1780000	494000	155000	1230000	182000	1450000	1380000	544000	1150000	1450000	0.642953	0.272566	-0.637215
Q8WXH0	Nesprin-2	SYNE2	0	29500	0	28500	44900	142000	45000	18300	58200	41400	0.56248	0.386872	-0.830128
Q9BZZ5	Apoptosis inhibitor 5	API5	1110000	1770000	4920000	3520000	2500000	2630000	2110000	1090000	1900000	1790000	1.45168	0.264171	0.537724
Q6PUJ7	Prohibitin	HEL-215	2270000	2670000	4100000	5350000	3360000	3270000	3960000	1610000	2270000	2690000	1.28623	0.279082	0.363151
A0A384N605	Epididymis secretory sperm binding protein		331000	262000	386000	472000	157000	541000	1040000	413000	487000	94000	0.624466	0.265626	-0.679305
P46939	Utrophin	UTRN	917000	149000	2770000	6050000	229000	553000	999000	369000	70300	1210000	3.15965	0.284577	1.65977
P30837	Aldehyde dehydrogenase X, mitochondrial	ALDH1B1	998000	571000	334000	0	0	324000	403000	0	339000	0	1.78518	0.286684	0.836068
B4DI19	cDNA FLJ59524, highly similar to Cysteinyl-tRNA synthetase		593000	0	682000	865000	308000	781000	131000	315000	244000	620000	1.46341	0.295687	0.549339
Q96NB2	Sideroflexin-2	SFXN2	54300	179000	446000	0	0	0	173000	160000	878000	767000	0.457904	0.324695	-1.12688
Q2NKW8	Adenosylhomocysteinase (Fragment)	AHCYL1	1310000	723000	4750000	0	114000	443000	171000	318000	458000	537000	4.47392	0.287563	2.16154
Q15435	Protein phosphatase 1 regulatory subunit 7	PPP1R7	1670000	309000	1460000	912000	1070000	722000	947000	365000	793000	1060000	1.39465	0.279203	0.479902
Q5TDE9	Chromosome 1 open reading frame 57, isoform CRA_d	C1orf57	0	291000	0	128000	0	183000	405000	173000	475000	529000	0.593484	0.324282	-0.752718
Q9Y3B4	Splicing factor 3B subunit 6	SF3B6	0	1120000	1130000	1690000	1580000	1190000	1330000	717000	1230000	1340000	1.18822	0.274759	0.248803
E5KS60	Succinate--CoA ligase [ADP-forming] subunit beta, mitochondrial	SUCLA2	2540000	1270000	795000	1300000	1290000	957000	1430000	727000	747000	1430000	1.35986	0.283086	0.443454
Q9H3N1	Thioredoxin-related transmembrane protein 1	TMX1	8710000	1510000	939000	1380000	1130000	947000	908000	552000	806000	1290000	3.03553	0.288538	1.60195
P14854	Cytochrome c oxidase subunit 6B1	COX6B1	1130000	1350000	1170000	1220000	1190000	2190000	1040000	664000	1820000	2390000	0.747779	0.287061	-0.419316
A0A1U9X9C7	VARS		628000	1230000	0	679000	913000	915000	1970000	711000	855000	1430000	0.733294	0.315292	-0.447537
P12429	Annexin A3	ANXA3	1010000	560000	1290000	1570000	190000	593000	859000	286000	466000	829000	1.52324	0.274758	0.607147
U6FVB0	Tyrosine-protein kinase receptor	CD74-Ntrk1	0	181000	281000	1990000	1520000	2880000	1240000	1390000	836000	1940000	0.599203	0.276743	-0.738882
Q5UGI6	Serine/cysteine proteinase inhibitor clade G member 1 splice variant 2 (Fragment)	SERPING1	3030000	1880000	2940000	2690000	3950000	1440000	2360000	1930000	2830000	3290000	1.22278	0.288918	0.290171
P31948	Stress-induced-phosphoprotein 1	STIP1	415000	885000	2610000	709000	2680000	1780000	2420000	2100000	2100000	1910000	0.707953	0.290651	-0.498274
Q5U077	L-lactate dehydrogenase	LDHB	39200000	10600000	28300000	15100000	32300000	14600000	25200000	14000000	15600000	22300000	1.36859	0.277848	0.452694
M0QZX5	Acetolactate synthase-like protein (Fragment)	ILVBL	104000	0	930	0	0	152000	7500	0	220000	194000	0.365929	0.307496	-1.45037
Q15417	Calponin-3	CNN3	1060000	1970000	3400000	2230000	3300000	1220000	1380000	927000	3040000	2130000	1.37519	0.292942	0.459628
A0A0C4DGS1	Dolichyl-diphosphooligosaccharide--protein glycosyltransferase 48 kDa subunit	DDOST	0	4660000	11200000	5270000	12700000	3400000	6160000	4880000	6550000	8020000	1.45769	0.226274	0.543681
A0A384MDY0	Catenin (Cadherin-associated protein), alpha 1, 102kDa, isoform CRA_b	CTNNA1	1350000	2420000	3070000	4390000	3940000	2680000	2560000	2040000	2530000	2050000	1.27909	0.294825	0.355117
P62820	Ras-related protein Rab-1A	RAB1A	1650000	394000	1300000	1410000	1290000	1110000	1770000	1170000	1680000	1800000	0.802656	0.289032	-0.317146
A4D177	Chromobox homolog 3 (HP1 gamma homolog, Drosophila)	CBX3	2450000	3030000	2720000	2700000	3000000	3060000	3340000	1560000	998000	2260000	1.23908	0.29616	0.309269
A6PVN5	Serine/threonine-protein phosphatase 2A activator	PTPA	1100000	138000	402000	171000	403000	1360000	997000	350000	62700	1150000	0.564839	0.291076	-0.824088
P62140	Serine/threonine-protein phosphatase PP1-beta catalytic subunit	PPP1CB	0	1590000	0	2640000	1690000	1630000	1860000	651000	1710000	1610000	1.32243	0.248512	0.403194
O75436	Vacuolar protein sorting-associated protein 26A	VPS26A	922000	272000	684000	1650000	1620000	1510000	1620000	627000	1620000	1630000	0.734694	0.294571	-0.444785
P61457	Pterin-4-alpha-carbinolamine dehydratase	PCBD1	0	0	247000	0	673000	5410	64800	38600	29300	57000	11.7882	0.297571	3.55927
Q02218	2-oxoglutarate dehydrogenase, mitochondrial	OGDH	116000	406000	931000	1680000	2190000	483000	380000	372000	823000	907000	1.79528	0.29841	0.844207
O43765	Small glutamine-rich tetratricopeptide repeat-containing protein alpha	SGTA	983000	450000	29400	1740000	158000	224000	347000	139000	291000	479000	2.27054	0.299365	1.18304
P41252	Isoleucine--tRNA ligase, cytoplasmic	IARS	1630000	1020000	4160000	675000	1100000	810000	973000	588000	912000	1490000	1.79866	0.297839	0.846922
Q59GF8	Heat shock 70kDa protein 4 isoform a variant (Fragment)		2720000	2100000	2810000	1570000	3380000	2350000	2820000	1510000	1590000	2110000	1.21195	0.298258	0.277325
A0A024R6A5	Protein phosphatase 1A (Formerly 2C), magnesium-dependent, alpha isoform, isoform CRA_a	PPM1A	916000	31700000	0	7010000	0	111000	249000	0	0	0	73.3815	0.300481	6.19734
Q9UHL4	Dipeptidyl peptidase 2	DPP7	3460000	0	0	916000	617000	618000	168000	6210	398000	910000	3.9623	0.300479	1.98634
B4DUV1	Fibulin-1		531000	689000	1310000	4150000	483000	763000	794000	543000	565000	369000	2.36091	0.30175	1.23934
P61326	Protein mago nashi homolog	MAGOH	0	443000	0	3670000	2330000	569000	267000	0	1260000	1390000	2.46433	0.191763	1.3012
A0A024R240	Epididymis secretory sperm binding protein	GNAQ	256000	251000	317000	391000	268000	501000	448000	328000	146000	452000	0.790933	0.289775	-0.338372
P42126	Enoyl-CoA delta isomerase 1, mitochondrial	ECI1	2140000	4810000	4970000	3550000	4190000	3610000	5450000	3790000	5680000	4780000	0.843415	0.303381	-0.245686
P61106	Ras-related protein Rab-14	RAB14	438000	1020000	434000	834000	2650000	1580000	2630000	1220000	920000	1820000	0.658017	0.299264	-0.603803
F8W7U0	Intersectin-1	ITSN1	103000	0	122000	148000	285000	236000	0	0	192000	221000	0.760401	0.346921	-0.395168
D3DWY2	Inhibitor of kappa light polypeptide gene enhancer in B-cells, kinase gamma, isoform CRA_a	IKBKG	410000	0	0	232000	230000	149000	229000	859000	1040000	0	0.510613	0.347512	-0.969697
A4D275	Actin-related protein 2/3 complex subunit	ARPC1B	139000	709000	354000	2440000	744000	1920000	1340000	937000	1740000	986000	0.63354	0.293913	-0.658492
Q07955	Serine/arginine-rich splicing factor 1	SRSF1	3520000	3500000	6030000	6000000	12700000	9830000	15500000	4400000	5420000	10900000	0.689468	0.306287	-0.536445
E9PQR7	Vacuolar protein sorting-associated protein 28 homolog (Fragment)	VPS28	371000	1020000	0	0	0	94500	72900	0	66400	62400	9.3923	0.306233	3.23148
B2RDE8	cDNA, FLJ96580, highly similar to Homo sapiens hepatoma-derived growth factor (high-mobility group protein 1-like) (HDGF), mRNA		6930000	2880000	3680000	4090000	3230000	7760000	5760000	3210000	3180000	7820000	0.750451	0.302789	-0.414171
O75489	NADH dehydrogenase [ubiquinone] iron-sulfur protein 3, mitochondrial	NDUFS3	412000	747000	1090000	1070000	1440000	1090000	780000	1080000	1600000	1450000	0.793167	0.305952	-0.334304
P54709	Sodium/potassium-transporting ATPase subunit beta-3	ATP1B3	469000	1650000	509000	1670000	873000	863000	684000	503000	807000	747000	1.43479	0.307812	0.520844
A0A0S2Z3X8	Rab GDP dissociation inhibitor (Fragment)	GDI1	2190000	711000	2400000	2590000	2260000	1690000	2280000	1080000	1050000	1800000	1.28494	0.303333	0.361697
B3KV96	cDNA FLJ16285 fis, clone OCBBF2004038, highly similar to Dihydropyrimidinase-related protein 1		2130000	1940000	4120000	602000	200000	913000	1250000	419000	1360000	968000	1.83136	0.307386	0.872919
Q92922	SWI/SNF complex subunit SMARCC1	SMARCC1	484000	0	138000	0	0	623000	661000	340000	656000	752000	0.512863	0.103542	-0.963355
Q9HC35	Echinoderm microtubule-associated protein-like 4	EML4	1000000	438000	0	0	0	136000	378000	170000	227000	86900	3.60257	0.308294	1.84902
Q4VB86	EPB41 protein	EPB41	359000	106000	425000	0	0	0	275000	1200000	244000	591000	0.513709	0.353627	-0.960978
Q04695	Keratin, type I cytoskeletal 17	KRT17	239000	0	88000	1690000	86600	113000	46100	40700	17800	41900	10.1329	0.310885	3.34098
A0A384MTQ3	Adenosylhomocysteinase		1590000	1470000	13600000	4470000	5160000	3340000	2050000	1360000	2690000	3910000	1.96929	0.311351	0.977674
P11387	DNA topoisomerase 1	TOP1	1620000	1820000	698000	2090000	1870000	1250000	1700000	991000	987000	1600000	1.2405	0.301882	0.310925
B8ZZB8	CB1 cannabinoid receptor-interacting protein 1	CNRIP1	965000	209000	298000	1040000	0	185000	602000	0	281000	357000	1.76281	0.291634	0.817875
P04424	Argininosuccinate lyase	ASL	528000	308000	1200000	627000	770000	459000	684000	410000	415000	578000	1.34839	0.294012	0.431237
A0A494C1L5	Lipopolysaccharide-responsive and beige-like anchor protein	LRBA	470000	0	173000	0	0	83600	0	57900	47800	2520	6.7042	0.313518	2.74507
O75340	Programmed cell death protein 6	PDCD6	758000	506000	544000	1410000	809000	1160000	902000	384000	1400000	1650000	0.732715	0.310649	-0.448677
Q14257	Reticulocalbin-2	RCN2	3060000	956000	80300	231000	259000	236000	214000	228000	249000	453000	3.32341	0.314102	1.73266
P28906	Hematopoietic progenitor cell antigen CD34	CD34	152000	406000	166000	0	886000	162000	900000	895000	826000	456000	0.621334	0.310066	-0.68656
Q10567	AP-1 complex subunit beta-1	AP1B1	1210000	0	515000	154000	741000	836000	783000	635000	1940000	838000	0.650835	0.323465	-0.619637
Q99460	26S proteasome non-ATPase regulatory subunit 1	PSMD1	463000	582000	1300000	2370000	2530000	1210000	1080000	567000	871000	993000	1.53463	0.315585	0.617893
P13645	Keratin, type I cytoskeletal 10	KRT10	1430000	302000	55700	1120000	0	380000	262000	719000	162000	116000	2.21759	0.241317	1.14899
P38606	V-type proton ATPase catalytic subunit A	ATP6V1A	441000	235000	324000	819000	941000	797000	1020000	505000	665000	658000	0.757202	0.31113	-0.401251
A0A024R374	Cathepsin B, isoform CRA_a	CTSB	17500000	10200000	6290000	25800000	13800000	19200000	8810000	5710000	5730000	11800000	1.4359	0.31566	0.521958
E9PGZ1	Caldesmon	CALD1	3420000	3600000	2020000	9220000	4600000	3370000	3390000	2520000	2990000	3530000	1.44684	0.318021	0.532901
A8K237	NADH-cytochrome b5 reductase		340000	42000	777000	0	162000	115000	0	162000	0	0	2.38448	0.472391	1.25367
Q53SB6	Uncharacterized protein DNPEP	DNPEP	1240000	2970000	1770000	2200000	2570000	2800000	1770000	950000	1660000	1260000	1.2737	0.31988	0.349022
Q6DD88	Atlastin-3	ATL3	0	72800	1070000	469000	297000	164000	0	0	274000	232000	2.13672	0.321355	1.0954
Q6LET3	Hypoxanthine phosphoribosyltransferase (Fragment)	HPRT1	0	250000	826000	405000	754000	389000	478000	489000	230000	380000	1.42103	0.250565	0.50694
Q9Y6H1	Coiled-coil-helix-coiled-coil-helix domain-containing protein 2	CHCHD2	58500	737000	315000	901000	1140000	783000	1020000	565000	0	1160000	0.714626	0.348767	-0.48474
P52565	Rho GDP-dissociation inhibitor 1	ARHGDIA	6010000	2880000	3740000	6450000	8700000	4990000	5500000	2900000	2610000	5370000	1.29995	0.319848	0.37846
E7ESC6	Exportin-7	XPO7	519000	0	434000	437000	166000	465000	611000	513000	318000	531000	0.797785	0.294864	-0.325928
P02549	Spectrin alpha chain, erythrocytic 1	SPTA1	748000	75000	445000	25300	37100	265000	571000	569000	0	356000	0.604384	0.355714	-0.726463
Q7Z460	CLIP-associating protein 1	CLASP1	3470000	973000	0	2340000	806000	1390000	1270000	818000	397000	1840000	1.65989	0.261753	0.731084
J3QS48	Mannose-P-dolichol utilization defect 1 protein	MPDU1	0	1630000	1210000	3110000	3210000	1820000	1560000	604000	2220000	2060000	1.38553	0.286475	0.470435
V9HWB4	Epididymis secretory sperm binding protein Li 89n	HEL-S-89n	13500000	21800000	32200000	30900000	33300000	17600000	18200000	17300000	28400000	26300000	1.22171	0.318261	0.288898
P53007	Tricarboxylate transport protein, mitochondrial	SLC25A1	778000	1610000	1570000	2040000	2320000	3490000	1700000	1300000	2440000	1830000	0.773048	0.321675	-0.371369
Q86VX4	Structural maintenance of chromosomes protein	SMC3	2950000	2270000	2970000	1960000	2100000	1230000	2330000	2020000	2640000	2340000	1.16004	0.325234	0.214172
Q6MZU6	Uncharacterized protein DKFZp686C15213	DKFZp686C15213	693000	0	94400	750000	0	0	386000	0	131000	209000	2.11763	0.291611	1.08245
P52272	Heterogeneous nuclear ribonucleoprotein M	HNRNPM	2850000	17700000	15300000	15400000	17700000	10200000	9720000	6980000	12200000	13700000	1.30587	0.314694	0.385013
A0A023T787	RNA-binding protein 8A	RBM8	681000	1780000	1920000	963000	851000	1410000	827000	448000	1030000	905000	1.34091	0.321646	0.423211
E5KYE2	ATP synthase subunit a	ATP6	0	2230000	5240000	3900000	2160000	2500000	1710000	1690000	2920000	3600000	1.36171	0.281067	0.445425
Q15185	Prostaglandin E synthase 3	PTGES3	4670000	3870000	5010000	7210000	15800000	5640000	4580000	3110000	4500000	6350000	1.51199	0.328617	0.596452
F5GZY1	Damage-control phosphatase ARMT1	ARMT1	271000	0	982000	0	876000	435000	592000	224000	201000	675000	1.66823	0.215945	0.738322
Q53XL8	Proteasome (Prosome, macropain) 26S subunit, ATPase, 1	PSMC1	190000	353000	934000	449000	803000	875000	906000	310000	706000	859000	0.746444	0.328748	-0.421894
H3BQK9	Microtubule-actin cross-linking factor 1, isoforms 1/2/3/5	MACF1	18800000	244000	126000	92500	0	3970000	13300000	11300000	14100000	8980000	0.466179	0.268188	-1.10105
A0A024R1W3	Peptidylprolyl isomerase	FKBP10	1980000	624000	842000	433000	1470000	681000	1550000	1460000	1730000	1740000	0.746963	0.32674	-0.420892
A0A024R8M4	Phosphoribosyl pyrophosphate synthetase-associated protein 1, isoform CRA_a	PRPSAP1	1600000	0	222000	976000	1050000	590000	789000	512000	0	0	1.52618	0.376878	0.609922
A7E2F7	CAP-GLY domain containing linker protein 2	CLIP2	550000	17600	14100	44600	58400	17700	33400	17000	27600	18400	6.00088	0.332571	2.58517
Q16563	Synaptophysin-like protein 1	SYPL1	399000	1350000	3000000	2250000	2440000	1760000	1230000	405000	1100000	2120000	1.42691	0.329036	0.512893
P31947	14-3-3 protein sigma	SFN	78500	0	111000	26600	0	198000	160000	0	1290000	332	0.174803	0.333966	-2.5162
Q9ULL8	Protein Shroom4	SHROOM4	215000	0	2050000	0	316000	0	104000	115000	0	0	7.85693	0.334553	2.97396
V9HW38	Epididymis secretory protein Li 106	HEL-S-106	2080000	1410000	1940000	2680000	1830000	2140000	1770000	907000	1800000	1830000	1.17675	0.336032	0.234807
Q9Y6A4	Cilia- and flagella-associated protein 20	CFAP20	930000	191000	1420000	342000	1060000	520000	580000	381000	706000	488000	1.47402	0.336016	0.559755
Q5JR04	Helicase MOV-10	MOV10	4360000	1750000	1210000	2210000	1510000	1900000	2320000	12200000	3080000	2470000	0.502503	0.336248	-0.992795
E5RHW4	Erlin-2 (Fragment)	ERLIN2	1330000	1110000	1010000	1830000	1890000	1840000	1830000	1400000	1440000	1730000	0.870146	0.327397	-0.200671
Q13619	Cullin-4A	CUL4A	1400000	0	0	0	735000	608000	542000	221000	465000	808000	2.01872	0.072965	1.01344
Q9NZ08	Endoplasmic reticulum aminopeptidase 1	ERAP1	539000	540000	573000	2150000	242000	2320000	1250000	551000	1310000	909000	0.637855	0.338642	-0.6487
P48668	Keratin, type II cytoskeletal 6C	KRT6C	127000	176000	0	0	0	245000	336000	602000	13600000	316000	0.0501689	0.339296	-4.31706
P31939	Bifunctional purine biosynthesis protein PURH	ATIC	801000	995000	4710000	2270000	3860000	952000	1960000	616000	2550000	2110000	1.54323	0.328346	0.625957
P05023	Sodium/potassium-transporting ATPase subunit alpha-1	ATP1A1	9380000	4150000	4930000	3040000	2740000	3330000	7180000	3900000	11900000	7900000	0.708565	0.337934	-0.497028
A0A1X7SBZ2	Probable ATP-dependent RNA helicase DDX17	DDX17	1880000	6580000	6040000	5500000	6640000	4600000	5460000	2800000	3440000	5090000	1.24544	0.332887	0.316658
Q969X5	Endoplasmic reticulum-Golgi intermediate compartment protein 1	ERGIC1	1990000	1030000	0	2870000	1020000	1090000	1430000	651000	1840000	1010000	1.43456	0.284608	0.520611
Q5T091	Protein RER1	RER1	338000	341000	2090000	1040000	1620000	876000	454000	333000	733000	1090000	1.55737	0.328488	0.639114
Q9Y295	Developmentally-regulated GTP-binding protein 1	DRG1	301000	0	235000	237000	398000	388000	251000	211000	491000	470000	0.808255	0.369806	-0.307117
A0A140VJZ1	Ubiquitin carboxyl-terminal hydrolase		2560000	1080000	2940000	1490000	1860000	1220000	1870000	809000	1790000	2120000	1.27161	0.337931	0.346656
A0A0G2JJA7	Proteasome subunit beta	PSMB9	751000	0	0	539000	0	553000	622000	0	169000	566000	1.35079	0.37735	0.433798
P37235	Hippocalcin-like protein 1	HPCAL1	362000	404000	544000	695000	1170000	494000	501000	265000	613000	485000	1.34648	0.327138	0.429193
E9PJD9	60S ribosomal protein L27a	RPL27A	10300000	11400000	12500000	14500000	10900000	9130000	13600000	6220000	13500000	8760000	1.16384	0.330327	0.218887
A0A1B0GW44	Cathepsin D	CTSD	2230000	8160000	19900000	15000000	5590000	8130000	5780000	4370000	5070000	9850000	1.53253	0.343778	0.615915
P12956	X-ray repair cross-complementing protein 6	XRCC6	5720000	11100000	19000000	16000000	14100000	12700000	12300000	7050000	9100000	11800000	1.24495	0.332045	0.316086
O75533	Splicing factor 3B subunit 1	SF3B1	464000	2380000	2360000	1960000	2740000	1590000	1780000	1050000	1390000	1870000	1.28958	0.325857	0.366905
V9HWC7	Epididymis secretory sperm binding protein Li 128m	HEL-S-128m	5350000	12600000	41900000	19100000	24700000	13000000	16300000	11400000	11900000	17600000	1.4765	0.345633	0.562177
A8K2W3	cDNA FLJ78516		0	73800	9820	202000	10500	86100	112000	1220000	69500	99400	0.233239	0.346018	-2.10012
Q60FE6	Filamin A	FLNA	10900000	27800000	29600000	40100000	32400000	16900000	31200000	25400000	21500000	18000000	1.24602	0.338744	0.317325
Q32Q62	RSL1D1 protein (Fragment)	RSL1D1	308000	17200	313000	302000	140000	565000	39600	88200	403000	750000	0.585221	0.333478	-0.772948
H3BR35	Eukaryotic peptide chain release factor GTP-binding subunit ERF3A (Fragment)	GSPT1	1380000	0	586000	0	607000	443000	794000	495000	260000	695000	1.59596	0.210728	0.674421
Q9BWF3	RNA-binding protein 4	RBM4	1000000	73400	30500	72500	48000	574000	427000	380000	211000	696000	0.53514	0.332916	-0.902012
J3KR44	Ubiquitin thioesterase	OTUB1	913000	0	1420000	417000	1180000	907000	713000	368000	667000	1000000	1.34405	0.302543	0.426586
A0A140VJQ4	Testicular tissue protein Li 130		1320000	0	543000	0	2150000	0	775000	0	900000	651000	1.72528	0.348927	0.78683
M0R0F0	40S ribosomal protein S5 (Fragment)	RPS5	3720000	1690000	2940000	5110000	6830000	4410000	5620000	2500000	6370000	7580000	0.766239	0.347979	-0.384134
P35914	Hydroxymethylglutaryl-CoA lyase, mitochondrial	HMGCL	949000	12100	179000	65700	14200	616000	427000	435000	90400	696000	0.538774	0.342675	-0.892248
O75223	Gamma-glutamylcyclotransferase	GGCT	2020000	217000	1380000	460000	752000	461000	485000	371000	406000	1240000	1.62977	0.337554	0.704666
Q8IX12	Cell division cycle and apoptosis regulator protein 1	CCAR1	3330000	1360000	0	796000	1170000	1470000	1190000	251000	0	1110000	1.65531	0.332841	0.727101
Q3SYF1	Sorting nexin 12	SNX12	151000	251000	2790000	1440000	2270000	813000	0	534000	878000	1040000	1.69115	0.349576	0.758003
A0A024R172	Leukotriene B4 12-hydroxydehydrogenase, isoform CRA_a	LTB4DH	0	927000	3130000	1180000	1770000	1810000	498000	594000	1870000	1040000	1.50701	0.314699	0.59169
A0A024RCZ1	LEM domain containing 2, isoform CRA_a	LEMD2	109000	231000	369000	1110000	1190000	978000	872000	693000	636000	1080000	0.706504	0.333284	-0.501231
A0A1L7LQD3	Cytochrome b (Fragment)	CYB	0	586000	1640000	0	2850000	663000	850000	876000	985000	1170000	1.8618	0.353563	0.896695
P36955	Pigment epithelium-derived factor	SERPINF1	6080000	1810000	2040000	1990000	2720000	3260000	4400000	3190000	3730000	4410000	0.770932	0.333593	-0.375324
Q15942	Zyxin	ZYX	2320000	382000	55700	408000	408000	887000	1210000	1100000	1840000	783000	0.614038	0.34424	-0.703601
P38919	Eukaryotic initiation factor 4A-III	EIF4A3	2280000	2740000	1640000	2740000	1770000	3010000	3300000	1910000	2620000	2070000	0.865221	0.353454	-0.20886
P25786	Proteasome subunit alpha type-1	PSMA1	1570000	177000	854000	804000	731000	1260000	1130000	820000	1120000	999000	0.776131	0.33764	-0.365629
Q5T985	Inter-alpha-trypsin inhibitor heavy chain H2	ITIH2	606000	1230000	2870000	1520000	1700000	650000	948000	1410000	1380000	1490000	1.34842	0.341193	0.431268
B2R6U8	Cleavage and polyadenylation specificity factor subunit 5		1030000	1840000	364000	952000	1150000	1660000	1980000	840000	1020000	1370000	0.77671	0.357246	-0.364551
Q9UNF1	Melanoma-associated antigen D2	MAGED2	254000	75600	29200	36900	12400	47000	3310	56000	0	32600	2.3503	0.35739	1.23284
Q5HYG8	Serine hydroxymethyltransferase	DKFZp686P09201	462000	722000	0	225000	1960000	938000	1410000	823000	1460000	1750000	0.659967	0.304407	-0.599534
A0A1W2PQ90	Zinc-hook domain-containing protein		673000	690000	2370000	1650000	720000	708000	998000	940000	824000	849000	1.41306	0.357862	0.498821
O43491	Band 4.1-like protein 2	EPB41L2	4760000	3740000	2140000	881000	2050000	1190000	2370000	1770000	2040000	2530000	1.37081	0.340484	0.455027
B5ME97	Septin 10, isoform CRA_c	SEPTIN10	270000	0	81000	0	114000	144000	409000	40900	200000	486000	0.605516	0.427745	-0.723763
R4SBI6	Epoxide hydrolase	EPHX1	1900000	5080000	6840000	7060000	5810000	4180000	5760000	4250000	3320000	4100000	1.23508	0.344732	0.3046
B4DDL4	cDNA FLJ53966, moderately similar to Homo sapiens cytidylate kinase (CMPK), mRNA		10000000	497000	775000	1710000	1230000	1190000	537000	153000	2320000	601000	2.96022	0.359914	1.5657
B3KRC6	cDNA FLJ34004 fis, clone FCBBF1000232, highly similar to Cytochrome P450 51A1		50000	112000	36100	11300	23900	0	41700	106000	350000	17900	0.361986	0.362364	-1.46599
A0A087X0S5	Collagen alpha-1(VI) chain	COL6A1	1690000	12800000	11600000	10100000	15800000	4550000	7600000	11200000	8020000	7710000	1.33035	0.348628	0.411804
E9PPQ1	Tumor protein D53	TPD52L1	431000	146000	269000	327000	1340000	2590000	0	0	227000	1110000	0.383957	0.213049	-1.38098
Q93034	Cullin-5	CUL5	317000	0	150000	0	675000	251000	317000	166000	62600	0	1.91146	0.266	0.934673
F5H125	Cell adhesion molecule 1 (Fragment)	CADM1	1610000	1010000	1760000	0	0	1060000	1180000	809000	1450000	1410000	1.2354	0.271102	0.304982
G3V158	2-deoxyribose-5-phosphate aldolase homolog (C. elegans), isoform CRA_a	DERA	0	195000	135000000	8130000	41800	784000	533000	246000	377000	642000	69.4069	0.36421	6.11701
Q13564	NEDD8-activating enzyme E1 regulatory subunit	NAE1	386000	0	162000	0	0	363000	535000	448000	0	400000	0.627721	0.139811	-0.671806
A0A140VJS9	Serine/threonine-protein phosphatase		374000	526000	1640000	1290000	1650000	1300000	583000	394000	795000	885000	1.38489	0.358521	0.469769
P61956	Small ubiquitin-related modifier 2	SUMO2	11800000	1520000	1900000	3360000	0	9140000	8930000	3700000	6190000	8570000	0.635779	0.31007	-0.653403
Q16851	UTP--glucose-1-phosphate uridylyltransferase	UGP2	602000	567000	3200000	2280000	1060000	454000	1430000	542000	864000	1630000	1.56687	0.355355	0.647885
A0A0S2Z4G7	Nucleophosmin (Nucleolar phosphoprotein B23, numatrin), isoform CRA_f (Fragment)	NPM1	28200000	8190000	7760000	9330000	10700000	10600000	9770000	4670000	5700000	13000000	1.46731	0.356257	0.553171
P62847	40S ribosomal protein S24	RPS24	333000	3240000	4640000	5740000	6430000	4850000	5040000	3110000	7650000	6050000	0.763408	0.364122	-0.389473
Q6PKG0	La-related protein 1	LARP1	2150000	4870	266000	0	0	171	0	109000	2560	258	28.8227	0.368166	4.84913
O00567	Nucleolar protein 56	NOP56	1520000	4610000	4950000	5410000	4380000	4090000	3980000	1540000	2910000	4250000	1.24448	0.365762	0.315548
H7BZ55	Putative ciliary rootlet coiled-coil protein 2	CROCC2	1200000	1690000	1400000	2130000	3130000	1200000	981000	882000	2270000	2080000	1.28828	0.368256	0.365443
A0A0A0MRX2	DDRGK domain-containing protein 1	DDRGK1	2480000	999000	0	121000	0	310000	670000	0	372000	286000	2.9304	0.369508	1.5511
Q59GY3	Arginine/serine-rich splicing factor 6 variant (Fragment)		3100000	4710000	196000	0	1430000	6400000	3180000	3690000	743000	4240000	0.646195	0.369383	-0.629958
Q9BZG1	Ras-related protein Rab-34	RAB34	684000	0	0	355000	562000	754000	1660000	381000	334000	799000	0.679311	0.467754	-0.557856
P01833	Polymeric immunoglobulin receptor	PIGR	2670000	0	247000	61300	89800	58800	0	128000	87700	121000	7.75752	0.370431	2.9556
Q9UID3	Vacuolar protein sorting-associated protein 51 homolog	VPS51	0	49700	246000	651000	1090000	213000	321000	0	263000	0	1.91659	0.369706	0.938544
P46821	Microtubule-associated protein 1B	MAP1B	198000	187000	230000	0	0	237000	1150000	107000	284000	206000	0.516633	0.371529	-0.952788
P23229	Integrin alpha-6	ITGA6	1140000	1720000	1740000	1100000	632000	788000	1390000	1930000	1690000	1950000	0.817243	0.37361	-0.291163
B7ZA56	cDNA, FLJ79070, highly similar to Optineurin		3650000	5530	14100	17900	15400	16100	0	3140	0	7880	81.9232	0.371438	6.3562
A0A024RDP4	Paraspeckle component 1, isoform CRA_b	PSPC1	702000	2680000	2900000	2730000	3470000	2890000	3400000	2590000	2730000	3320000	0.836035	0.353112	-0.258365
O14773	Tripeptidyl-peptidase 1	TPP1	0	2310000	3310000	9430000	6520000	6340000	2650000	1430000	2550000	4900000	1.50881	0.331778	0.593415
Q05DH1	Proteasome subunit alpha type (Fragment)	PSMA7	5860000	2180000	2330000	3380000	2190000	2810000	3210000	1700000	1760000	2740000	1.30442	0.360229	0.383407
G4V2I9	Anion exchange protein		1180000	7790000	5890000	7410000	7510000	2450000	1820000	9190000	3810000	4040000	1.39747	0.373114	0.482813
G3V0I5	NADH dehydrogenase [ubiquinone] flavoprotein 1, mitochondrial	NDUFV1	1140000	2020000	1290000	3530000	4000000	1510000	1770000	1810000	1900000	2050000	1.32522	0.372916	0.406233
H6VRG0	Keratin 1	KRT1	871000	641000	58300	1130000	775000	571000	896000	547000	3850000	829000	0.519244	0.375174	-0.945515
V9HWB9	L-lactate dehydrogenase	HEL-S-133P	22900000	4650000	8750000	50800000	30700000	20300000	15700000	7630000	15200000	17000000	1.55347	0.375234	0.635499
Q5JRI1	Serine/arginine-rich-splicing factor 10	SRSF10	716000	102000	560000	707000	91400	228000	1050000	305000	581000	1090000	0.668838	0.375081	-0.580271
Q99878	Histone H2A type 1-J	H2AC14	2020000	9300000	2370000	4880000	3020000	4330000	5430000	706000	1560000	1950000	1.54479	0.371731	0.627412
Q9P253	Vacuolar protein sorting-associated protein 18 homolog	VPS18	3000000	25500	21200	33100	29600	20600	10600	35300	0	57700	20.0283	0.376616	4.32397
Q6P2E9	Enhancer of mRNA-decapping protein 4	EDC4	360000	0	0	288000	508000	501000	564000	146000	520000	757000	0.774384	0.453671	-0.368879
A0A0C4DGQ8	Dehydrogenase/reductase SDR family member 7B	DHRS7B	305000	0	60800	0	45600	289000	182000	98300	442000	181000	0.575079	0.350039	-0.798168
Q5TZA2	Rootletin	CROCC	568000	1230000	455000	697000	0	643000	0	0	438000	0	1.36448	0.498109	0.448348
P00352	Retinal dehydrogenase 1	ALDH1A1	6900000	8950000	19500000	11800000	15300000	9240000	7680000	5110000	9590000	16900000	1.2871	0.378338	0.364122
A0A286YF22	D-3-phosphoglycerate dehydrogenase	PHGDH	1970000	0	775000	334000	929000	1100000	1230000	512000	2170000	2250000	0.689893	0.383366	-0.535556
D6RGI3	Septin 11, isoform CRA_b	SEPTIN11	467000	1340000	133000	1240000	1060000	1180000	1680000	417000	1010000	1430000	0.741648	0.37914	-0.431194
P08514	Integrin alpha-IIb	ITGA2B	657000	101000	0	256000	88400	1000000	0	1100000	57900	138000	0.48016	0.367644	-1.05841
B4DK32	cDNA FLJ61095, highly similar to Ubiquitin conjugation factor E4 A (Fragment)		773000	11900000	427000	46800	0	263000	0	65100	209000	844000	9.51908	0.381801	3.25082
Q13243	Serine/arginine-rich splicing factor 5	SRSF5	309000	0	283000	0	0	303000	232000	378000	275000	824000	0.735586	0.582041	-0.443033
Q9HCB6	Spondin-1	SPON1	1060000	0	345000	2510000	562000	408000	751000	0	839000	471000	1.81328	0.382221	0.858605
D9IWP9	Beta-2-glycoprotein I (Fragment)		654000	5500000	2990000	3580000	8110000	2710000	5910000	5700000	8040000	5520000	0.747274	0.379034	-0.420291
A0A0S2Z4R1	Tyrosine--tRNA ligase (Fragment)	YARS	0	278000	1100000	784000	874000	427000	673000	167000	807000	727000	1.35487	0.358025	0.438158
P35749	Myosin-11	MYH11	121000	0	570000	2950000	704000	346000	1110000	67100	176000	449000	2.5284	0.305321	1.33822
Q9UKM9	RNA-binding protein Raly	RALY	488000	1260000	2210000	2090000	2130000	1740000	775000	625000	1180000	1900000	1.31479	0.378065	0.394833
J3KNQ4			488000	0	406000	0	496000	1310000	452000	609000	558000	264000	0.725545	0.383429	-0.462862
Q13228	Methanethiol oxidase	SELENBP1	728000	3180000	6240000	3650000	5220000	1810000	3530000	2900000	2560000	3470000	1.33273	0.368165	0.41438
A0A024R9D7	2,4-dienoyl CoA reductase 1, mitochondrial, isoform CRA_b	DECR1	1280000	1190000	629000	3390000	2380000	2240000	2460000	1450000	2360000	2950000	0.773909	0.373763	-0.369764
Q562Z6	Actin-like protein (Fragment)	ACT	0	221000	0	486000	288000	317000	669000	163000	874000	0	0.655792	0.430387	-0.60869
K4DI93	Cullin 4B, isoform CRA_e	CUL4B	1200000	85100	99600	76900	170000	389000	43500	997000	0	1120000	0.511975	0.382806	-0.965855
A0A385HVY8	Mutant hemoglobin subunit alpha 2	HBA2	0	15500000	223000000	16900000	7700000	19600000	0	11200000	8940000	11800000	5.10477	0.38767	2.35185
Q53GB6	Actin related protein 2/3 complex subunit 1A variant (Fragment)		455000	1770000	1100000	2220000	2120000	1070000	1300000	565000	1230000	1720000	1.30246	0.378836	0.381243
Q8TCJ2	Dolichyl-diphosphooligosaccharide--protein glycosyltransferase subunit STT3B	STT3B	1990000	1260000	6080000	2590000	2430000	1990000	2240000	1540000	2180000	2340000	1.39456	0.389178	0.479808
B7Z438	cDNA FLJ56352, highly similar to Succinyl-CoA ligase (GDP-forming) subunit alpha, mitochondrial		782000	468000	0	764000	642000	686000	1200000	322000	1160000	787000	0.799037	0.419282	-0.323665
A0A0U2ZQU7	E-cadherin 1	CDH1	677000	863000	1760000	1800000	1900000	1270000	1180000	794000	1380000	1060000	1.23153	0.372528	0.300448
Q8IZ83	Aldehyde dehydrogenase family 16 member A1	ALDH16A1	130000	166000	45000	171000	45700	116000	569000	81500	75100	177000	0.547516	0.388946	-0.869026
A0A0S2Z3Q4	V-crk sarcoma virus CT10 oncogene-like protein isoform 1 (Fragment)	CRK	652000	243000	429000	644000	295000	615000	701000	196000	581000	765000	0.791812	0.390013	-0.336769
P02545	Prelamin-A/C	LMNA	20800000	39700000	30000000	68400000	33000000	46800000	31600000	23100000	9750000	34400000	1.31754	0.389715	0.397849
K7EQ55	DAZ-associated protein 1	DAZAP1	0	0	480000	54200	389000	481000	353000	133000	669000	691000	0.661223	0.383342	-0.59679
Q9H3P7	Golgi resident protein GCP60	ACBD3	630000	0	226000	120000	123000	120000	213000	133000	171000	128000	1.79575	0.389859	0.844588
A0A024RAM0	Transportin 1, isoform CRA_a	TNPO1	504000	1550000	178000	2290000	2250000	1000000	1040000	881000	270000	1370000	1.48476	0.376963	0.570232
E7DVW5	Fatty acid binding protein 5 (Psoriasis-associated)	FABP5	2600000	457000	1090000	1070000	1190000	1600000	1170000	354000	5230000	2260000	0.603637	0.381241	-0.728248
A0A024R4G1			525000	382000	2350000	428000	828000	641000	790000	349000	782000	110000	1.689	0.376442	0.756167
D6RGV5	Cytochrome c oxidase subunit 7A2, mitochondrial (Fragment)	COX7A2	1540000	1970000	3920000	3840000	4250000	3340000	3370000	2860000	4270000	4670000	0.838466	0.384817	-0.254176
Q8TEM1	Nuclear pore membrane glycoprotein 210	NUP210	0	309000	1060000	0	529000	488000	469000	289000	143000	563000	1.62056	0.254047	0.696493
C9JP01	Protein RFT1 homolog (Fragment)	RFT1	1370000	0	0	138000	21500	43500	0	0	31000	60900	11.2962	0.394062	3.49776
P12268	Inosine-5-monophosphate dehydrogenase 2	IMPDH2	488000	2690000	1870000	2500000	2440000	1230000	1760000	915000	1430000	2470000	1.27969	0.390827	0.355797
K7ENT6	Tropomyosin alpha-4 chain	TPM4	240000	0	448000	774000	0	0	0	52100	442000	398000	1.63883	0.392472	0.712666
A0A075B7D0	Immunoglobulin heavy variable 1/OR15-1 (non-functional) (Fragment)	IGHV1OR15-1	1820000	0	5580000	3140000	3390000	3350000	4540000	1710000	17300000	4200000	0.559887	0.394881	-0.836791
B3KM89	cDNA FLJ10528 fis, clone NT2RP2000943, highly similar to Protein transport protein Sec24D		84400	385000	2110000	1200000	1440000	563000	643000	341000	1020000	864000	1.52125	0.379079	0.605255
P48449	Lanosterol synthase	LSS	0	43200	60300	53800	49300	41300	9570	55900	3680	79100	1.36244	0.394465	0.44619
Q53T76	Glycerol-3-phosphate dehydrogenase (Fragment)	GPD2	5060000	393000	1020000	787000	450000	301000	1870000	428000	352000	408000	2.29533	0.379906	1.1987
A0A0A0MR74	Diacylglycerol O-acyltransferase 1	DGAT1	34400	989000	0	0	0	1240000	1440000	1140000	1040000	971000	0.438776	0.396112	-1.18845
B2R679	cDNA, FLJ92825, highly similar to Homo sapiens SAR1a gene homolog 1 (S. cerevisiae) (SARA1), mRNA		1330000	989000	212000	1960000	2740000	1340000	1490000	1910000	3980000	1450000	0.711013	0.396339	-0.492053
Q9P035	Very-long-chain (3R)-3-hydroxyacyl-CoA dehydratase 3	HACD3	1250000	830000	1230000	1190000	2280000	1170000	1310000	660000	1120000	1280000	1.22383	0.385545	0.291399
A0A024QZ03	Coiled-coil domain containing 22, isoform CRA_a	CCDC22	332000	0	0	0	39000	288000	1340000	107000	430000	44600	0.419759	0.549795	-1.25237
Q6FHJ7	Secreted frizzled-related protein 4	SFRP4	634000	1220000	4120000	1600000	4630000	1540000	4370000	3020000	4060000	3470000	0.741434	0.395802	-0.43161
P59998	Actin-related protein 2/3 complex subunit 4	ARPC4	3520000	7090000	14700000	20700000	21100000	9670000	9000000	5640000	14100000	11300000	1.35003	0.387721	0.432992
A0A087WV29	RNA cytidine acetyltransferase	NAT10	0	453000	759000	0	73100	135000	271000	226000	212000	249000	1.95959	0.401281	0.970553
P07814	Bifunctional glutamate/proline--tRNA ligase	EPRS	1010000	229000	304000	509000	536000	649000	849000	348000	847000	625000	0.779988	0.400641	-0.358476
E9PF10	Nuclear pore complex protein Nup155	NUP155	304000	805000	561000	1370000	2000000	610000	1050000	351000	964000	565000	1.42373	0.391288	0.509674
Q9NQG5	Regulation of nuclear pre-mRNA domain-containing protein 1B	RPRD1B	240000	24600	115000	1320000	330000	806000	689000	361000	376000	977000	0.632471	0.397032	-0.660928
P0DP24	Calmodulin-2	CALM2	7530000	21200000	24200000	25500000	27600000	20600000	23900000	10300000	12500000	19200000	1.22578	0.399551	0.2937
A0A0S2Z472	Protein kinase cAMP-dependent regulatory type II alpha isoform 1 (Fragment)	PRKAR2A	285000	470000	671000	1170000	1880000	757000	640000	533000	477000	714000	1.43416	0.4027	0.520202
B2R4M6	Protein S100		200000	945000	1190000	3260000	1010000	1060000	748000	3290000	10100000	147000	0.430433	0.404587	-1.21614
O94874	E3 UFM1-protein ligase 1	UFL1	1050000	465000	1330000	0	232000	1070000	930000	950000	1190000	938000	0.757434	0.407012	-0.400808
P60981	Destrin	DSTN	2520000	0	328000	294000	4610000	4280000	2060000	721000	4320000	3990000	0.630408	0.382991	-0.665642
O60701	UDP-glucose 6-dehydrogenase	UGDH	3970000	2530000	4500000	955000	3040000	1430000	2860000	1170000	3360000	2850000	1.28492	0.403375	0.361677
O95470	Sphingosine-1-phosphate lyase 1	SGPL1	259000	844000	0	350000	254000	320000	373000	119000	479000	121000	1.51115	0.360734	0.595651
B3KUN1	Serine/threonine-protein phosphatase	PPP2CA	75300	1240000	1290000	3560000	3680000	2420000	2870000	1560000	3010000	3480000	0.738028	0.395922	-0.438252
Q59G98	TIA1 protein variant (Fragment)		658000	0	3340	453000	202000	256000	152000	177000	165000	206000	1.72116	0.40775	0.783378
P05546	Heparin cofactor 2	SERPIND1	537000	0	1420000	673000	970000	173000	543000	469000	1210000	924000	1.35583	0.407533	0.439176
S4R3H4	Apoptotic chromatin condensation inducer in the nucleus	ACIN1	114000	139000	1600000	588000	1010000	589000	257000	178000	546000	556000	1.62324	0.410251	0.698873
P62280	40S ribosomal protein S11	RPS11	2860000	4420000	3010000	3770000	6010000	3510000	3460000	3340000	3030000	4030000	1.15544	0.408583	0.208443
Q9BW27	Nuclear pore complex protein Nup85	NUP85	467000	235000	0	0	0	287000	225000	52500	0	260000	1.70285	0.244752	0.767952
Q9NXV6	CDKN2A-interacting protein	CDKN2AIP	143000	32000	21900	29500	44400	86000	21500	9810	9860	26800	1.75878	0.405405	0.814578
A0A2R8Y5G6	ATP-dependent RNA helicase DDX3X	DDX3X	193000	20400	1370000	327000	1300000	1080000	398000	479000	1330000	1520000	0.667859	0.406964	-0.582384
A0A384MDU2	Collagen, type I, alpha 2, isoform CRA_c	COL1A2	19100000	50100000	1610000	12300000	7800000	12400000	47700000	25000000	33700000	17800000	0.66552	0.410135	-0.587447
Q9NWV4	CXXC motif containing zinc binding protein	CZIB	245000	322000	0	0	0	251000	651000	1440000	24000	212000	0.549845	0.607032	-0.862904
A8KAK1	cDNA FLJ77398, highly similar to Homo sapiens UDP-glucose ceramide glucosyltransferase-like 1, transcript variant 2, mRNA		1540000	1130000	1970000	1760000	1290000	1100000	1630000	1080000	1480000	1560000	1.12263	0.406893	0.16688
Q9NZN4	EH domain-containing protein 2	EHD2	794000	1730000	2360000	4200000	3020000	2340000	2610000	1350000	1410000	1610000	1.29871	0.403478	0.377082
P02461	Collagen alpha-1(III) chain	COL3A1	1590000	3350000	3750000	3980000	3300000	1350000	3650000	13400000	4360000	2950000	0.621159	0.415668	-0.686965
Q53HG2	NADH dehydrogenase (Ubiquinone) Fe-S protein 2, 49kDa (NADH-coenzyme Q reductase) variant (Fragment)		0	0	662000	461000	1150000	751000	359000	593000	383000	648000	1.38564	0.287462	0.47055
A0A384MDS4	Epididymis secretory sperm binding protein	hCG_18987	1920000	449000	174000	520000	443000	723000	572000	188000	361000	215000	1.70277	0.402159	0.767882
B7Z6U8	cDNA FLJ53665, highly similar to Four and a half LIM domains protein 1		162000	1790000	105000	516000	467000	543000	564000	168000	47800	290000	1.88492	0.402425	0.914504
Q6IT96	Histone deacetylase	HDAC1	551000	468000	566000	6910000	1640000	1050000	919000	678000	902000	995000	2.23041	0.418374	1.15731
B4E3T7	cDNA FLJ55448, highly similar to Nuclear pore complex protein Nup133		332000	0	659000	0	0	305000	0	429000	154000	0	1.67399	0.299276	0.743288
A0A024R7G6	Epidermal growth factor receptor pathway substrate 15-like 1, isoform CRA_a	EPS15L1	0	159000	667000	268000	725000	1020000	339000	281000	162000	2460000	0.533494	0.454262	-0.906457
B2RU35	Tensin 1	TNS1	205000	123000	954000	897000	309000	489000	282000	186000	231000	475000	1.49609	0.40621	0.581198
P21397	Amine oxidase [flavin-containing] A	MAOA	75600	1530000	1090000	4500000	8940000	2630000	3240000	814000	1370000	659000	1.8519	0.420458	0.889006
P05109	Protein S100-A8	S100A8	1530000	3680000	2080000	6430000	1540000	2520000	1080000	7200000	19700000	907000	0.485879	0.42209	-1.04133
Q9NXF1	Testis-expressed protein 10	TEX10	0	266000	527000	0	1540000	408000	561000	0	188000	0	2.01642	0.386142	1.0118
A0A024QZN2	HCG2024613, isoform CRA_a	hCG_2024613	389000	38300	1240000	610000	626000	745000	171000	202000	667000	104000	1.53695	0.419346	0.620071
H0Y2V6	Centrosomal protein of 170 kDa (Fragment)	CEP170	4280000	2620	0	0	3320	812	488	369	2660	514	1474.96	0.42211	10.5265
Q6UXN9	WD repeat-containing protein 82	WDR82	50200	0	0	0	248000	137000	157000	91900	760000	302000	0.514884	0.53683	-0.957682
P0C0S5	Histone H2A.Z	H2AZ1	12800000	20800000	14900000	10800000	11400000	15200000	11900000	9840000	4460000	17100000	1.20855	0.417194	0.273274
Q08AF3	Schlafen family member 5	SLFN5	0	798000	490000	491000	612000	504000	546000	190000	616000	663000	1.18648	0.436322	0.246691
P61586	Transforming protein RhoA	RHOA	0	2530000	2930000	1480000	2920000	2680000	2340000	1810000	1920000	1900000	1.15728	0.37484	0.210734
O00232	26S proteasome non-ATPase regulatory subunit 12	PSMD12	755000	1620000	2190000	1370000	2110000	1110000	1450000	1040000	1650000	1550000	1.18309	0.413709	0.242558
P14384	Carboxypeptidase M	CPM	4470000	1710000	7210000	683000	1720000	645000	2900000	1450000	3350000	1890000	1.54304	0.413395	0.625774
P42704	Leucine-rich PPR motif-containing protein, mitochondrial	LRPPRC	2790000	1390000	1630000	1220000	2260000	930000	1400000	1340000	2240000	1830000	1.20026	0.424468	0.263345
Q16658	Fascin	FSCN1	4750000	3790000	1480000	3160000	2150000	3780000	4440000	2100000	7390000	2340000	0.764589	0.421424	-0.387245
P09429	High mobility group protein B1	HMGB1	13100000	24100000	17600000	30100000	21300000	25100000	20500000	7850000	18100000	17800000	1.18858	0.427993	0.249244
Q49A26	Putative oxidoreductase GLYR1	GLYR1	1020000	1820000	958000	1350000	0	1410000	2700000	1470000	1040000	1300000	0.8125	0.44888	-0.29956
P29373	Cellular retinoic acid-binding protein 2	CRABP2	4480000	1900000	6830000	2560000	7240000	1950000	4940000	3890000	2540000	4480000	1.2927	0.418882	0.370384
P49916	DNA ligase 3	LIG3	184000	0	502000	0	0	197000	36400	221000	0	0	2.26452	0.26515	1.17921
Q07812	Apoptosis regulator BAX	BAX	713000	0	294000	419000	98800	592000	468000	134000	728000	696000	0.728037	0.420047	-0.457917
Q9NYL4	Peptidyl-prolyl cis-trans isomerase FKBP11	FKBP11	867000	410000	327000	535000	2000000	300000	492000	451000	862000	644000	1.50564	0.428721	0.590375
A0A024R3J7	HCG2032701, isoform CRA_a	hCG_2032701	1040000	4510000	5550000	4990000	4490000	3060000	4220000	2590000	4830000	1850000	1.2435	0.425472	0.314412
V9HWG9	Epididymis secretory protein Li 21	HEL-S-21	3640000	1990000	3470000	3870000	4150000	3760000	3640000	1020000	2440000	3580000	1.1856	0.430218	0.245612
F8W8M9	Protein unc-13 homolog B	UNC13B	0	1700	1840	581	2610	454	531	1890	1050	2180	1.37817	0.421945	0.462758
A0A087X0K9	Tight junction protein ZO-1	TJP1	330000	130000	1340000	177000	2750000	424000	604000	184000	653000	640000	1.88703	0.430142	0.916114
A0A3B3IS06	Treacle protein (Fragment)	TCOF1	52400000	615000	118000	378000	218000	6920000	193000	497000	211000	60900	6.81676	0.430307	2.76909
P63241	Eukaryotic translation initiation factor 5A-1	EIF5A	2170000	2970000	2130000	4690000	3590000	4240000	7180000	2660000	2130000	3580000	0.78575	0.423523	-0.347857
Q9UPE4	Mitochondrial import inner membrane translocase subunit TIM44	hTIM44	215000	202000	354000	221000	841000	439000	385000	388000	587000	588000	0.76791	0.419313	-0.380992
Q53H17	WD repeat-containing protein 1 isoform 1 variant (Fragment)		2260000	2570000	4290000	8490000	16100000	5190000	5340000	3610000	4060000	4210000	1.50424	0.434128	0.589034
O75367	Core histone macro-H2A.1	H2AFY	1490000	18800000	8010000	13700000	20100000	12800000	9020000	5270000	9490000	9900000	1.33606	0.419248	0.417983
P09382	Galectin-1	LGALS1	19800000	37300000	53100000	49500000	52600000	34700000	50300000	16700000	35600000	40500000	1.19404	0.434037	0.255849
P30711	Glutathione S-transferase theta-1	GSTT1	134000	21600	2610000	1190000	0	555000	0	218000	559000	0	2.22725	0.481787	1.15526
A0A0A0MSN4	Angiotensin-converting enzyme	ACE	1930000	194000	340000	107000	0	181000	152000	0	326000	353000	2.54051	0.434417	1.34512
Q9H307	Pinin	PNN	133000	12000	18100	10300	12700	25000	9560	12900	5730	28000	2.29215	0.435054	1.1967
P50502	Hsc70-interacting protein	ST13	8800000	1200000	6800000	5240000	3420000	3750000	4120000	5750000	1970000	3810000	1.31237	0.426465	0.392176
Q9UL46	Proteasome activator complex subunit 2	PSME2	20600000	1660000	1380000	1350000	68200	2510000	1460000	1010000	992000	2200000	3.06635	0.436861	1.61652
B4DUT8	Calponin	CNN2	1190000	0	250000	391000	1450000	1250000	592000	587000	1340000	1960000	0.715875	0.432091	-0.48222
Q0VAB1	Mitochondrial import inner membrane translocase subunit TIM50	TIMM50	566000	475000	408000	724000	804000	1090000	671000	642000	505000	587000	0.851788	0.434843	-0.231433
Q93052	Lipoma-preferred partner	LPP	481000	0	98400	455000	807000	892000	743000	230000	508000	696000	0.75	0.425177	-0.415037
Q14444	Caprin-1	CAPRIN1	4820000	1150000	1840000	1830000	2660000	1420000	1290000	1360000	2400000	2860000	1.31833	0.428948	0.398709
Q00796	Sorbitol dehydrogenase	SORD	1680000	1790000	2810000	1730000	1560000	916000	2390000	2170000	2850000	3050000	0.841245	0.433327	-0.249403
H0Y8E6	DNA helicase (Fragment)	MCM2	696000	0	461000	0	0	230000	677000	77800	702000	463000	1.34547	0.518915	0.428115
Q5SRE7	Phytanoyl-CoA dioxygenase domain-containing protein 1	PHYHD1	743000	0	257000	0	436000	441000	218000	0	355000	0	1.41617	0.418359	0.501998
D6RGY8	Protein YIPF3 (Fragment)	YIPF3	0	550000	0	893000	0	376000	503000	416000	566000	756000	1.37849	0.227757	0.463085
E5KRG5	Thymidine phosphorylase	TYMP	1310000	333000	967000	3970000	1770000	2020000	1620000	381000	721000	745000	1.52178	0.43283	0.605759
H3BTE6			122000	193000	0	0	0	152000	160000	450000	223000	99100	0.726409	0.595307	-0.461146
Q07021	Complement component 1 Q subcomponent-binding protein, mitochondrial	C1QBP	840000	0	50100	0	19900	357000	231000	577000	1030000	648000	0.533474	0.361172	-0.90651
B4DSD7	Serine/threonine-protein phosphatase 2A 56 kDa regulatory subunit		270000	0	761000	529000	0	661000	960000	504000	426000	779000	0.780781	0.408453	-0.357011
Q07954	Prolow-density lipoprotein receptor-related protein 1	LRP1	77400	573000	1250000	3090000	1560000	1000000	424000	662000	1110000	1120000	1.5177	0.443205	0.601888
Q9NVI7	ATPase family AAA domain-containing protein 3A	ATAD3A	839000	266000	130000	2710000	2860000	783000	1120000	246000	615000	1430000	1.62256	0.429771	0.698268
O15400	Syntaxin-7	STX7	1220000	426000	0	0	581000	678000	654000	0	0	117000	1.53692	0.442066	0.620044
P23381	Tryptophan--tRNA ligase, cytoplasmic	WARS	902000	99600	2310000	2310000	2290000	3900000	1850000	1210000	1680000	1900000	0.750626	0.444165	-0.413833
A0A024RBE8	Solute carrier family 25 (Mitochondrial carrier phosphate carrier), member 3, isoform CRA_a	SLC25A3	4830000	5460000	5530000	14700000	7990000	6400000	8460000	2440000	7010000	5700000	1.28324	0.43872	0.35979
A0A0C4DG17	40S ribosomal protein SA	RPSA	10600000	6670000	7000000	8940000	8700000	6980000	8130000	4120000	8580000	9440000	1.1251	0.447116	0.170054
B4DP54	Tubulin beta chain		0	0	0	263000	598000	549000	574000	160000	865000	984000	0.687261	0.478262	-0.541071
V9HW63	Epididymis secretory sperm binding protein Li 97n	HEL-S-97n	798000	3080000	5780000	2920000	5110000	2000000	3350000	2170000	3630000	2700000	1.27711	0.437284	0.352885
P20042	Eukaryotic translation initiation factor 2 subunit 2	EIF2S2	851000	1110000	732000	1770000	1520000	1250000	1430000	922000	1500000	1870000	0.858147	0.453172	-0.220704
Q6Y1H2	Very-long-chain (3R)-3-hydroxyacyl-CoA dehydratase 2	HACD2	0	72400	3040000	125000	13600	284000	260	53200	461000	53100	4.77212	0.451953	2.25463
B2R858	cDNA, FLJ93750, Homo sapiens DEAD (Asp-Glu-Ala-Asp) box polypeptide 6 (DDX6), mRNA		0	482000	1300000	923000	1140000	871000	799000	340000	1100000	815000	1.22452	0.428261	0.292219
O60869	Endothelial differentiation-related factor 1	EDF1	0	0	88200	214000	723000	577000	865000	208000	505000	494000	0.645023	0.381357	-0.632577
Q13263	Transcription intermediary factor 1-beta	TRIM28	6560000	7060000	6600000	8190000	6090000	7860000	9010000	4390000	6840000	11300000	0.875635	0.452855	-0.191599
P08779	Keratin, type I cytoskeletal 16	KRT16	407000	123000	258000	0	209000	120000	0	0	6380000	50600	0.11415	0.453957	-3.131
A0A0S2Z410	Epididymis secretory sperm binding protein (Fragment)	HSD17B10	4590000	648000	1080000	2400000	667000	1390000	1560000	975000	1070000	1270000	1.498	0.454538	0.583042
Q6FHM2	Epididymis secretory sperm binding protein	GNB2	2830000	2880000	1710000	2480000	3810000	2660000	2350000	1780000	2210000	3110000	1.13212	0.45309	0.17903
Q9UHY7	Enolase-phosphatase E1	ENOPH1	0	0	514000	330000	363000	613000	542000	91800	477000	807000	0.794874	0.545106	-0.331202
Q9BWJ5	Splicing factor 3B subunit 5	SF3B5	5060000	461000	0	0	0	193000	77200	0	0	126000	20.9023	0.45754	4.38559
B7ZC39	Endophilin-B2	SH3GLB2	306000	0	653000	0	0	375000	353000	279000	182000	237000	1.68128	0.136591	0.749557
O95479	GDH/6PGL endoplasmic bifunctional protein	H6PD	867000	540000	1750000	737000	656000	1240000	955000	617000	1190000	1610000	0.810763	0.457166	-0.302648
Q15008	26S proteasome non-ATPase regulatory subunit 6	PSMD6	419000	0	1710000	0	386000	868000	161000	0	240000	0	1.98188	0.444362	0.986866
H3BU16	Jupiter microtubule-associated homolog 2 (Fragment)	JPT2	638000	0	88100	0	696000	485000	807000	580000	774000	616000	0.726599	0.315418	-0.460768
Q4G0J3	La-related protein 7	LARP7	1400000	982000	0	630000	844000	1530000	1420000	112000	1590000	1440000	0.791202	0.486438	-0.337883
Q6FIE5	PHP14 protein	PHP14	1480000	491000	949000	737000	848000	769000	770000	0	0	764000	1.17369	0.460852	0.231047
A0A1A9C7B7	Lutheran blood group glycoprotein (Fragment)	BCAM	93000	140000	109000	480000	204000	271000	412000	175000	154000	353000	0.751648	0.457828	-0.41187
P30086	Phosphatidylethanolamine-binding protein 1	PEBP1	2410000	5100000	14100000	12000000	12300000	11900000	13500000	6750000	10800000	13200000	0.817631	0.451818	-0.290478
P18669	Phosphoglycerate mutase 1	PGAM1	5140000	2810000	6340000	5360000	11200000	7770000	9690000	5240000	7010000	7190000	0.836043	0.459851	-0.25835
Q53GD8	Peptidylprolyl isomerase (Fragment)		765000	2670000	2550000	3070000	2410000	2400000	3050000	1410000	3610000	3120000	0.843635	0.461538	-0.245309
Q5SSJ5	Heterochromatin protein 1-binding protein 3	HP1BP3	2760000	13100000	12100000	23500000	10700000	17000000	10800000	4470000	6280000	8050000	1.33391	0.455647	0.415657
A0A384MDU9	Dynactin 2 (P50), isoform CRA_c	DCTN2	2030000	0	1080000	468000	661000	1250000	1140000	850000	1590000	2060000	0.769049	0.436394	-0.378852
B4DMA7	cDNA FLJ58514, highly similar to Cadherin-11		0	402000	1810000	1220000	1300000	838000	1040000	200000	1340000	1130000	1.30057	0.445266	0.379146
Q9Y6C2	EMILIN-1	EMILIN1	875000	2450000	2280000	2420000	4190000	1320000	2740000	2370000	1410000	2070000	1.23259	0.459385	0.301697
H7BYY1	Tropomyosin 1 (Alpha), isoform CRA_m	TPM1	1450000	677000	300000	938000	810000	877000	0	942000	474000	295000	1.29057	0.481347	0.36801
A0A024R0R9	N-ethylmaleimide-sensitive factor attachment protein, alpha, isoform CRA_c	NAPA	344000	1930000	1110000	1510000	2560000	740000	1480000	857000	1200000	1590000	1.2705	0.460516	0.345392
B0BCZ1	Aminopeptidase	ENPEP	0	0	335000	124000	0	503000	0	0	0	250000	0.609562	0.466332	-0.714156
Q54A51	Basigin (Ok blood group), isoform CRA_a	hEMMPRIN	560000	3740000	4400000	2780000	4960000	3460000	5190000	2580000	4170000	4460000	0.827795	0.464997	-0.272655
Q13835	Plakophilin-1	PKP1	1220000	0	434000	750000	594000	565000	230000	323000	1250000	424000	1.34223	0.476617	0.42463
B4DM33	cDNA FLJ52068, highly similar to Microtubule-associated protein RP/EB family member 1		1140000	0	0	292000	0	364000	195000	157000	187000	351000	2.85486	0.469193	1.51342
F8VQX6	Methyltransferase-like protein 7A (Fragment)	METTL7A	2340000	2140000	828000	1210000	2610000	1470000	2120000	1310000	1360000	1440000	1.18545	0.466388	0.24544
Q59F20	Neuropilin-1 variant (Fragment)		613000	46200	119000	140000	165000	375000	439000	117000	0	312000	0.697152	0.492156	-0.520455
P08575	Receptor-type tyrosine-protein phosphatase C	PTPRC	0	478000	647000	1200000	378000	1010000	465000	151000	373000	487000	1.35911	0.45767	0.442663
Q9HBZ9	RNA helicase		921000	0	495000	0	181000	350000	662000	99000	290000	290000	1.57402	0.365574	0.654453
E9PHS0	Glutathione S-transferase LANCL1 (Fragment)	LANCL1	679000	0	301000	1360000	1390000	0	882000	0	401000	0	1.45362	0.532645	0.539654
Q96EE3	Nucleoporin SEH1	SEH1L	1790000	147000	525000	0	505000	703000	547000	217000	425000	320000	1.67665	0.472155	0.745582
O75396	Vesicle-trafficking protein SEC22b	SEC22B	2420000	1760000	4090000	1140000	1950000	2000000	2800000	2020000	3320000	3430000	0.837141	0.471839	-0.256458
C9JA28	Translocon-associated protein subunit gamma	SSR3	266000	0	534000	0	322000	331000	315000	248000	262000	355000	1.23759	0.315207	0.307535
Q8N1H4	cDNA FLJ40872 fis, clone TUTER2000283, highly similar to Homo sapiens transformer-2-beta (SFRS10) gene		1360000	436000	1270000	925000	825000	2380000	905000	672000	865000	1320000	0.784109	0.468668	-0.350873
Q9H2U1	ATP-dependent DNA/RNA helicase DHX36	DHX36	135000	0	395000	52400	0	148000	403000	219000	264000	405000	0.674543	0.391473	-0.568019
P09467	Fructose-1,6-bisphosphatase 1	FBP1	0	0	1120000	256000	0	238000	40600	136000	299000	408000	3.06705	0.475	1.61685
J3QL48	Uncharacterized protein (Fragment)		0	0	0	477000	314000	554000	41400	37400	296000	511000	1.37345	0.595566	0.457809
A0A024R2Q4	Ribosomal protein L15	RPL15	1830000	1760000	3720000	2880000	4800000	2700000	1900000	1920000	2930000	3130000	1.19157	0.467764	0.252868
B7Z4B2	Aminopeptidase		126000	1240000	3380000	3050000	3000000	1740000	1650000	824000	1800000	2190000	1.31594	0.461236	0.396097
A0A140VKC9	Testis tissue sperm-binding protein Li 46a		1140000	157000	232000	158000	339000	381000	364000	130000	82400	309000	1.59981	0.461914	0.677901
B4DYY5	cDNA FLJ55671, highly similar to Ubiquitin-associated protein 2-like		717000	409000	3480000	513000	1480000	306000	409000	1730000	887000	884000	1.56523	0.467353	0.646373
A0A024R0C3	Nicotinamide nucleotide transhydrogenase, isoform CRA_a	NNT	1410000	2690000	955000	2580000	3970000	1960000	2040000	1030000	1840000	2510000	1.23721	0.466357	0.307087
P07305	Histone H1.0	H1-0	997000	32600000	29500000	29200000	49000000	31700000	27600000	14800000	8980000	25000000	1.30734	0.472058	0.386631
A0A384MEE7	Epididymis secretory sperm binding protein		2530000	2080000	3220000	2920000	6810000	2730000	3160000	1700000	2230000	4170000	1.25518	0.471732	0.327897
A0A024RAC5	Epididymis secretory sperm binding protein	RCC2	1360000	3320000	4180000	1720000	2580000	2760000	2360000	1040000	1960000	2770000	1.20845	0.476425	0.273156
A0A087X1A5	Double-stranded RNA-binding protein Staufen homolog 1	STAU1	444000	0	70300	0	85400	266000	314000	173000	397000	385000	0.65114	0.345873	-0.61896
Q15084	Protein disulfide-isomerase A6	PDIA6	8600000	11100000	18700000	15700000	26500000	11700000	17600000	14000000	30000000	24500000	0.824131	0.477507	-0.279055
E9PS11	Protein YIF1A	YIF1A	1280000	441000	568000	336000	1100000	0	835000	142000	620000	0	1.3995	0.492926	0.484911
B7Z3K9	Fructose-bisphosphate aldolase		0	185000	567000	793000	770000	791000	807000	396000	822000	694000	0.82443	0.447331	-0.278531
Q53HA4	Seryl-tRNA synthetase variant (Fragment)		47100	0	1200000	0	1450000	490000	559000	290000	780000	518000	1.70465	0.481637	0.769477
B4E2V5	cDNA FLJ52062, highly similar to Erythrocyte band 7 integral membrane protein		618000	2570000	2300000	3100000	1570000	1090000	751000	4230000	642000	313000	1.44577	0.47543	0.531841
Q86V81	THO complex subunit 4	ALYREF	661000	3790000	3940000	4110000	4950000	3780000	2300000	2010000	3700000	2580000	1.21441	0.474363	0.28025
B2R7D7	cDNA, FLJ93394, highly similar to Homo sapiens anterior gradient 2 homolog (Xenopus laevis) (AGR2), mRNA		39700000	571000	307000	1070000	268000	902000	1150000	5270000	2080000	2110000	3.64107	0.48202	1.86436
P20594	Atrial natriuretic peptide receptor 2	NPR2	0	0	292000	0	193000	337000	272000	300000	265000	0	0.826235	0.26101	-0.275376
A0A140VJS3	Testicular tissue protein Li 149		2370000	1070000	973000	704000	1070000	681000	1050000	682000	1620000	895000	1.25548	0.47836	0.328238
H3BRL3	Ubiquitin domain-containing protein UBFD1	UBFD1	2170000	817000	940000	91300	34000	549000	382000	383000	466000	767000	1.59101	0.483665	0.669942
Q9H553	Alpha-1,3/1,6-mannosyltransferase ALG2	ALG2	70300	465000	220000	513000	320000	483000	151000	381000	464000	486000	0.808295	0.484287	-0.307046
V9HW43	Epididymis secretory protein Li 102	HEL-S-102	4480000	13800000	30500000	40400000	37100000	11900000	15500000	9850000	36700000	21400000	1.32438	0.484625	0.405321
Q59ET3	Chaperonin containing TCP1, subunit 6A isoform a variant (Fragment)		1800000	1700000	4960000	3110000	3780000	3200000	4080000	2530000	3910000	4190000	0.857063	0.47981	-0.222527
Q15738	Sterol-4-alpha-carboxylate 3-dehydrogenase, decarboxylating	NSDHL	0	523000	1170000	512000	1010000	408000	492000	823000	945000	619000	1.22262	0.458638	0.289975
Q6ZN40	Tropomyosin 1 (Alpha), isoform CRA_f	TPM1	0	0	0	5410000	659000	202000	0	986000	0	0	5.10859	0.41743	2.35292
Q13151	Heterogeneous nuclear ribonucleoprotein A0	HNRNPA0	0	1720000	2400000	2960000	5020000	1870000	3060000	1750000	2710000	2840000	1.23671	0.431776	0.306511
F2Z2V0	Copine-1 (Fragment)	CPNE1	909000	2100000	1370000	2300000	1320000	1320000	1750000	796000	1590000	1420000	1.16332	0.484272	0.21825
Q15018	BRISC complex subunit Abraxas 2	ABRAXAS2	109000	6220	9070	11300	15500	25800	9740	6120	2610	30200	2.02887	0.491197	1.02068
Q5SRQ6	Casein kinase II subunit beta	CSNK2B	1200000	0	343000	642000	527000	601000	724000	383000	354000	582000	1.28215	0.435717	0.358563
D9ZGG2	Vitronectin	VTN	362000	2880000	4390000	3520000	5420000	1030000	3140000	3170000	1930000	3740000	1.27379	0.489734	0.349127
Q6AI02	Uncharacterized protein DKFZp686P168	DKFZp686P168	647000	1130000	206000	149000	154000	1010000	662000	210000	381000	912000	0.72	0.488948	-0.473931
A4FVC0	eIF2C2 protein (Fragment)	EIF2C2	400000	0	0	499000	381000	606000	131000	155000	0	0	1.43498	0.460996	0.521028
B3KTJ9	cDNA FLJ38393 fis, clone FEBRA2007212		205000	1790000	2460000	2240000	1750000	2420000	2200000	888000	2050000	2700000	0.82326	0.490937	-0.28058
P68366	Tubulin alpha-4A chain	TUBA4A	1100000	576000	343000	2680000	2260000	1530000	488000	1930000	587000	425000	1.40302	0.492227	0.48854
P61981	14-3-3 protein gamma	YWHAG	8770000	1160000	2660000	3090000	2130000	3370000	2620000	1470000	1480000	3660000	1.41349	0.483323	0.499264
Q96D15	Reticulocalbin-3	RCN3	1940000	1020000	2230000	2060000	3660000	1870000	2140000	1140000	1940000	2140000	1.18202	0.488892	0.241249
Q96AG4	Leucine-rich repeat-containing protein 59	LRRC59	2830000	3400000	1940000	3620000	3730000	2180000	2670000	1450000	4130000	3090000	1.14793	0.493161	0.199033
A0A024R5Q8	CTD (Carboxy-terminal domain, RNA polymerase II, polypeptide A) small phosphatase like 2, isoform CRA_a	CTDSPL2	0	146000	0	0	3200	1540	0	1560	0	4950	27.8012	0.497678	4.79708
B4DLA6	DNA helicase		329000	70400	0	0	5140000	166000	249000	40000	0	1490000	3.79736	0.497968	1.925
A0A024R6C9	Dihydrolipoamide S-succinyltransferase (E2 component of 2-oxo-glutarate complex), isoform CRA_a	DLST	3000000	4630000	3510000	3060000	5860000	4670000	4430000	3280000	1540000	3390000	1.15887	0.499716	0.212716
Q9BQG0	Myb-binding protein 1A	MYBBP1A	428000	0	0	0	3010	2190	1490	0	2570	2490	98.6293	0.498766	6.62394
B4DP27	cDNA FLJ52153, highly similar to Transmembrane emp24 domain-containing protein 2		1260000	160000	364000	1070000	1480000	1320000	487000	1090000	982000	1560000	0.796838	0.501661	-0.327642
Q53GD1	Guanine nucleotide-binding protein subunit gamma (Fragment)		0	1620000	0	460000	250000	696000	589000	0	109000	301000	1.83284	0.407118	0.874082
Q9UJZ1	Stomatin-like protein 2, mitochondrial	STOML2	1600000	986000	510000	911000	918000	841000	1570000	797000	1450000	1090000	0.85682	0.503408	-0.222936
F5H157	Ras-related protein Rab-35 (Fragment)	RAB35	0	323000	0	0	832000	297000	482000	319000	0	213000	1.76201	0.231573	0.817225
Q9UHS8	PRO1975		298000	0	0	957000	652000	1050000	1060000	569000	517000	816000	0.792207	0.45095	-0.336051
V9HW51	Epididymis secretory protein Li 114	HEL-S-114	1920000	668000	1820000	1050000	818000	1350000	1470000	605000	607000	1120000	1.21817	0.497636	0.284713
Q86VY4	Testis-specific Y-encoded-like protein 5	TSPYL5	304000	0	764	0	0	3420	0	3300	0	277	65.3346	0.503305	6.02977
A8K335	Folate gamma-glutamyl hydrolase		651000	1720000	1470000	294000	0	534000	646000	681000	745000	1250000	1.34044	0.448644	0.42271
D3DPU2	Adenylyl cyclase-associated protein	CAP1	5900000	2810000	5520000	11100000	10400000	6140000	6090000	4700000	5770000	7160000	1.19658	0.503913	0.258922
F8W038	Chromosome 17 open reading frame 49	C17orf49	455000	0	402000	145000	1680000	649000	307000	319000	334000	439000	1.63696	0.505934	0.711022
P01111	GTPase NRas	NRAS	1970000	0	1060000	0	0	0	1210000	756000	1270000	1080000	1.40408	0.253894	0.489623
A8K7F6	cDNA FLJ78244, highly similar to Homo sapiens eukaryotic translation initiation factor 4A, isoform 1 (EIF4A1), mRNA		784000	3360000	8040000	7270000	10800000	3690000	3550000	2510000	7160000	6310000	1.30293	0.498471	0.381758
B7Z5J7	cDNA FLJ58682, highly similar to Vesicle-fusing ATPase		974000	0	1160000	746000	1380000	989000	890000	704000	1010000	1180000	1.11565	0.479743	0.157885
Q05DA4	p4HA2 protein	P4HA2	1080000	6870	10000	5740	14200	15100	4420	26800	249000	28500	3.44886	0.506002	1.78612
O43837	Isocitrate dehydrogenase [NAD] subunit beta, mitochondrial	IDH3B	386000	0	196000	195000	101000	325000	243000	252000	203000	308000	0.824568	0.449379	-0.27829
Q9Y2A7	Nck-associated protein 1	NCKAP1	8140000	138000	0	166000	255000	643000	671000	490000	712000	884000	3.19816	0.506942	1.67724
Q16543	Hsp90 co-chaperone Cdc37	CDC37	1750000	1150000	3070000	1580000	2920000	1590000	2920000	1080000	1160000	1960000	1.20207	0.507277	0.265517
J3KPP4	Cisplatin resistance-associated overexpressed protein, isoform CRA_b	LUC7L3	916000	788000	637000	0	780000	1200000	823000	557000	602000	1300000	0.870426	0.538264	-0.200206
Q9UNS2	COP9 signalosome complex subunit 3	COPS3	125000	0	21700	0	0	72000	154000	55900	94600	237000	0.5978	0.460177	-0.742266
A0AVT1	Ubiquitin-like modifier-activating enzyme 6	UBA6	305000	842000	43700	243000	0	358000	400000	140000	3600	222000	1.59498	0.459319	0.673543
P61769	Beta-2-microglobulin	B2M	0	0	1010000	837000	408000	1010000	111000	140000	1140000	375000	1.35387	0.560315	0.437085
Q6UN15	Pre-mRNA 3-end-processing factor FIP1	FIP1L1	919000	164000	59200	152000	112000	97100	178000	96700	96800	342000	1.73476	0.510487	0.79474
Q53SY7	Uncharacterized protein CAD (Fragment)	CAD	273000	0	277000	165000	214000	167000	356000	91600	115000	240000	1.19766	0.537316	0.260217
P31040	Succinate dehydrogenase [ubiquinone] flavoprotein subunit, mitochondrial	SDHA	3370000	2120000	308000	977000	965000	1200000	1700000	765000	932000	1140000	1.34914	0.511	0.432037
Q92896	Golgi apparatus protein 1	GLG1	625000	788000	549000	342000	2080000	553000	935000	419000	690000	647000	1.35142	0.511587	0.434474
V9HW65	Annexin	HEL-S-270	14100000	13400000	26400000	53900000	31900000	22500000	24200000	15300000	30100000	20100000	1.2451	0.500119	0.316259
Q549C5	HCG2010808, isoform CRA_a	MST065	1410000	339000	790000	242000	308000	523000	756000	237000	1430000	1200000	0.745055	0.514368	-0.42458
A0A024RAV4	Cold shock domain protein A, isoform CRA_b	CSDA	1750000	0	0	187000	302000	0	428000	0	0	269000	2.14156	0.584849	1.09866
Q8NFC6	Biorientation of chromosomes in cell division protein 1-like 1	BOD1L1	0	287000	705000	162000	280000	1050000	0	0	0	337000	0.516943	0.300574	-0.951923
Q13418	Integrin-linked protein kinase	ILK	0	1960000	3340000	4690000	3300000	2330000	2700000	3970000	2740000	2670000	1.15285	0.47563	0.205199
P02776	Platelet factor 4	PF4	293000	518000	0	0	0	72200	0	4070000	0	182000	0.281324	0.585196	-1.8297
L7RXH0	Integrin, alpha V	ITGAV	1060000	147000	638000	1640000	1810000	943000	649000	912000	710000	964000	1.26735	0.515398	0.341818
M0R0P7	60S ribosomal protein L18a	RPL18A	3750000	1640000	3660000	2830000	5420000	3280000	4140000	1210000	3060000	2930000	1.18331	0.51255	0.242829
A0A024R9X5	Glucosamine-6-phosphate isomerase	GNPDA2	93000	365000	1260000	0	797000	399000	896000	161000	311000	369000	1.47179	0.471618	0.557575
B2R673	Dihydrolipoamide acetyltransferase component of pyruvate dehydrogenase complex		0	2030	102000	1110	0	10500	9400	16500	3050	4120	4.02188	0.514163	2.00787
Q969V3	Nicalin	NCLN	1780000	905000	301000	1020000	1230000	970000	1080000	420000	983000	863000	1.21316	0.509009	0.27877
A0A140VJF4	Biliverdin reductase A		1370000	970000	170000	896000	920000	611000	1290000	226000	504000	797000	1.26196	0.513542	0.335667
Q5RLJ0	CLE		201000	559000	426000	561000	671000	681000	589000	116000	762000	769000	0.828934	0.512606	-0.270671
Q15050	Ribosome biogenesis regulatory protein homolog	RRS1	576000	0	986000	0	153000	369000	365000	182000	341000	646000	1.50201	0.38061	0.586899
A0A1U9X7W4	HSPA1A		9670000	8070000	4240000	8460000	8170000	8510000	9800000	4670000	4530000	6400000	1.1386	0.517501	0.187264
O15511	Actin-related protein 2/3 complex subunit 5	ARPC5	193000	582000	1250000	1820000	1230000	1350000	886000	1220000	1530000	1140000	0.828436	0.508308	-0.271538
Q53EP4	Dolichyl-diphosphooligosaccharide--protein glycosyltransferase subunit 1 (Fragment)		5160000	6310000	13900000	10200000	14100000	6290000	9830000	5370000	11000000	9760000	1.17562	0.511575	0.233423
Q53XJ5	Peptidylprolyl isomerase	FKBP2	1040000	1940000	2870000	2980000	5710000	2100000	2510000	2220000	2350000	2580000	1.23639	0.518822	0.306139
O14980	Exportin-1	XPO1	2950000	339000	1390000	947000	1190000	1080000	1170000	699000	881000	1420000	1.29829	0.520943	0.376608
Q9NTZ6	RNA-binding protein 12	RBM12	500000	426000	404000	0	413000	1230000	0	589000	244000	331000	0.72807	0.519058	-0.457851
Q9BQA1	Methylosome protein 50	WDR77	0	1310	0	0	17700	17700	24200	5010	25300	12900	0.558395	0.369915	-0.840642
Q9Y277	Voltage-dependent anion-selective channel protein 3	VDAC3	1090000	2190000	2430000	6230000	4540000	4190000	3890000	2680000	4550000	4560000	0.829391	0.510651	-0.269876
Q86X55	Histone-arginine methyltransferase CARM1	CARM1	746000	0	1660000	234000	860000	462000	1090000	338000	661000	695000	1.34781	0.47196	0.43062
B8ZZQ6	Prothymosin alpha	PTMA	896000	245000	170000	84500	18000	1070000	284	1190000	60200	129000	0.57706	0.518317	-0.793206
Q53HG7	Cortactin isoform a variant (Fragment)		943000	1580000	3200000	3200000	4250000	2100000	1630000	1640000	2650000	2910000	1.20522	0.512676	0.269291
G8JLD5			412000	497000	3900000	2440000	1900000	1990000	2090000	1480000	677000	428000	1.37269	0.516649	0.457009
A6NNK5	TP53-binding protein 1	TP53BP1	647000	129000	0	310000	827000	433000	1300000	307000	363000	811000	0.744011	0.536184	-0.426605
Q9P2E9	Ribosome-binding protein 1	RRBP1	63900	1700000	2470000	1740000	3850000	831000	3090000	1840000	4290000	2590000	0.777146	0.524249	-0.363743
P54578	Ubiquitin carboxyl-terminal hydrolase 14	USP14	73700	250000	1160000	672000	861000	906000	537000	734000	743000	808000	0.809201	0.52471	-0.305431
P54727	UV excision repair protein RAD23 homolog B	RAD23B	844000	545000	647000	1200000	1780000	1180000	1600000	486000	1410000	1330000	0.835165	0.520423	-0.259867
Q9Y5B9	FACT complex subunit SPT16	SUPT16H	9010000	792000	1300000	1270000	1900000	1970000	2060000	1320000	1460000	2080000	1.6054	0.526694	0.682932
Q92791	Endoplasmic reticulum protein SC65	P3H4	1060000	0	381000	3370	14900	93100	291000	55200	239000	254000	1.95655	0.527225	0.968309
P48047	ATP synthase subunit O, mitochondrial	ATP5PO	1420000	4520000	5800000	4580000	4100000	2510000	3510000	2740000	4500000	4380000	1.1576	0.522211	0.211132
Q5XPV6	Small nuclear ribonucleoprotein-associated protein		2120000	2710000	711000	991000	559000	2010000	2150000	1180000	1780000	1530000	0.819769	0.514572	-0.286711
O95373	Importin-7	IPO7	1080000	561000	721000	827000	1150000	730000	1060000	567000	1160000	1450000	0.873566	0.53043	-0.195012
P13647	Keratin, type II cytoskeletal 5	KRT5	488000	658000	206000	5680000	264000	120000	281000	485000	19700000	367000	0.348208	0.529533	-1.52198
A0A024R693	Galectin	hCG_22119	294000	2860000	1860000	7190000	7230000	4130000	4010000	1110000	2670000	2400000	1.35712	0.520834	0.440551
A0A087WZ13	Ribonucleoprotein PTB-binding 1	RAVER1	900000	9770	53100	0	65500	95400	0	75000	0	145000	2.44539	0.530926	1.29007
O94826	Mitochondrial import receptor subunit TOM70	TOMM70	174000	463000	724000	1940000	81100	520000	493000	99100	619000	477000	1.53168	0.531554	0.615114
A0A024RCA7	Ribosomal protein, large, P2, isoform CRA_a	RPLP2	4740000	7400000	9890000	17600000	17100000	9700000	14700000	10200000	16600000	15300000	0.853083	0.525096	-0.229242
A0A4D5RAC7	Tr-type G domain-containing protein		55800000	58500000	59100000	101000000	74400000	49400000	69300000	34800000	91200000	62700000	1.13468	0.533359	0.182283
A0A1W2PPX5	Lysosome membrane protein 2	SCARB2	369000	331000	490000	757000	853000	861000	644000	178000	839000	817000	0.838574	0.53309	-0.253989
A0A024R663	Kinectin 1 (Kinesin receptor), isoform CRA_a	KTN1	960000	1580000	1450000	1380000	1010000	1070000	1590000	903000	1180000	1100000	1.0919	0.541316	0.126847
Q9Y3Z3	Deoxynucleoside triphosphate triphosphohydrolase SAMHD1	SAMHD1	5210000	3630000	2450000	5150000	4580000	4520000	4680000	1960000	2390000	4840000	1.14301	0.534378	0.192841
A0A024QZT4	Serpin peptidase inhibitor, clade B (Ovalbumin), member 9, isoform CRA_a	SERPINB9	148000	0	822000	2530000	301000	1090000	563000	383000	276000	496000	1.69204	0.534764	0.758764
P80365	Corticosteroid 11-beta-dehydrogenase isozyme 2	HSD11B2	0	492000	0	1240000	820000	421000	1390000	160000	494000	788000	1.30751	0.556949	0.386823
Q0QF37	Malate dehydrogenase (Fragment)	MDH2	10400000	18300000	8010000	13200000	22200000	10100000	14700000	8340000	13200000	16100000	1.15487	0.532342	0.207729
A0A024RCF9	Armadillo repeat containing, X-linked 3, isoform CRA_a	ARMCX3	335000	206000	11400	126000	227000	166000	265000	0	233000	0	0.818133	0.610966	-0.289594
B4E0X8	cDNA FLJ61021, highly similar to Far upstream element-binding protein 1		4360000	2920000	1400000	3700000	4080000	2920000	4030000	1670000	2510000	3180000	1.15024	0.531773	0.201941
P51610	Host cell factor 1	HCFC1	1280000	158000	192000	86400	187000	788000	418000	354000	465000	683000	0.70288	0.521969	-0.508649
P36578	60S ribosomal protein L4	RPL4	2160000	4930000	3260000	5050000	8820000	4880000	5780000	1950000	4170000	3160000	1.21464	0.53255	0.280533
Q9Y4G6	Talin-2	TLN2	170000	1410000	348000	401000	1200000	744000	663000	273000	449000	530000	1.32719	0.526944	0.408376
Q8IW76	eIF2AK2 protein (Fragment)	EIF2AK2	1600000	147000	747000	187000	759000	641000	420000	193000	672000	597000	1.36346	0.527669	0.447268
A0A024RAL1	Chondroitin sulfate proteoglycan 2 (Versican), isoform CRA_c	CSPG2	0	2750000	4530000	4410000	7700000	975000	10900000	6130000	8000000	4560000	0.792982	0.564421	-0.33464
V9HW24	Epididymis secretory protein Li 73	HEL-S-73	577000	0	1740000	636000	146000	615000	789000	289000	420000	562000	1.44813	0.53774	0.534192
X6R700	Chromatin target of PRMT1 protein	CHTOP	1010000	0	346000	0	102	1150000	909000	463000	347000	526000	0.665735	0.47147	-0.58698
P41091	Eukaryotic translation initiation factor 2 subunit 3	EIF2S3	2510000	1100000	640000	1360000	1310000	1130000	1200000	761000	1670000	1030000	1.19496	0.528297	0.25696
P62750	60S ribosomal protein L23a	RPL23A	10700000	7910000	6700000	7220000	4570000	6850000	7080000	5070000	7350000	7210000	1.10548	0.529274	0.144676
A0A2R8Y5A0	Casein kinase II subunit alpha	CSNK2A1	1920000	136000	729000	415000	150000	459000	527000	256000	494000	499000	1.49888	0.539738	0.583886
Q9ULC4	Malignant T-cell-amplified sequence 1	MCTS1	0	0	256000	163000	485000	199000	143000	96600	414000	277000	1.33381	0.487936	0.415548
Q9Y6W5	Wiskott-Aldrich syndrome protein family member 2	WASF2	0	495000	545000	1930000	2070000	962000	814000	720000	559000	1680000	1.33052	0.496197	0.411987
Q9NP72	Ras-related protein Rab-18	RAB18	412000	656000	2190000	1710000	2530000	789000	1350000	1120000	1200000	1600000	1.2375	0.541113	0.307426
Q2TSD2	Aging-associated gene 7 protein		5100000	0	39500	176000	0	473000	659000	162000	784000	709000	3.17875	0.541744	1.66846
Q549N5	Signal recognition particle receptor beta subunit	SRPRB	1560000	501000	205000	94100	310000	349000	1000000	351000	831000	1140000	0.727349	0.538946	-0.459279
Q9HCD5	Nuclear receptor coactivator 5	NCOA5	743000	851000	1190000	1610000	0	188000	1860000	399000	486000	1350000	1.2824	0.565397	0.358841
P61026	Ras-related protein Rab-10	RAB10	455000	29500	11500	22800	21300	61600	52300	63600	0	22900	2.15609	0.542537	1.10842
Q03135	Caveolin-1	CAV1	420000	737000	675000	5440000	1400000	1620000	1660000	116000	976000	1080000	1.59061	0.542352	0.669579
Q4LE43	Phosphoinositide phospholipase C (Fragment)	PLCG1	214000	0	0	0	84100	0	0	66300	104000	108000	1.60672	0.353221	0.684118
P14174	Macrophage migration inhibitory factor	MIF	1940000	4570000	41500000	10200000	26400000	16900000	14700000	4230000	15700000	7450000	1.43455	0.533613	0.520602
D3DWB6	Ubiquitin specific peptidase 9, X-linked, isoform CRA_b	USP9X	634000	0	190000	174000	135000	343000	103000	152000	113000	284000	1.42337	0.494295	0.509308
E9PM92	Chromosome 11 open reading frame 58	C11orf58	2410000	97300	86500	0	0	501000	0	96800	0	0	2.89261	0.614136	1.53237
C9JFR7	Cytochrome c (Fragment)	CYCS	1870000	0	0	0	298000	384000	0	544000	168000	521000	2.68151	0.545196	1.42305
P00390	Glutathione reductase, mitochondrial	GSR	1210000	1360000	1480000	1150000	1090000	1590000	1610000	473000	904000	959000	1.1362	0.529545	0.184216
P05106	Integrin beta-3	ITGB3	0	589000	86100	254000	1290000	0	0	4280000	278000	0	0.243429	0.545971	-2.03843
Q2TSD0	Glyceraldehyde-3-phosphate dehydrogenase		5680000	0	0	0	81600	230000	888000	273000	0	0	6.21308	0.546122	2.63531
Q2NLC8	GSTK1 protein (Fragment)	GSTK1	3930000	1210000	1120000	165000	423000	1000000	1060000	778000	787000	1010000	1.47745	0.546228	0.563113
A0A0S2Z4I4	Tropomyosin 3 isoform 3 (Fragment)	TPM3	3250000	206000	0	101000	59200	267000	941000	171000	145000	324000	2.44602	0.547195	1.29044
Q4ZG57	DNA helicase (Fragment)	MCM6	689000	3340	188000	0	391000	141000	304000	24700	188000	405000	1.49541	0.50257	0.580544
A0A087WYR0	Signal recognition particle 19 kDa protein	SRP19	80900	0	299000	0	0	104000	0	0	502000	287000	0.63813	0.569786	-0.648078
B4DGP6	Succinate-semialdehyde dehydrogenase		195000	0	0	51800	287000	111000	0	0	1030000	0	0.31189	0.348014	-1.68089
Q2TAM5	RELA protein	RELA	297000	0	58700	0	688000	144000	189000	80600	0	438000	1.6341	0.485283	0.708497
A0A140VJP5	S-adenosylmethionine synthase		1210000	1850000	2280000	1830000	3080000	1430000	2470000	552000	1960000	2380000	1.16583	0.551641	0.221361
P62906	60S ribosomal protein L10a	RPL10A	587000	5220000	4390000	3910000	6920000	3410000	5990000	2380000	9530000	4750000	0.806869	0.55112	-0.309594
P11586	C-1-tetrahydrofolate synthase, cytoplasmic	MTHFD1	1580000	1670000	1060000	725000	2000000	1120000	1740000	1110000	1590000	2560000	0.866379	0.552123	-0.206929
A0A384MR25	Epididymis secretory sperm binding protein		510000	331000	1020000	2560000	2080000	1430000	2150000	1500000	1180000	1720000	0.814662	0.544499	-0.295727
K7EJE8	Lon protease homolog, mitochondrial	LONP1	1120000	326000	168000	800000	1480000	480000	707000	332000	555000	981000	1.27463	0.547921	0.350081
A0A140VK56	Transaldolase		7430000	6130000	11200000	12700000	12600000	12000000	10300000	6790000	5430000	9850000	1.12824	0.548573	0.174074
Q15404	Ras suppressor protein 1	RSU1	829000	1780000	2170000	3150000	1830000	1490000	1380000	2620000	970000	1850000	1.17437	0.550707	0.231885
E7EMD0	NADPH--cytochrome P450 reductase	POR	119000	0	1040000	595000	428000	371000	514000	429000	387000	392000	1.30315	0.557791	0.382007
P27695	DNA-(apurinic or apyrimidinic site) lyase	APEX1	2300000	5040000	8160000	9410000	8740000	7780000	3900000	3470000	5050000	8330000	1.17946	0.556265	0.238127
A0A2U3TZL5	CD59 glycoprotein (Fragment)	CD59	2300000	3410000	364000	3600000	1500000	2880000	2450000	698000	1240000	1690000	1.24738	0.556213	0.318897
Q53FG6	Splicing factor 3b, subunit 4 variant (Fragment)		2370000	0	139000	0	593000	870000	650000	364000	0	363000	1.84068	0.561457	0.880236
Q969H8	Myeloid-derived growth factor	MYDGF	0	369000	1810000	564000	1300000	597000	819000	554000	744000	1210000	1.28791	0.504645	0.365029
P05141	ADP/ATP translocase 2	SLC25A5	2720000	10100000	12400000	13000000	11600000	7160000	10000000	5310000	11000000	9800000	1.15138	0.55905	0.203358
A0A024R5A3	Calpain 1, (Mu/I) large subunit, isoform CRA_b	CAPN1	2400000	2480000	2890000	5980000	6540000	2970000	4210000	2790000	3700000	3680000	1.16945	0.56251	0.225833
H0Y630	Serine/threonine-protein kinase 24 (Fragment)	STK24	1670000	0	78800	0	178000	208000	227000	328000	206000	469000	2.23319	0.56248	1.15911
O14929	Histone acetyltransferase type B catalytic subunit	HAT1	422000	0	0	142000	1100000	837000	1120000	378000	0	0	0.712634	0.565206	-0.488767
Q3KQT6	Ribosomal protein S2	RPS2	1800000	12300000	13100000	23000000	13600000	8970000	10700000	6620000	14100000	12400000	1.20856	0.55833	0.273292
O43852	Calumenin	CALU	481000	0	806000	812000	1120000	726000	973000	693000	742000	1490000	0.870188	0.576229	-0.200601
B4E1B2	cDNA FLJ53691, highly similar to Serotransferrin		5300000	2520000	822000	1660000	0	0	1360000	3420000	576000	0	1.44259	0.584143	0.528659
A0MNN4	CDW3/SMU1	SMU1	669000	0	0	0	211000	478000	351000	115000	64600	287000	1.69805	0.350569	0.763883
B3KWW5	Galectin		393000	199000	393000	547000	159000	815000	0	148000	244000	558000	0.766459	0.530412	-0.38372
P13798	Acylamino-acid-releasing enzyme	APEH	260000	188000	1420000	949000	1180000	1360000	989000	634000	725000	1120000	0.827879	0.568826	-0.272508
P62424	60S ribosomal protein L7a	RPL7A	9570000	9510000	10900000	12000000	13900000	7460000	11700000	6310000	14300000	11200000	1.09633	0.574251	0.132684
P08729	Keratin, type II cytoskeletal 7	KRT7	5750000	5390000	2010000	24900000	12000000	12200000	9860000	4820000	3490000	6560000	1.35527	0.564304	0.438577
P07954	Fumarate hydratase, mitochondrial	FH	2690000	1170000	2300000	3680000	2620000	1830000	2620000	1380000	2620000	2600000	1.1276	0.571642	0.173258
B4DMF5	Glutamate dehydrogenase		1100000	3070000	3590000	6390000	3620000	3500000	4150000	1420000	2630000	3210000	1.19182	0.568998	0.253163
P46779	60S ribosomal protein L28	RPL28	4030000	0	4210	9550	5960	896000	0	11600	0	186000	2.77733	0.615704	1.4737
P69891	Hemoglobin subunit gamma-1	HBG1	0	0	14100000	0	3810000	1590000	0	7630000	9120000	1380000	1.81643	0.408508	0.861106
Q6UX06	Olfactomedin-4	OLFM4	2610000	549000	5980	15600	33800	194000	186000	236000	664000	384000	1.93172	0.57446	0.949885
Q9BVG4	Protein PBDC1	PBDC1	722000	263000	1090000	551000	1200000	532000	738000	374000	612000	974000	1.18452	0.567339	0.244303
Q969Z3	Mitochondrial amidoxime reducing component 2	2020-03-02	306000	302000	0	0	0	240000	615000	142000	222000	614000	0.829242	0.574567	-0.270135
P61247	40S ribosomal protein S3a	RPS3A	4990000	2500000	4710000	6260000	9690000	4730000	4610000	2530000	7090000	5100000	1.16999	0.571555	0.226498
B4DXD8	cDNA FLJ51369, highly similar to DNA repair endonuclease XPF		0	15000	21800	18100	17600	21200	7390	19300	4530	25400	1.16455	0.608293	0.219768
Q12792	Twinfilin-1	TWF1	1410000	0	0	0	490000	536000	570000	379000	889000	587000	1.60419	0.577563	0.681843
Q05BS0	Eukaryotic translation initiation factor 3 subunit A (Fragment)	EIF3A	295000	1030000	846000	895000	1630000	748000	1680000	639000	1370000	1100000	0.848113	0.57503	-0.237672
B2RAQ8	cDNA, FLJ95058, highly similar to Homo sapiens carnitine palmitoyltransferase 1A (liver) (CPT1A),nuclear gene encoding mitochondrial protein, mRNA		6560000	552000	2700000	3150000	3510000	1060000	12500000	7460000	2580000	232000	0.691172	0.571862	-0.532884
A0A024RAY2	Keratin 18, isoform CRA_a	KRT18	7400000	9420000	5140000	17000000	17600000	12800000	11600000	9420000	6310000	8160000	1.17126	0.570081	0.228058
A0A2U9QGI0	NAP1L4/NUTM1D fusion protein	NAP1L4	3670000	0	52100	0	0	1480000	133000	75000	270000	331000	4.0652	0.578928	2.02333
Q13586	Stromal interaction molecule 1	STIM1	1180000	0	608000	133000	361000	422000	461000	276000	771000	186000	1.34806	0.538811	0.430887
Q08380	Galectin-3-binding protein	LGALS3BP	3690000	1700000	2680000	3010000	3020000	2620000	2670000	2230000	3910000	4100000	0.90792	0.580616	-0.139363
O43776	Asparagine--tRNA ligase, cytoplasmic	NARS1	377000	2450000	2620000	3590000	4660000	2070000	2880000	1300000	2230000	2960000	1.19729	0.574864	0.259773
B4DW81	cDNA FLJ58863, highly similar to Protein NipSnap3A		506000	868000	0	1330000	2430000	876000	917000	1030000	1110000	1190000	1.25268	0.581223	0.325022
A0A0A1HAV9	H.sapiens ras-related Hrab4 protein		595000	0	37200	25600	134000	163000	290000	0	369000	310000	0.69947	0.569475	-0.515666
O60888	Protein CutA	CUTA	947000	521000	2920000	1500000	3150000	1690000	2210000	1530000	2540000	2750000	0.843097	0.575466	-0.246229
B7ZAX6	cDNA, FLJ79340, highly similar to Ubiquitin carboxyl-terminal hydrolase 7		609000	0	175000	0	0	213000	306000	16600	490000	111000	1.72444	0.398484	0.786129
O00487	26S proteasome non-ATPase regulatory subunit 14	PSMD14	542000	746000	1020000	1140000	1090000	965000	847000	545000	956000	832000	1.09481	0.581885	0.130685
A0A1B0GTP7	Acid ceramidase	ASAH1	4880000	475000	2540000	5280000	2880000	4480000	2410000	1390000	1320000	3430000	1.23216	0.58385	0.301186
Q9Y5Z4	Heme-binding protein 2	HEBP2	5780000	12900000	11200000	9530000	9280000	6130000	13300000	9630000	15700000	9720000	0.893722	0.584474	-0.162101
P49588	Alanine--tRNA ligase, cytoplasmic	AARS	632000	971000	787000	571000	1450000	851000	1270000	694000	963000	1170000	0.891471	0.586183	-0.16574
D3DTX7	Collagen, type I, alpha 1, isoform CRA_a	COL1A1	54600000	122000000	3980000	29500000	18900000	25300000	91600000	57600000	79200000	43800000	0.769681	0.58272	-0.377668
A0A024QYR8	Transmembrane 9 superfamily member	TM9SF2	412000	729000	418000	834000	1090000	466000	1030000	809000	1030000	629000	0.878658	0.587538	-0.186626
A0A0F7NGI8	Leucine rich repeat (In FLII) interacting protein 1, isoform CRA_c	LRRFIP1	570000	229000	22800	122000	11300	58600	101000	56100	0	284000	1.52908	0.615015	0.612661
Q9NR12	PDZ and LIM domain protein 7	PDLIM7	0	208000	2080000	1710000	1500000	451000	1280000	574000	1830000	1360000	1.25068	0.569581	0.322716
Q8IXW6	Dihydropyrimidinase-like 3	DPYSL3	550000	508000	2330000	3520000	3950000	2420000	2430000	733000	835000	2110000	1.27322	0.58347	0.348479
Q96FJ2	Dynein light chain 2, cytoplasmic	DYNLL2	1260000	1010000	1310000	227000	604000	1550000	1400000	773000	382000	1140000	0.840991	0.588527	-0.249837
O00194	Ras-related protein Rab-27B	RAB27B	0	0	0	83500	181000	0	68800	571000	0	0	0.41341	0.539526	-1.27435
Q12915	Ibd1 protein (Fragment)	Ibd1	608000	1200000	659000	0	250000	349000	609000	1220000	134000	319000	1.29086	0.595312	0.368331
A2RRR7	CCDC46 protein	CCDC46	0	0	818000	0	311000	401000	0	138000	507000	459000	1.50033	0.396338	0.585282
O15144	Actin-related protein 2/3 complex subunit 2	ARPC2	2640000	2650000	1940000	3750000	2410000	3570000	3120000	1740000	2930000	3240000	0.917123	0.590339	-0.124812
A0A0B4J1Y9	Immunoglobulin heavy variable 3-72	IGHV3-72	1290000	0	209000	0	0	279000	417000	0	0	0	2.15374	0.537927	1.10684
Q53X93	CREB1 protein (Fragment)	CREB1	769000	1050000	0	842000	1050000	937000	979000	396000	1020000	921000	1.0907	0.610956	0.125255
B4DPZ3	cDNA FLJ53290, highly similar to Cytoplasmic dynein 1 intermediate chain 2		1760000	310000	74100	167000	301000	301000	605000	210000	171	546000	1.5715	0.582443	0.652141
Q6IBU0	eIF5 protein	EIF5	0	0	177000	0	77000	187000	0	0	105000	203000	0.769697	0.532869	-0.377638
Q15056	Eukaryotic translation initiation factor 4H	EIF4H	2020000	1070000	3290000	2440000	1570000	1230000	1650000	2290000	2180000	1860000	1.12812	0.593458	0.173923
B2RBR9	cDNA, FLJ95650, highly similar to Homo sapiens karyopherin (importin) beta 1 (KPNB1), mRNA		1540000	962000	1960000	2230000	3270000	1640000	1930000	1190000	2290000	1710000	1.13721	0.586886	0.185505
A5Y5A3	PC1/MRPS28 fusion protein		372000	0	1040000	0	1500000	648000	881000	453000	1010000	815000	1.27484	0.470369	0.350321
P10644	cAMP-dependent protein kinase type I-alpha regulatory subunit	PRKAR1A	34000	1030000	268000	3430000	1350000	849000	1200000	633000	751000	931000	1.40055	0.595641	0.485993
A0A024R814	Ribosomal protein L7, isoform CRA_a	RPL7	1660000	7800000	17400000	9600000	15700000	7000000	7960000	5460000	10100000	12900000	1.20129	0.59038	0.264584
P60866	40S ribosomal protein S20	RPS20	7710000	519000	157000	3580000	1910000	2790000	5610000	0	4780000	1580000	0.752087	0.617978	-0.411029
E1A689	Mutant Apo B 100		1500000	1030000	1500000	178000	600000	410000	1600000	303000	1410000	2360000	0.790399	0.597631	-0.339346
Q99536	Synaptic vesicle membrane protein VAT-1 homolog	VAT1	199000	2750000	4690000	7400000	8610000	4670000	4060000	1750000	3900000	4760000	1.23558	0.593333	0.305188
Q9NY12	H/ACA ribonucleoprotein complex subunit 1	GAR1	466000	3230000	2340000	338000	2090000	2040000	1630000	691000	1330000	1090000	1.24819	0.59358	0.319842
A0A024RCJ9	Histone H2B	HIST1H2BN	5870000	37900000	20300000	47500000	17100000	45200000	31900000	9570000	32100000	35900000	0.8319	0.599289	-0.265518
Q53XX5	Cold inducible RNA binding protein	CIRBP	701000	3370000	3400000	1570000	4300000	2730000	2680000	1190000	2290000	2470000	1.17438	0.596897	0.231904
A0A384MEJ3	Epididymis secretory sperm binding protein		5200000	6950000	7940000	5330000	4070000	8550000	7100000	4200000	5660000	6690000	0.915839	0.60262	-0.126835
A0A0A0MTC7	Laminin subunit alpha-4	LAMA4	210000	405000	131000	127000	134000	275000	102000	520000	0	148000	0.770909	0.575843	-0.375367
P29966	Myristoylated alanine-rich C-kinase substrate	MARCKS	9840000	827000	31100	391000	23600	1930000	1300000	515000	1860000	78700	1.95519	0.604485	0.967307
A0A024R9J0	RAD21 homolog (S. pombe), isoform CRA_a	RAD21	1010000	1110000	637000	191000	686000	655000	818000	495000	564000	625000	1.15109	0.591434	0.203004
Q13148	TAR DNA-binding protein 43	TARDBP	7490000	448000	589000	1060000	1290000	1890000	981000	350000	1760000	2070000	1.54262	0.60484	0.625381
E9KL44	Epididymis tissue sperm binding protein Li 14m		1400000	4590000	9020000	4950000	4120000	3900000	5900000	2300000	4640000	3640000	1.18155	0.600827	0.240681
Q14240	Eukaryotic initiation factor 4A-II	EIF4A2	998000	1980000	961000	2730000	3020000	1550000	2480000	1270000	1480000	1620000	1.15345	0.601861	0.205958
Q9NYF8	Bcl-2-associated transcription factor 1	BCLAF1	1840000	0	0	48100	0	495000	139000	0	0	292000	3.05848	0.606783	1.61281
A0A024QZX5	Serpin B6	SERPINB6	1370000	1710000	5020000	3780000	5060000	2640000	3950000	1960000	2870000	3200000	1.15869	0.602397	0.212491
P02458	Collagen alpha-1(II) chain	COL2A1	26400000	89300000	4930000	26900000	41000000	10800000	32400000	42800000	42200000	18200000	1.28777	0.601909	0.364879
P78406	mRNA export factor	RAE1	1410000	251000	148000	420000	195000	745000	717000	548000	469000	608000	0.785228	0.609598	-0.348816
B4DMA2	cDNA FLJ54023, highly similar to Heat shock protein HSP 90-beta		32000000	19700000	40300000	22300000	31000000	22200000	33900000	18100000	27000000	31600000	1.09413	0.609356	0.12978
Q69YN4	Protein virilizer homolog	VIRMA	374000	249000	161000	134000	191000	86100	182000	87800	0	362000	1.23583	0.588478	0.305476
P49411	Elongation factor Tu, mitochondrial	TUFM	18300000	4140000	4040000	9930000	5610000	6600000	8880000	4760000	5790000	8300000	1.224	0.608465	0.291606
Q96A33	Coiled-coil domain-containing protein 47	CCDC47	552000	539000	1200000	200000	316000	425000	561000	274000	675000	364000	1.22097	0.602054	0.288023
Q8NBS9	Thioredoxin domain-containing protein 5	TXNDC5	2990000	2060000	1720000	6600000	8070000	2960000	4310000	1780000	4080000	4560000	1.21198	0.602375	0.277371
P39019	40S ribosomal protein S19	RPS19	16400000	4790000	5370000	9750000	5550000	5450000	7890000	5010000	7940000	9200000	1.17949	0.600113	0.23816
P02760	Protein AMBP	AMBP	369000	341000	1640000	402000	785000	304000	773000	554000	478000	723000	1.24894	0.603671	0.320705
Q9UBX3	Mitochondrial dicarboxylate carrier	SLC25A10	0	5720	0	3460	17300	16200	8660	4210	15100	13600	0.763949	0.551978	-0.388452
P62316	Small nuclear ribonucleoprotein Sm D2	SNRPD2	3650000	4520000	265000	3930000	1720000	4010000	2650000	478000	1270000	3000000	1.23466	0.610973	0.304114
A0A024RB16	Family with sequence similarity 62 (C2 domain containing), member A, isoform CRA_a	FAM62A	1660000	818000	612000	264000	763000	871000	942000	813000	983000	1160000	0.863284	0.609442	-0.212093
Q6FHF5	Proliferating cell nuclear antigen (Fragment)	PCNA	2210000	1710000	2770000	486000	5270000	2030000	3070000	1830000	1090000	2130000	1.22621	0.604662	0.294202
P37108	Signal recognition particle 14 kDa protein	SRP14	969000	1720000	2140000	3140000	4970000	2200000	3660000	1970000	3350000	3850000	0.860878	0.611667	-0.216119
O14561	Acyl carrier protein, mitochondrial	NDUFAB1	874000	2260000	1780000	2880000	3800000	2740000	1910000	2370000	3370000	2680000	0.88707	0.605676	-0.172881
B4DW52	cDNA FLJ55253, highly similar to Actin, cytoplasmic 1		0	0	0	1270000	1640000	1960000	3170000	938000	1160000	1260000	0.857092	0.738079	-0.222477
Q96CN7	Isochorismatase domain-containing protein 1	ISOC1	0	479000	4890000	712000	2520000	1450000	3180000	1650000	3470000	4110000	0.775703	0.580916	-0.366423
K4RH61	Matrix metalloproteinase 14 (Membrane-inserted)	MMP14	284000	0	603000	178000	0	323000	759000	0	187000	536000	0.786704	0.620807	-0.346108
P02675	Fibrinogen beta chain	FGB	9640000	56000000	57000000	72600000	60600000	14700000	35300000	258000000	42300000	32700000	0.66799	0.61323	-0.582103
P18583	Protein SON	SON	1130000	0	169000	53600	90900	275000	160000	185000	241000	218000	1.67227	0.613129	0.741804
Q8TBT6	Uncharacterized protein (Fragment)		531000	172000	0	1240000	0	809000	572000	97100	1350000	1520000	0.74477	0.611639	-0.425134
A0A024R2A7	Lectin, mannose-binding, 1, isoform CRA_b	LMAN1	7030000	3540000	99300	2540000	2710000	2800000	3760000	2500000	971000	2680000	1.2524	0.609283	0.324699
E9PKH6	NADH dehydrogenase [ubiquinone] iron-sulfur protein 8, mitochondrial (Fragment)	NDUFS8	746000	328000	176000	0	465000	683000	573000	407000	238000	630000	0.846997	0.599624	-0.239571
A0A024RAV2	ATP-dependent DNA helicase	RECQL	494000	1560000	706000	6090000	2860000	3060000	1740000	1020000	1850000	1150000	1.32766	0.609394	0.408891
P28289	Tropomodulin-1	TMOD1	0	0	0	131000	500000	348000	738000	396000	0	293000	0.710986	0.532927	-0.492107
B4E324	cDNA FLJ60397, highly similar to Lysosomal protective protein		1270000	1070000	532000	1460000	1770000	1790000	1260000	1020000	884000	1920000	0.887693	0.6116	-0.171868
P09455	Retinol-binding protein 1	RBP1	4920000	3260000	6690000	13100000	11500000	10400000	9440000	3810000	8910000	13100000	0.864433	0.623595	-0.210174
Q07960	Rho GTPase-activating protein 1	ARHGAP1	1960000	1060000	1610000	4700000	2010000	2040000	2390000	1320000	1530000	2300000	1.18372	0.611257	0.243323
Q5T9B9	Endoglin (Osler-Rendu-Weber syndrome 1)	ENG	0	659000	427000	1470000	518000	840000	751000	347000	589000	630000	1.21714	0.570128	0.283491
A0A2R8Y5D3	DNA-directed RNA polymerases I and III subunit RPAC1	POLR1C	559000	0	695000	707000	817000	424000	494000	521000	541000	1130000	1.11656	0.649936	0.15906
P55290	Cadherin-13	CDH13	540000	590000	169000	1870000	991000	2180000	1440000	497000	291000	914000	0.781661	0.617992	-0.355385
B9A067	MICOS complex subunit MIC60	IMMT	2060000	1850000	849000	2150000	2290000	2150000	2540000	1990000	972000	2530000	0.903457	0.623958	-0.146472
Q5JR08	Rho-related GTP-binding protein RhoC (Fragment)	RHOC	342000	0	2720000	2490000	0	1960000	2920000	1350000	2770000	2480000	0.806039	0.532761	-0.311078
Q86UE4	Protein LYRIC	MTDH	1820000	1060000	699000	446000	684000	907000	1040000	930000	1260000	1230000	0.877399	0.624307	-0.188695
P23246	Splicing factor, proline- and glutamine-rich	SFPQ	9730000	6480000	11100000	8110000	9130000	9600000	9220000	3910000	7980000	10400000	1.08368	0.632673	0.115936
Q59EK1	Adducin 3 isoform a variant (Fragment)		2630000	610000	1660000	465000	542000	1120000	852000	785000	523000	1460000	1.2462	0.619482	0.317539
B0QY89	Eukaryotic translation initiation factor 3 subunit L	EIF3L	1130000	0	35800	0	0	978000	1200000	443000	1140000	980000	0.614744	0.363858	-0.701943
A0A1B0GTB8	Carnitine O-palmitoyltransferase 2, mitochondrial	CPT2	415000	129000	594000	572000	306000	503000	405000	220000	205000	417000	1.152	0.624518	0.204141
B3KPC7	Actin-related protein 2/3 complex subunit 5		1310000	216000	33200	0	0	833000	925000	0	850000	388000	0.693903	0.555838	-0.527194
P08237	ATP-dependent 6-phosphofructokinase, muscle type	PFKM	831000	100000	844000	496000	913000	461000	678000	493000	1330000	770000	0.853162	0.629732	-0.229109
Q6DKJ4	Nucleoredoxin	NXN	27000	0	247000	195000	283000	234000	184000	75100	333000	297000	0.836969	0.62436	-0.256754
P62269	40S ribosomal protein S18	RPS18	2340000	723000	10100000	5630000	4530000	4020000	2330000	1020000	4540000	6720000	1.25191	0.630394	0.324126
H0YN26	Acidic leucine-rich nuclear phosphoprotein 32 family member A	ANP32A	2570000	3310000	3370000	5230000	2710000	4850000	2850000	1390000	2470000	3760000	1.12206	0.633519	0.166153
P62899	60S ribosomal protein L31	RPL31	6310000	0	1360000	0	265000	2520000	121000	1130000	727000	3430000	1.66814	0.527685	0.738239
Q99471	Prefoldin subunit 5	PFDN5	0	0	600000	299000	482000	469000	305000	419000	791000	623000	0.882879	0.654244	-0.179712
P61353	60S ribosomal protein L27	RPL27	6440000	6350000	4630000	7110000	4310000	4610000	6030000	4030000	6150000	6250000	1.06539	0.633337	0.0913763
P63172	Dynein light chain Tctex-type 1	DYNLT1	261000	0	96700	0	46900	129000	232000	0	190000	135000	0.786395	0.576346	-0.346675
Q9UJS0	Calcium-binding mitochondrial carrier protein Aralar2	SLC25A13	1200000	1050000	1040000	494000	1580000	1060000	952000	874000	1010000	1020000	1.09113	0.638836	0.125824
A0A140VJI7	Testicular tissue protein Li 61		1230000	511000	0	0	482000	637000	1220000	24500	1660000	1070000	0.803426	0.674643	-0.315763
Q5HYL6	Uncharacterized protein DKFZp686E1899	DKFZp686E1899	723000	694000	582000	1080000	1070000	683000	944000	514000	815000	877000	1.08244	0.63509	0.11429
Q9Y394	Dehydrogenase/reductase SDR family member 7	DHRS7	959000	3360000	348000	1020000	1180000	1460000	785000	272000	2220000	626000	1.28044	0.64129	0.35664
B0AZS5	Kinesin-like protein		266000	0	59200	0	205000	120000	60500	227000	174000	129000	1.24373	0.573631	0.314668
A0A024RB22	SWI/SNF related, matrix associated, actin dependent regulator of chromatin, subfamily c, member 2, isoform CRA_a	SMARCC2	889000	643000	719000	1230000	731000	663000	1130000	607000	640000	836000	1.08669	0.650776	0.119937
B4DRA0	cDNA FLJ58459, highly similar to RNA-binding region-containing protein 2		344000	1120000	1030000	1940000	2190000	1360000	1370000	715000	1380000	934000	1.1502	0.644147	0.201884
P17858	ATP-dependent 6-phosphofructokinase, liver type	PFKL	1260000	1750000	4100000	2940000	4800000	2380000	2720000	1770000	3330000	2900000	1.13359	0.640619	0.180896
A0A0S2Z4A5	DNA replication licensing factor MCM7 (Fragment)	MCM7	733000	0	673000	478000	0	0	729000	0	207000	0	1.34188	0.516938	0.424256
B3KX11	T-complex protein 1 subunit gamma		1860000	5610000	6800000	6680000	10200000	4550000	9870000	4720000	7270000	8750000	0.88595	0.651184	-0.174703
A0A087X0D5	Pro-cathepsin H	CTSH	1380000	667000	358000	271000	595000	1200000	357000	631000	425000	1300000	0.835932	0.655782	-0.258543
A0N7I9	F5-20 (Fragment)	F5-20	63000	40000	0	5320	0	206000	14500	5380	19000	0	0.589785	0.687544	-0.761738
Q9HB71	Calcyclin-binding protein	CACYBP	549000	539000	1220000	831000	749000	607000	1060000	254000	711000	831000	1.12273	0.652997	0.167006
Q9BRF8	Serine/threonine-protein phosphatase CPPED1	CPPED1	1710000	279000	538000	279000	139000	434000	678000	122000	591000	393000	1.32777	0.644212	0.409008
B3KN59	cDNA FLJ13673 fis, clone PLACE1011858, highly similar to BAG family molecular chaperone regulator 2		0	128000	0	910000	1480000	806000	1270000	614000	1700000	898000	0.793621	0.591028	-0.333478
B4DF61	cDNA FLJ53309, highly similar to Methionyl-tRNA synthetase		407000	1670000	488000	2090000	1110000	1210000	1020000	756000	2230000	1510000	0.857122	0.6548	-0.222428
Q9NQR4	Omega-amidase NIT2	NIT2	672000	929000	1410000	143000	1420000	921000	882000	513000	766000	896000	1.14982	0.656904	0.201413
B4DLN1	cDNA FLJ60124, highly similar to Mitochondrial dicarboxylate carrier		0	0	801000	889000	1750000	1290000	1220000	951000	1430000	1650000	0.876522	0.57088	-0.190137
K7EQA1	Programmed cell death protein 5	PDCD5	164000	0	557000	726000	1710000	727000	1040000	459000	1250000	1350000	0.817706	0.625083	-0.290346
A0A384NYT8	Tubulin beta chain (Fragment)		1540000	15000000	20800000	23400000	33200000	15900000	24800000	13800000	29700000	23800000	0.869815	0.651565	-0.20122
P55735	Protein SEC13 homolog	SEC13	645000	796000	2980000	969000	1520000	1520000	1590000	1220000	1410000	2240000	0.865915	0.653962	-0.207703
Q04760	Lactoylglutathione lyase	GLO1	4200000	753000	0	2000000	0	2090000	2530000	962000	1400000	1960000	1.29594	0.543339	0.374004
E7ENL6	Collagen alpha-3(VI) chain	COL6A3	4680000	13600000	13800000	8630000	11500000	5680000	7730000	38800000	9440000	6050000	0.771196	0.659227	-0.37483
B7Z5P4	cDNA FLJ55542, highly similar to Ran-binding protein 3		463000	0	62300	0	106000	220000	206000	1360	0	144000	1.47321	0.602061	0.558963
Q9UBF2	Coatomer subunit gamma-2	COPG2	1310000	566000	528000	301000	1230000	805000	687000	717000	681000	561000	1.14025	0.661985	0.189349
Q9UEL4	Ig-like domain-containing protein (Fragment)		1560000	0	679000	460000	1840000	1100000	1760000	343000	634000	894000	1.19927	0.651858	0.262157
P62753	40S ribosomal protein S6	RPS6	20900000	9620000	7020000	9530000	17500000	9700000	12200000	7730000	12200000	15900000	1.11848	0.660191	0.161543
B3KRG8	Lipase		1520000	0	569000	0	1750000	1210000	987000	683000	1060000	1520000	1.17186	0.580297	0.228795
Q9H444	Charged multivesicular body protein 4b	CHMP4B	1680000	0	112000	278000	392000	453000	703000	242000	0	355000	1.40445	0.651136	0.490005
P55795	Heterogeneous nuclear ribonucleoprotein H2	HNRNPH2	740000	1570000	3730000	3230000	3170000	3220000	2710000	1750000	2500000	3750000	0.893037	0.664018	-0.163209
S6BAM6	IgG H chain		2870000	1410000	632000	725000	210000	738000	2490000	1110000	953000	1850000	0.818793	0.661081	-0.28843
Q7L775	EPM2A-interacting protein 1	EPM2AIP1	434000	0	0	12000	270000	283000	197000	182000	156000	60100	1.35899	0.55796	0.44254
E7EX73	Eukaryotic translation initiation factor 4 gamma 1	EIF4G1	206000	721000	990000	910000	1290000	541000	865000	564000	1330000	1390000	0.877825	0.665647	-0.187994
Q6IBA2	PC4 protein	PC4	4200000	8270000	8360000	9330000	9630000	10300000	7100000	5130000	4470000	9430000	1.09223	0.667247	0.127279
Q9NVP1	ATP-dependent RNA helicase DDX18	DDX18	1360000	0	1400000	0	783000	668000	1140000	525000	632000	2120000	1.16126	0.709515	0.215689
V9GYM3	Apolipoprotein A-II	APOA2	298000	5810000	7680000	2220000	2580000	2210000	3230000	1430000	3330000	5090000	1.2157	0.664442	0.281783
P48735	Isocitrate dehydrogenase [NADP], mitochondrial	IDH2	802000	6520000	8130000	8030000	8680000	4730000	3870000	5730000	7180000	7060000	1.12573	0.663279	0.170856
O15533	Tapasin	TAPBP	1120000	124000	0	0	0	545000	119000	24300	483000	515000	1.84427	0.416143	0.883053
A0A087X232	Complement C1s subcomponent	C1S	790000	479000	822000	698000	1380000	714000	909000	947000	1040000	908000	0.922753	0.67094	-0.115983
A0A0D9SFB1	Dynamin-1	DNM1	0	353000	0	137000	1450000	210000	485000	158000	659000	698000	1.46305	0.560276	0.548976
Q9BV61	TRAP1 protein (Fragment)	TRAP1	5230000	515000	439000	963000	1460000	929000	1820000	975000	1300000	1500000	1.31928	0.669817	0.399754
Q7Z531	GTP:AMP phosphotransferase AK3, mitochondrial	AK3	1950000	1400000	227000	1480000	2290000	1610000	2190000	1490000	1180000	1750000	0.893796	0.664214	-0.161983
P04066	Tissue alpha-L-fucosidase	FUCA1	196000	0	0	1440000	0	659000	586000	226000	329000	541000	1.74712	0.673652	0.804976
A0A024R7E3	DNA (cytosine-5)-methyltransferase	DNMT1	539000	0	0	0	108000	339000	0	41200	0	228000	1.59569	0.581237	0.674182
Q12955	Ankyrin-3	ANK3	415000	0	0	443000	943000	795000	365000	114000	442000	799000	1.19351	0.667684	0.255205
P60468	Protein transport protein Sec61 subunit beta	SEC61B	14100000	6820000	1630000	3780000	2120000	3560000	6650000	4600000	3790000	4610000	1.22576	0.676963	0.293682
A0A024R5K8	Serpin peptidase inhibitor, clade H (Heat shock protein 47), member 1, (Collagen binding protein 1), isoform CRA_a	SERPINH1	7130000	23800000	30700000	43300000	50000000	20300000	28600000	27400000	62500000	38900000	0.871863	0.676896	-0.197827
Q53HV6	Niemann-Pick disease, type C2 variant (Fragment)		2470000	1010000	160000	1110000	641000	1590000	1860000	596000	1290000	1020000	0.848175	0.675353	-0.237566
A0A024R3Q3			7850000	1320000	4600000	3360000	5360000	5320000	6110000	3850000	7250000	2850000	0.886131	0.676703	-0.174408
B2R6V9	cDNA, FLJ93141, highly similar to Homo sapiens coagulation factor XIII, A1 polypeptide (F13A1), mRNA		0	5220000	3700000	3170000	1880000	1690000	1410000	5310000	4590000	2180000	1.15036	0.6881	0.202088
O14828	Secretory carrier-associated membrane protein 3	SCAMP3	948000	0	0	0	1440000	732000	1390000	533000	1590000	999000	1.13844	0.699313	0.187063
F2ZC06	Thyroid hormone receptor interacting protein 6 isoform 1	TRIP6i1	666000	0	105000	0	0	330000	146000	0	241000	214000	1.65628	0.682375	0.72795
M0QZM1	Heterogeneous nuclear ribonucleoprotein M (Fragment)	HNRNPM	749000	180000	0	655000	0	634000	0	0	131000	0	1.38039	0.655351	0.465078
P05090	Apolipoprotein D	APOD	3270000	0	48400	0	0	1020000	898000	333000	652000	1010000	2.12011	0.682649	1.08414
P39023	60S ribosomal protein L3	RPL3	6880000	7110000	2280000	4200000	1270000	10700000	1960000	818000	2020000	1650000	1.26779	0.68426	0.342312
P01008	Antithrombin-III	SERPINC1	844000	2280000	4600000	2930000	5170000	2070000	2450000	2930000	2980000	3600000	1.12787	0.67553	0.173599
B3KRW4	cDNA FLJ34980 fis, clone OCBBF2000522, highly similar to Rab GTPase-binding effector protein 2		0	3290	9290	7270	10700	7230	0	1470	0	10200	1.2123	0.660676	0.277749
F8VR84	UPF0160 protein MYG1, mitochondrial	C12orf10	0	175000	1090000	810000	432000	499000	717000	389000	250000	791000	1.18433	0.657869	0.244077
E9PN17	ATP synthase subunit g, mitochondrial	ATP5MG	6220000	7400000	6610000	4330000	9180000	6140000	8780000	5510000	8040000	7360000	0.941669	0.684612	-0.0867081
A0A0S2Z4Y5	Dolichol-phosphate mannosyltransferase subunit 1 (Fragment)	DPM1	125000	596000	2620000	2960000	1190000	1080000	1350000	835000	1560000	1440000	1.19569	0.68791	0.257844
P02671	Fibrinogen alpha chain	FGA	4840000	64800000	55900000	110000000	70900000	17800000	46100000	248000000	63700000	28000000	0.759267	0.682362	-0.397322
A0A087WY71	AP-2 complex subunit mu	AP2M1	79900	538000	2050000	1630000	2490000	1950000	1470000	952000	1740000	1710000	0.867796	0.681679	-0.204572
A0A0S2Z4B5	Serine/threonine-protein phosphatase (Fragment)	PPP3CA	729000	417000	722000	1040000	187000	704000	586000	0	0	338000	1.14066	0.728973	0.189873
Q96IZ0	PRKC apoptosis WT1 regulator protein	PAWR	400000	0	18300	0	0	186000	0	54300	0	84500	1.9318	0.552516	0.949949
P08754	Guanine nucleotide-binding protein G(i) subunit alpha	GNAI3	1050000	926000	864000	339000	1030000	1130000	907000	621000	911000	958000	0.929755	0.690146	-0.105078
A8MQ02	Afadin	AFDN	273000	0	43000	40400	0	126000	0	58500	104000	42600	1.43522	0.621317	0.521268
P63244	Receptor of activated protein C kinase 1	RACK1	13400000	10800000	13500000	12700000	8700000	9110000	13300000	8210000	11000000	14400000	1.05498	0.691665	0.0772161
Q9BQB6	Vitamin K epoxide reductase complex subunit 1	VKORC1	4220000	1240000	1700000	2220000	2000000	2170000	3150000	933000	1460000	2340000	1.132	0.688698	0.178874
Q7KZ85	Transcription elongation factor SPT6	SUPT6H	0	3230	0	3000	20400	8270	11400	0	19900	7250	0.758365	0.65176	-0.399035
A0A024R4B3			827000	553000	1300000	1090000	1720000	1030000	1160000	412000	1410000	2210000	0.882353	0.689926	-0.180572
A0A146E5L3	Mesenchymal stromal cell-and fibroblast-expressing Linx paralogue	Meflin	1260000	248000	1550000	0	1290000	952000	1600000	512000	416000	1210000	1.15885	0.686931	0.212692
Q53FB6	Mitochondrial aldehyde dehydrogenase 2 variant (Fragment)		2750000	1640000	294000	384000	427000	1260000	2140000	632000	1290000	1290000	0.831065	0.688665	-0.266967
P46940	Ras GTPase-activating-like protein IQGAP1	IQGAP1	3800000	6350000	7430000	6320000	6160000	6470000	6760000	4370000	6730000	7340000	0.949163	0.692856	-0.0752719
I3L3E4	Charged multivesicular body protein 6 (Fragment)	CHMP6	2010000	64300	508000	212000	310000	438000	820000	423000	257000	402000	1.32662	0.695813	0.407759
Q96B49	Mitochondrial import receptor subunit TOM6 homolog	TOMM6	1030000	367000	741000	0	593000	631000	0	902000	0	0	0.890737	0.727869	-0.166928
D3DRX6	Kinesin-like protein	KIF5B	9730000	3430000	578000	4500000	3730000	11500000	1960000	1870000	920000	640000	1.30065	0.698827	0.379234
Q96CX2	BTB/POZ domain-containing protein KCTD12	KCTD12	706000	915000	1600000	3500000	5780000	2630000	2980000	961000	1320000	2480000	1.20538	0.691285	0.269488
Q53GI5	Adaptor-related protein complex 1, mu 2 subunit variant (Fragment)		334000	0	1900000	1910000	2230000	1220000	1270000	925000	1780000	1790000	1.14066	0.654853	0.189867
Q06210	Glutamine--fructose-6-phosphate aminotransferase [isomerizing] 1	GFPT1	532000	45400	0	0	372000	101000	257000	67400	392000	423000	1.27566	0.648455	0.351248
B4E3A8	cDNA FLJ53963, highly similar to Leukocyte elastase inhibitor		641000	1560000	3850000	5440000	4280000	3030000	2240000	2890000	3320000	2410000	1.13542	0.699236	0.183228
P80723	Brain acid soluble protein 1	BASP1	8200000	1500000	0	464000	639000	2210000	3280000	1270000	1280000	1490000	1.41697	0.699799	0.502812
D3DR22	Hydroxysteroid (17-beta) dehydrogenase 12, isoform CRA_a	HSD17B12	568000	2470000	2210000	2830000	3370000	2730000	2010000	1630000	2330000	1700000	1.10077	0.694535	0.138512
Q9Y3A6	Transmembrane emp24 domain-containing protein 5	TMED5	0	0	338000	1180000	528000	752000	786000	606000	801000	1030000	0.857862	0.605161	-0.221183
Q53FH6	Mitogen-activated protein kinase kinase 1 interacting protein 1 variant (Fragment)		286000	1240000	1730000	1380000	3690000	1400000	2090000	1140000	1160000	1360000	1.16448	0.705519	0.21968
Q86U78	Angiotensinogen (Serine (Or cysteine) proteinase inhibitor, clade A (Alpha-1 antiproteinase, antitrypsin), member 8)		627000	677000	2180000	91300	617000	2530000	877000	565000	492000	740000	0.805592	0.705599	-0.311879
F8W031	DUF3456 domain-containing protein (Fragment)		2300000	703000	277000	595000	247000	1030000	844000	1180000	906000	934000	0.842256	0.707164	-0.24767
Q9BR63	FARSB protein (Fragment)	FARSB	996000	700000	560000	857000	1440000	627000	762000	602000	1960000	1180000	0.887351	0.707129	-0.172423
P18031	Tyrosine-protein phosphatase non-receptor type 1	PTPN1	587000	268000	0	0	0	267000	0	370000	541000	212000	1.23022	0.612848	0.298911
I3L3P7	40S ribosomal protein S15a	RPS15A	3210000	6470000	11900000	9210000	11400000	8440000	8680000	6240000	11200000	11400000	0.917972	0.699514	-0.123478
O75521	Enoyl-CoA delta isomerase 2, mitochondrial	ECI2	165000	933000	1080000	758000	184000	271000	387000	288000	929000	794000	1.16898	0.710617	0.225247
C9JEU5	Fibrinogen gamma chain	FGG	13000000	125000000	71700000	127000000	106000000	14800000	51100000	222000000	47700000	21700000	1.23901	0.706971	0.309193
A0A0X9V9B3	MS-F1 light chain variable region (Fragment)		827000	0	0	0	178000	375000	186000	423000	389000	0	1.46395	0.709537	0.549864
P02649	Apolipoprotein E	APOE	968000	9670000	462000	2310000	2240000	1120000	1840000	3930000	3750000	1510000	1.28807	0.703435	0.365206
Q53F35	Acidic (Leucine-rich) nuclear phosphoprotein 32 family, member B variant (Fragment)		553000	5400000	7480000	12900000	11200000	6900000	7340000	2830000	7190000	8590000	1.14256	0.705903	0.192266
B3KSG0	cDNA FLJ36142 fis, clone TESTI2025006, highly similar to Homo sapiens myo-inositol 1-phosphate synthase A1 (ISYNA1), mRNA		416000	3310000	474000	0	714000	959000	575000	1450000	745000	975000	1.3058	0.711233	0.384938
B2R4R9	HCG26477	RPS28	11900000	2590000	5740000	6530000	1450000	5190000	3950000	5870000	589000	8360000	1.17743	0.712687	0.235639
Q08211	ATP-dependent RNA helicase A	DHX9	1240000	4640000	4490000	4920000	4400000	4720000	4680000	1930000	4270000	5880000	0.916667	0.713362	-0.125531
A0A024R9B8	Plasma glutamate carboxypeptidase, isoform CRA_a	PGCP	39900	0	428000	0	0	545000	389000	0	197000	179000	0.714351	0.623477	-0.485295
A0A024R4A5	Trinucleotide repeat containing 15, isoform CRA_a	TNRC15	782000	59600000	0	0	142000000	0	86500000	0	0	416000	1.55232	0.723835	0.634425
P25789	Proteasome subunit alpha type-4	PSMA4	3010000	925000	2010000	3110000	2400000	2260000	2870000	1630000	2460000	3130000	0.92753	0.715414	-0.108534
O14776	Transcription elongation regulator 1	TCERG1	230000	865000	390000	797000	563000	934000	689000	348000	490000	675000	0.907207	0.717924	-0.140497
P14550	Aldo-keto reductase family 1 member A1	AKR1A1	1160000	1380000	4340000	1770000	3570000	3300000	3340000	1710000	1330000	4070000	0.888727	0.720102	-0.170187
A0A024R1X8	Junction plakoglobin, isoform CRA_a	JUP	0	1370000	3290000	264000	386000	778000	574000	310000	3130000	175000	1.33632	0.7126	0.418265
P09110	3-ketoacyl-CoA thiolase, peroxisomal	ACAA1	88400	0	198000	0	471000	141000	270000	102000	256000	253000	1.23516	0.630835	0.304698
P56537	Eukaryotic translation initiation factor 6	EIF6	2720000	869000	1020000	2510000	1780000	1700000	2060000	1190000	1460000	1730000	1.09324	0.716132	0.128614
A0A024R3X4	Epididymis secretory sperm binding protein (Fragment)	HSPD1	7210000	11400000	7090000	10800000	9660000	6600000	8790000	9460000	6650000	12100000	1.05872	0.715563	0.0823151
P02462	Collagen alpha-1(IV) chain	COL4A1	1790000	167000	131000	250000	481000	1010000	36000	160000	0	0	1.40249	0.743907	0.487988
D9YZU5	Beta-globin	HBB	339000000	446000000	421000000	179000000	461000000	327000000	190000000	1020000000	396000000	214000000	0.859804	0.718132	-0.21792
Q53TN4	Cytochrome b reductase 1	CYBRD1	1430000	0	28400	51000	44400	476000	0	131000	0	139000	1.56213	0.753727	0.643516
A0A024R329	GDP-mannose pyrophosphorylase B, isoform CRA_a	GMPPB	1590000	96400	0	305000	0	581000	538000	255000	771000	222000	1.4022	0.72597	0.487689
P30626	Sorcin	SRI	4800000	1470000	1830000	1130000	0	3060000	2240000	932000	1490000	2130000	1.17108	0.702031	0.227842
Q96HI4	Glycylpeptide N-tetradecanoyltransferase (Fragment)	NMT1	235000	286000	1210000	143000	580000	327000	442000	669000	754000	643000	0.865608	0.725507	-0.208213
P51452	Dual specificity protein phosphatase 3	DUSP3	136000	0	600000	1700000	0	693000	828000	347000	697000	561000	1.29878	0.727904	0.377162
B7Z8K2	cDNA FLJ61022, highly similar to Nef-associated factor 1		1280000	1060	5760	325	3860	370000	1050	0	2010	262000	1.62631	0.750842	0.701602
Q7L2H7	Eukaryotic translation initiation factor 3 subunit M	EIF3M	665000	1220000	3580000	2500000	1510000	937000	1880000	551000	1760000	3130000	1.14737	0.73028	0.198334
Q53HW2	60S acidic ribosomal protein P0 (Fragment)		8190000	5320000	7210000	11500000	13800000	6090000	12400000	5200000	8840000	9870000	1.08538	0.727349	0.118197
Q9NPK3	DJ34F7.7 (Superkiller viralicidic activity 2 (S. cerevisiae homolog)-like (SKI2W))	SKIV2L	1460000	25300	0	61600	75800	296000	314000	148000	321000	292000	1.47949	0.733978	0.565096
D3DTC2	Acyltransferase like 2, isoform CRA_a	AYTL2	260000	1450000	95900	0	0	384000	535000	106000	665000	484000	1.38447	0.735876	0.469332
P27816	Microtubule-associated protein 4	MAP4	4500000	9910000	21400000	23200000	21500000	14100000	15200000	10800000	15300000	18100000	1.09537	0.736226	0.131424
O00291	Huntingtin-interacting protein 1	HIP1	654000	700	0	0	207000	110000	101000	0	0	412000	1.38315	0.733859	0.467954
B4E0B9	5-3 exoribonuclease		328000	0	1470000	0	0	660000	774000	372000	518000	930000	1.38138	0.739112	0.466107
P09234	U1 small nuclear ribonucleoprotein C	SNRPC	1210000	1970000	2880000	2260000	3640000	2490000	2280000	1970000	1960000	2500000	1.06786	0.738234	0.0947187
Q52LJ0	Protein FAM98B	FAM98B	1070000	907000	1000000	617000	1760000	1070000	2040000	353000	1140000	1320000	0.903934	0.738611	-0.145711
Q9UGP8	Translocation protein SEC63 homolog	SEC63	272000	610000	1000000	555000	1360000	537000	813000	463000	968000	658000	1.1041	0.742843	0.142871
O15230	Laminin subunit alpha-5	LAMA5	1320000	0	624000	332000	224000	465000	589000	524000	479000	628000	1.16387	0.746064	0.218934
A0A0B4J2A4	3-ketoacyl-CoA thiolase, mitochondrial	ACAA2	816000	1410000	1670000	1290000	1260000	1180000	1410000	636000	830000	1930000	1.07685	0.738506	0.106812
Q59GH5	COP9 signalosome subunit 5 variant (Fragment)		521000	0	419000	129000	212000	491000	551000	137000	90300	105000	1.16514	0.754609	0.220502
O95433	Activator of 90 kDa heat shock protein ATPase homolog 1	AHSA1	1560000	124000	1470000	641000	672000	1240000	984000	450000	838000	1510000	0.889486	0.742407	-0.168956
O76094	Signal recognition particle subunit SRP72	SRP72	481000	114000	123000	783000	1040000	664000	648000	544000	551000	445000	0.890954	0.753902	-0.166578
A0A024R9Z0	NADH dehydrogenase (Ubiquinone) 1 alpha subcomplex, 4, 9kDa, isoform CRA_b	NDUFA4	0	3000000	6110000	10500000	7630000	4270000	5670000	3210000	8300000	9360000	1.10516	0.744102	0.144256
V9HWD6	Epididymis secretory protein Li 1	HEL-S-1	12600000	2660000	1740000	3940000	2450000	6510000	7770000	3930000	4530000	4210000	0.867904	0.748642	-0.204393
H0Y9Y3	Synaptopodin-2 (Fragment)	SYNPO2	262000	36800	830000	776000	654000	532000	680000	219000	255000	578000	1.13021	0.751407	0.176593
O14974	Protein phosphatase 1 regulatory subunit 12A	PPP1R12A	1700000	136000	0	0	0	811000	327000	0	0	662000	1.53	0.638953	0.613532
A8K4I8	cDNA FLJ78131, highly similar to Homo sapiens nipsnap homolog 1 (C. elegans) (NIPSNAP1), mRNA		1030000	3830000	2580000	2700000	1220000	2010000	2740000	1640000	2800000	3130000	0.922078	0.751668	-0.117039
P61221	ATP-binding cassette sub-family E member 1	ABCE1	575000	0	0	122000	1560000	823000	998000	421000	1180000	1120000	0.828196	0.679229	-0.271956
B7Z8A2	cDNA FLJ51671, highly similar to Prenylcysteine oxidase		1110000	1910000	818000	2420000	4610000	2790000	2170000	1540000	2640000	2920000	0.901161	0.748356	-0.150143
A0A494C0X0	Tubulin-folding cofactor B	TBCB	1370000	173000	495000	770000	844000	659000	910000	432000	273000	987000	1.1199	0.753786	0.163372
B7ZA00	cDNA, FLJ79014, highly similar to cAMP-dependent protein kinase, beta-catalytic subunit		0	0	384000	160000	0	536000	168000	102000	296000	506000	0.845771	0.765758	-0.241661
Q6FI54	RAB5B protein	RAB5B	0	387000	908000	1080000	1260000	687000	1040000	702000	1730000	815000	0.9135	0.763843	-0.130523
Q13045	Protein flightless-1 homolog	FLII	0	5270	278000	9600	173000	206000	45100	72200	188000	192000	0.828007	0.739492	-0.272285
P04844	Dolichyl-diphosphooligosaccharide--protein glycosyltransferase subunit 2	RPN2	3000000	1800000	2300000	2340000	3550000	2490000	2280000	1810000	3430000	2360000	1.05012	0.766784	0.0705559
Q70UQ0	Inhibitor of nuclear factor kappa-B kinase-interacting protein	IKBIP	990000	985000	0	1230000	0	836000	1490000	788000	1100000	879000	1.04883	0.794197	0.0687742
Q8N1V2	Cilia- and flagella-associated protein 52	CFAP52	0	639000	416000	232000	0	329000	0	601000	197000	0	1.14197	0.76585	0.191525
Q9Y266	Nuclear migration protein nudC	NUDC	2030000	0	471000	792000	219000	528000	1120000	684000	232000	1140000	1.18521	0.744408	0.245137
P50479	PDZ and LIM domain protein 4	PDLIM4	1110000	405000	1850000	932000	1730000	818000	1270000	689000	1890000	815000	1.09942	0.760968	0.136738
P04179	Superoxide dismutase [Mn], mitochondrial	SOD2	615000	1680000	1250000	11700000	5360000	9710000	4880000	2280000	3190000	4330000	0.844813	0.763963	-0.243295
A0A024R0R4	SUMO-1 activating enzyme subunit 1, isoform CRA_b	SAE1	612000	96400	0	0	144000	550000	389000	106000	284000	384000	0.829344	0.718209	-0.269957
B2R6K4	cDNA, FLJ92996, highly similar to Homo sapiens guanine nucleotide binding protein (G protein), beta polypeptide 1 (GNB1), mRNA		1940000	1640000	3610000	2580000	2910000	2310000	2430000	1410000	2920000	2920000	1.05755	0.765049	0.0807231
A0A024R0E5			103000	1090000	2790000	3810000	3670000	2810000	3470000	1510000	1720000	3230000	0.899765	0.766623	-0.152381
Q9HBM8	cDNA, FLJ78849, highly similar to 1-acyl-sn-glycerol-3-phosphate acyltransferase alpha		1760000	0	103000	0	0	1250000	0	350000	0	246000	1.51381	0.698787	0.598188
P06727	Apolipoprotein A-IV	APOA4	568000	0	109000	0	0	155000	0	179000	0	421000	1.34503	0.69795	0.427642
Q10713	Mitochondrial-processing peptidase subunit alpha	PMPCA	580000	851000	574000	649000	567000	567000	805000	0	0	450000	1.0607	0.736715	0.0850201
Q9NR45	Sialic acid synthase	NANS	4240000	1710000	2060000	2920000	2110000	3220000	3460000	1020000	1800000	2580000	1.07947	0.772026	0.110323
F5GXX5	Dolichyl-diphosphooligosaccharide--protein glycosyltransferase subunit DAD1	DAD1	2340000	2480000	4460000	2960000	3600000	2480000	3870000	2860000	4140000	3220000	0.955944	0.776849	-0.0650013
Q9NTA6	Uncharacterized protein DKFZp761I2124 (Fragment)	DKFZp761I2124	0	0	0	2210	8000	0	2520	4380	2560	6650	1.26754	0.663705	0.342026
Q14258	E3 ubiquitin/ISG15 ligase TRIM25	TRIM25	295000	0	1450000	704000	1160000	403000	955000	514000	1160000	1040000	1.10787	0.76328	0.14779
B4DXN0	cDNA FLJ53371, highly similar to Major vault protein		2280000	1300000	467000	2410000	703000	1840000	1190000	631000	2110000	653000	1.11457	0.775522	0.156488
D3DNI2	Profilin (Fragment)	PFN2	3390000	1380000	896000	562000	422000	1150000	2200000	545000	2230000	1470000	0.875576	0.771368	-0.191696
B4DPP8	cDNA FLJ53075, highly similar to Kininogen-1		329000	813000	2970000	524000	1890000	919000	1510000	1220000	2260000	1430000	0.889222	0.772519	-0.169385
X1WI28	60S ribosomal protein L10 (Fragment)	RPL10	4970000	195000	223000	336000	442000	793000	918000	650000	1220000	1160000	1.30057	0.776812	0.379143
Q15046	Lysine--tRNA ligase	KARS1	569000	690000	1820000	1360000	2310000	1540000	1780000	881000	971000	1030000	1.0882	0.778012	0.12194
B7Z475	cDNA FLJ55712, highly similar to F-box-like/WD repeat protein TBL1XR1		1060000	886000	19000	178000	458000	300000	308000	40800	1080000	0	1.20361	0.778011	0.267367
B4DYH4	cDNA FLJ51571, moderately similar to Mediator of DNA damage checkpoint protein 1		0	3280	0	0	4850	3120	5050	0	4870	1890	1.08908	0.799843	0.123113
P14618	Pyruvate kinase PKM	PKM	1320000	1560000	2470000	10500000	5310000	4220000	4300000	2510000	4640000	2850000	1.14255	0.779055	0.192256
H3BPJ9	NADH dehydrogenase [ubiquinone] 1 beta subcomplex subunit 10	NDUFB10	1900000	1400000	252000	593000	361000	640000	1030000	471000	1610000	1310000	0.890338	0.779278	-0.167575
Q92621	Nuclear pore complex protein Nup205	NUP205	410000	436000	448000	804000	695000	585000	586000	461000	571000	718000	0.956179	0.782923	-0.0646468
O95786	Antiviral innate immune response receptor RIG-I	DDX58	1060000	1700000	1510000	4080000	4300000	3190000	3130000	1640000	3070000	0	0.917498	0.795433	-0.124224
Q6NT72	UNC84B protein (Fragment)	UNC84B	637000	811000	400000	1990000	448000	971000	978000	396000	657000	829000	1.11877	0.778137	0.161911
B7Z9L0	T-complex protein 1 subunit delta		4190000	2540000	4620000	3520000	4470000	3050000	3790000	2020000	7220000	4620000	0.9343	0.78415	-0.098043
B4E1L0	Adenylosuccinate synthetase isozyme 2	ADSS	409000	0	28600	328000	0	351000	291000	0	453000	84600	0.865378	0.778083	-0.208597
Q9NWH9	SAFB-like transcription modulator	SLTM	4310	850	316	0	0	3080	0	876	0	2760	0.815366	0.786657	-0.29448
P31146	Coronin-1A	CORO1A	1620000	1320000	911000	5200000	2480000	3810000	2430000	1540000	501000	1970000	1.12487	0.79243	0.169753
Q9Y3C6	Peptidyl-prolyl cis-trans isomerase-like 1	PPIL1	574000	0	2190000	534000	1060000	1060000	1140000	963000	1000000	1880000	0.901456	0.769034	-0.149671
A8K3W4	cDNA FLJ75163, highly similar to Homo sapiens heterogeneous nuclear ribonucleoprotein U-like 1 (HNRPUL1), transcript variant 4, mRNA		1120000	2100000	3180000	2630000	2350000	2900000	2050000	1520000	1910000	2440000	1.05176	0.793527	0.0728001
Q13526	Peptidyl-prolyl cis-trans isomerase NIMA-interacting 1	PIN1	140000	0	0	0	2390000	1030000	637000	503000	1460000	832000	1.41753	0.796642	0.503375
Q6FI03	G3BP protein	G3BP	0	696000	1600000	723000	1870000	809000	1010000	650000	2470000	1780000	0.909548	0.80308	-0.136779
O00151	PDZ and LIM domain protein 1	PDLIM1	0	637000	855000	1410000	666000	591000	1140000	464000	1420000	1180000	0.930136	0.804851	-0.104487
P46109	Crk-like protein	CRKL	680000	2410000	1300000	1680000	1580000	1500000	1400000	899000	1680000	1740000	1.0597	0.793088	0.0836607
A0A140VK65	Vacuolar proton pump subunit B		1000000	645000	96600	1950000	874000	1170000	1000000	495000	332000	1110000	1.11166	0.798106	0.15272
B7Z8G2	Peptidylprolyl isomerase		1430000	0	342000	739000	1130000	1410000	1120000	222000	397000	979000	1.10253	0.803591	0.14082
Q96FS1	CTNND1 protein (Fragment)	CTNND1	1250000	1010000	826000	1820000	1460000	1440000	1430000	428000	1560000	1160000	1.05783	0.801976	0.0811031
P26447	Protein S100-A4	S100A4	128000	0	0	6170000	2260000	3970000	2950000	3010000	80600	1600000	1.22848	0.747703	0.296869
A0N071	Delta globin	HBD	17500000	51900000	40700000	27700000	27200000	25500000	17000000	76000000	38800000	23600000	0.912106	0.800101	-0.132726
Q06124	Tyrosine-protein phosphatase non-receptor type 11	PTPN11	731000	0	36800	58900	9950	199000	170000	0	0	114000	1.29915	0.801475	0.377564
Q9H0U3	Magnesium transporter protein 1	MAGT1	278000	1290000	1350000	1130000	665000	791000	999000	719000	1500000	1030000	0.935305	0.79796	-0.0964918
Q16401	26S proteasome non-ATPase regulatory subunit 5	PSMD5	54500	186000	1350000	502000	1070000	902000	228000	232000	704000	718000	1.13596	0.798015	0.183906
O75947	ATP synthase subunit d, mitochondrial	ATP5PD	2360000	3300000	539000	2870000	2310000	2450000	2600000	1680000	1470000	2500000	1.06346	0.802634	0.088763
F5H0D0	Translation initiation factor eIF-2B subunit alpha	EIF2B1	175000	0	36300	0	761000	300000	424000	230000	275000	74900	1.24281	0.735406	0.313606
Q9UEH5	24-kDa subunit of complex I (Fragment)	NDUFV2	832000	2070000	222000	2260000	1200000	758000	1870000	591000	1440000	1350000	1.09569	0.803541	0.131839
B4DN52	cDNA FLJ55990, highly similar to LIM domain and actin-binding protein 1		1050000	134000	413000	11900	597000	220000	576000	168000	454000	529000	1.13297	0.803512	0.180115
P98082	Disabled homolog 2	DAB2	116000	0	800000	0	0	212000	383000	348000	287000	523000	1.30633	0.806564	0.385522
H7BXV5	Collagen alpha-1(XVIII) chain (Fragment)	COL18A1	1300000	0	0	1400000	1240000	1340000	2460000	578000	934000	1670000	0.940514	0.811435	-0.0884791
F8VUJ3	Polypeptide N-acetylgalactosaminyltransferase	POC1B-GALNT4	455000	274000	660000	78900	0	209000	435000	425000	596000	349000	0.91106	0.791471	-0.134382
Q9Y3F4	Serine-threonine kinase receptor-associated protein	STRAP	483000	497000	2250000	1030000	1270000	796000	1140000	608000	1220000	1310000	1.08987	0.801348	0.124156
Q9H4A4	Aminopeptidase B	RNPEP	705000	177000	584000	3010000	3820000	1710000	1750000	724000	1410000	1730000	1.13271	0.808982	0.179784
G3XAN4	Translocating chain-associated membrane protein 1	TRAM1	0	83100	566000	0	837000	545000	656000	261000	0	264000	1.14801	0.782533	0.199136
P51884	Lumican	LUM	4570000	10500000	6960000	5970000	8510000	3920000	9280000	9090000	5870000	6580000	1.05095	0.812138	0.0716939
Q15746	Myosin light chain kinase, smooth muscle	MYLK	1700000	430000	1270000	1580000	1200000	894000	902000	446000	4010000	787000	0.877966	0.810281	-0.187764
Q6IPH7	RPL14 protein	RPL14	0	0	4040000	4060000	0	0	4730000	0	89200	5930000	1.13032	0.817717	0.176727
Q00610	Clathrin heavy chain 1	CLTC	6440000	5590000	9650000	10300000	7580000	8010000	9830000	6160000	8360000	8470000	0.968895	0.820016	-0.0455871
Q9UMS4	Pre-mRNA-processing factor 19	PRPF19	1560000	1470000	2210000	2670000	2200000	2570000	2060000	1490000	1470000	2150000	1.03799	0.815517	0.0537893
P54886	Delta-1-pyrroline-5-carboxylate synthase	ALDH18A1	287000	1370000	2360000	1690000	1200000	846000	811000	785000	1580000	2330000	1.08737	0.813151	0.120848
Q9H845	Complex I assembly factor ACAD9, mitochondrial	ACAD9	249000	352000	919000	1460000	761000	636000	911000	473000	759000	683000	1.08059	0.813357	0.111818
A0A024R1A3	Testicular secretory protein Li 63	UBE1	3170000	3020000	8570000	6860000	5820000	6100000	6760000	3300000	5180000	7650000	0.946533	0.818107	-0.0792749
Q9UKU7	Isobutyryl-CoA dehydrogenase, mitochondrial	ACAD8	151000	340000	683000	583000	726000	409000	705000	391000	185000	623000	1.0735	0.817903	0.102319
A0A024R3Z6			1110000	124000	1060000	1110000	364000	754000	664000	460000	1050000	558000	1.0809	0.816043	0.112226
Q9UM22	Mammalian ependymin-related protein 1	EPDR1	2460000	216000	6610000	2650000	1090000	2600000	2370000	2210000	1440000	3040000	1.11715	0.819375	0.159826
Q9Y5X1	Sorting nexin-9	SNX9	137000	60100	88800	1390000	1060000	937000	235000	563000	212000	418000	1.15683	0.817736	0.210175
A6NHT5	Homeobox protein HMX3	HMX3	615000	1550000	1340000	2250000	4360000	2880000	435000	376000	7570000	643000	0.849714	0.819778	-0.23495
B4DUF1	cDNA FLJ59760, highly similar to 1,4-alpha-glucan branching enzyme		0	36000	532000	359000	651000	523000	581000	75800	322000	672000	0.907397	0.817972	-0.140194
P21912	Succinate dehydrogenase [ubiquinone] iron-sulfur subunit, mitochondrial	SDHB	1300000	327000	812000	1980000	2360000	1430000	1400000	841000	1570000	2010000	0.934906	0.826075	-0.0971075
A8K517	Ribosomal protein S23, isoform CRA_a	RPS23	0	0	3390000	0	1750000	1650000	691000	0	3110000	3790000	1.11243	0.834415	0.153719
P0DN76	Splicing factor U2AF 35 kDa subunit-like protein	U2AF1L5	0	167000	1300000	958000	2150000	1050000	914000	375000	1380000	1470000	1.10209	0.809442	0.140243
B4DDC8	cDNA FLJ57252, highly similar to Protein phosphatase 2C isoform gamma		352000	0	0	1290000	405000	782000	938000	203000	448000	1480000	0.885917	0.818614	-0.174756
Q8IZ29	Tubulin beta chain	TUBB2C	12700000	9530000	7650000	10700000	10600000	10100000	12800000	8490000	9110000	9390000	1.02586	0.822933	0.0368295
Q9Y490	Talin-1	TLN1	1830000	5050000	7360000	6170000	5530000	3560000	4810000	9390000	3980000	2570000	1.06705	0.833979	0.0936286
P12544	Granzyme A	GZMA	297000	0	0	3020000	1540000	6100000	2410000	135000	185000	772000	0.843054	0.857143	-0.246304
B3KPZ2	cDNA FLJ32487 fis, clone SKNSH1000002, highly similar to Prostaglandin E synthase 2		0	0	995000	1600000	0	525000	1560000	616000	2730000	1610000	0.921389	0.878834	-0.118118
B4DKD0	DNA topoisomerase 2 (Fragment)		720000	2070000	1430000	3790000	2490000	2270000	2690000	1040000	2260000	1590000	1.06599	0.83233	0.0921937
Q69YG1	Myotrophin	DKFZp761E1322	3280000	961000	3740000	843000	1280000	2710000	3180000	1340000	976000	2700000	0.926462	0.836407	-0.110196
A0A384MTL2	Transgelin		0	1560000	5580000	18800000	10200000	10600000	7100000	8980000	10200000	12600000	0.912995	0.834384	-0.131321
B4DRW1	cDNA FLJ55805, highly similar to Keratin, type II cytoskeletal 4		0	0	428000	441000	180000	283000	0	139000	1030000	147000	0.874713	0.855632	-0.193118
P48444	Coatomer subunit delta	ARCN1	82000	1040000	3800000	2390000	4120000	1480000	1720000	1200000	3150000	2950000	1.08876	0.836254	0.122688
Q6IAT1	Rab GDP dissociation inhibitor	GDI2	2320000	1780000	7010000	4570000	4950000	2970000	2900000	2350000	4890000	6260000	1.06505	0.838842	0.0909199
B4DE69	cDNA FLJ56053, highly similar to Serine/threonine-protein phosphatase 2A 65 kDa regulatory subunit A alpha isoform		126000	1940000	4050000	5300000	5660000	3040000	4060000	1960000	3300000	3520000	1.07531	0.833977	0.104759
Q5VV89	Microsomal glutathione S-transferase 3	MGST3	557000	951000	212000	1820000	1100000	1250000	1220000	760000	1180000	557000	0.934165	0.83612	-0.0982499
A0A140VJL0	3-hydroxyisobutyryl-CoA hydrolase, mitochondrial		350000	186000	403000	453000	360000	665000	239000	37900	516000	420000	0.932957	0.836381	-0.100117
K7EM18	Eukaryotic translation initiation factor 1	EIF1	724000	282000	340000	195000	1660000	609000	360000	477000	478000	968000	1.10685	0.836692	0.146455
O60271	C-Jun-amino-terminal kinase-interacting protein 4	SPAG9	0	0	31700	0	88200	117000	28100	0	0	60200	0.876035	0.84416	-0.190939
B4DMH3	Coronin		439000	966000	473000	2730000	1360000	1470000	1320000	1130000	792000	799000	1.08293	0.841203	0.114933
A0A172Q381	Endosialin (Fragment)	TEM1	82200	28300	36300	68800	120000	118000	48400	79600	17400	48000	1.07771	0.843727	0.107974
B0YJ88	Radixin	RDX	2180000	1010000	1270000	621000	1280000	1230000	1420000	869000	1610000	1530000	0.955249	0.841557	-0.066052
Q53EW8	Sulfurtransferase (Fragment)		1820000	1020000	1910000	2880000	3370000	2210000	1680000	1540000	2560000	2530000	1.04563	0.842066	0.0643688
F5H018	GTP-binding nuclear protein Ran (Fragment)	RAN	8910000	11500000	18800000	13200000	21500000	16100000	19800000	8840000	14700000	17500000	0.960619	0.843589	-0.0579643
A8K8U1	cDNA FLJ77762, highly similar to Homo sapiens cullin-associated and neddylation-dissociated 1 (CAND1), mRNA		507000	2550000	3380000	6200000	6770000	3490000	4320000	2520000	3810000	4020000	1.06867	0.844957	0.0958129
P49189	4-trimethylaminobutyraldehyde dehydrogenase	ALDH9A1	3470000	1320000	1440000	4680000	1590000	4130000	2490000	1140000	783000	3030000	1.0801	0.843828	0.111165
P49903	Selenide, water dikinase 1	SEPHS1	618000	192000	379000	481000	338000	784000	311000	193000	202000	662000	0.933086	0.844302	-0.0999188
O43290	U4/U6.U5 tri-snRNP-associated protein 1	SART1	225000	1480000	142000	3050	58800	298000	545000	414000	224000	131000	1.18415	0.844756	0.243852
Q96G03	Phosphoglucomutase-2	PGM2	1710000	531000	1480000	1390000	780000	1700000	1510000	438000	368000	1500000	1.06798	0.842149	0.0948901
B4DHN0	Mitogen-activated protein kinase		1020000	131000	1830000	1540000	0	1010000	3150000	500000	743000	859000	0.902467	0.853332	-0.148053
Q53FT8	Proteasome subunit beta (Fragment)		13600000	1360000	2500000	3550000	1760000	6240000	8610000	3310000	2940000	4270000	0.897517	0.841815	-0.155989
P13073	Cytochrome c oxidase subunit 4 isoform 1, mitochondrial	COX4I1	1830000	3260000	3750000	3230000	4940000	2490000	4290000	2630000	3450000	4830000	0.96156	0.845852	-0.0565509
B5BUB5	Autoantigen La (Fragment)	SSB	7430000	1100000	1080000	1260000	1170000	2420000	2980000	1260000	1010000	3010000	1.12734	0.842534	0.172924
Q9UJ70	N-acetyl-D-glucosamine kinase	NAGK	428000	297000	651000	3910000	1780000	1890000	1910000	823000	781000	919000	1.11751	0.842788	0.160285
A8K2Q6	Peptidyl-prolyl cis-trans isomerase		1070000	930000	2170000	0	2350000	196000	1260000	1270000	3310000	1490000	1.08291	0.854587	0.114917
P04003	C4b-binding protein alpha chain	C4BPA	413000	1940000	5990000	1450000	1970000	3210000	1830000	1910000	1310000	2500000	1.09322	0.846903	0.128578
B4DVN1	cDNA FLJ52214, highly similar to DnaJ homolog subfamily B member 6		220000	0	786000	0	0	0	0	0	718000	108000	1.21792	0.848804	0.284417
P67936	Tropomyosin alpha-4 chain	TPM4	5420000	5840000	1880000	4810000	3680000	5660000	6180000	3970000	1810000	5030000	0.954967	0.850911	-0.0664774
V9HWD8	Epididymis secretory sperm binding protein Li 163pA	HEL-S-163pA	319000	826000	3750000	482000	296000	379000	497000	2620000	982000	417000	1.15894	0.847859	0.212803
F6TLX2	Glyoxalase domain-containing protein 4	GLOD4	817000	140000	2530000	1680000	2180000	1730000	1460000	795000	1440000	1470000	1.06555	0.851133	0.0916047
P05386	60S acidic ribosomal protein P1	RPLP1	295000	453000	6610000	1340000	2030000	2270000	294000	1110000	2800000	5720000	0.879777	0.848524	-0.18479
Q9BRZ2	E3 ubiquitin-protein ligase TRIM56	TRIM56	0	4720	0	1660	4160	6240	1260	1380	0	3980	1.09279	0.860326	0.128022
Q14690	Protein RRP5 homolog	PDCD11	0	0	398000	0	444000	0	305000	0	608000	0	0.922234	0.83834	-0.116795
Q6I9V5	Epididymis secretory sperm binding protein	SLC25A6	404000	5340000	3600000	9610000	8410000	7040000	4930000	4900000	6230000	5940000	0.942287	0.852906	-0.0857623
P50570	Dynamin-2	DNM2	655000	0	425000	894000	1500000	1010000	690000	478000	1020000	888000	1.06278	0.833158	0.0878366
P62942	Peptidyl-prolyl cis-trans isomerase FKBP1A	FKBP1A	8730000	4660000	3990000	4000000	2420000	4990000	6040000	2850000	4820000	6260000	0.953526	0.853852	-0.0686564
A0A024RCB5	Chitinase domain containing 1, isoform CRA_a	CHID1	0	0	513000	575000	0	0	245000	0	0	1020000	0.860079	0.841066	-0.217459
Q3B7A7	Trifunctional purine biosynthetic protein adenosine-3	GART	429000	84800	801000	630000	1130000	708000	1030000	173000	516000	874000	0.931475	0.849017	-0.102411
P68032	Actin, alpha cardiac muscle 1	ACTC1	16500000	120000000	174000000	284000000	139000000	131000000	185000000	114000000	132000000	128000000	1.06304	0.854515	0.0882006
Q6NTA2	HNRNPL protein (Fragment)	HNRNPL	2840000	3610000	3310000	3140000	5300000	4580000	4510000	2190000	2840000	3490000	1.0335	0.857439	0.0475435
P60900	Proteasome subunit alpha type-6	PSMA6	873000	1650000	4210000	3660000	4910000	3240000	3580000	1820000	3320000	4140000	0.950497	0.857713	-0.0732462
O43920	NADH dehydrogenase [ubiquinone] iron-sulfur protein 5	NDUFS5	2210000	0	462000	314000	432000	825000	658000	494000	1110000	741000	1.11612	0.859325	0.15849
A0A024R4Z6	FACT complex subunit SSRP1	SSRP1	817000	2180000	2170000	1220000	3000000	1990000	2010000	1430000	1690000	1900000	1.04069	0.862859	0.0575367
P61088	Ubiquitin-conjugating enzyme E2 N	UBE2N	3760000	2550000	3400000	5800000	3360000	3640000	4860000	2090000	4550000	4390000	0.966206	0.862175	-0.0495975
P02656	Apolipoprotein C-III	APOC3	840000	3560000	3160000	803000	1430000	563000	3890000	1500000	1450000	3160000	0.927104	0.860236	-0.109197
B4DRV5	cDNA FLJ60840, highly similar to Nucleoporin p54		905000	400000	294000	506000	846000	283000	627000	511000	296000	1070000	1.05884	0.866022	0.0824909
P08559	Pyruvate dehydrogenase E1 component subunit alpha, somatic form, mitochondrial	PDHA1	1990000	2550000	1290000	2390000	3970000	2700000	2420000	1630000	2080000	2920000	1.03745	0.86364	0.0530374
Q5U071	High-mobility group box 2		3100000	2480000	424000	1160000	546000	2750000	1630000	602000	1900000	1400000	0.930935	0.862049	-0.103248
Q13442	28 kDa heat- and acid-stable phosphoprotein	PDAP1	1230000	443000	1040000	0	0	1190000	1310000	594000	525000	1170000	0.944178	0.854694	-0.0828698
A5PKX5	Alpha-mannosidase	MAN2A1	0	389000	803000	507000	715000	409000	670000	565000	674000	607000	1.03162	0.858026	0.0449171
P62249	40S ribosomal protein S16	RPS16	5780000	5630000	9950000	12900000	12100000	6490000	9290000	4770000	10500000	13400000	1.04297	0.863726	0.0606971
D3DVC4	Nestin, isoform CRA_c	NES	967000	1750000	3930000	1330000	4090000	1160000	3570000	2000000	2430000	2240000	1.05851	0.866649	0.0820332
P13010	X-ray repair cross-complementing protein 5	XRCC5	4320000	5400000	11100000	14500000	9600000	9740000	10000000	4930000	7530000	10800000	1.04465	0.862794	0.0630213
P11908	Ribose-phosphate pyrophosphokinase 2	PRPS2	2350000	0	154000	99600	0	680000	805000	534000	612000	1010000	1.1918	0.868364	0.253139
A0A0C4DGQ6	Regulation of nuclear pre-mRNA domain-containing protein 1A	RPRD1A	339000	629000	110000	0	0	401000	516000	253000	333000	438000	0.92564	0.824953	-0.111477
Q8WUM4	Programmed cell death 6-interacting protein	PDCD6IP	1110000	1370000	3180000	2360000	1660000	1690000	1880000	1350000	2180000	2230000	1.03751	0.868142	0.05313
P22307	Non-specific lipid-transfer protein	SCP2	2510000	410000	75200	613000	246000	603000	491000	639000	1010000	713000	1.11522	0.868206	0.157328
C9JNW5	60S ribosomal protein L24	RPL24	1110000	4140000	8850000	4870000	6580000	4540000	4860000	3650000	7530000	6220000	0.953358	0.868001	-0.0689097
A4D1N4	MICOS complex subunit	CHCHD3	1260000	203000	112000	246000	195000	707000	152000	146000	156000	643000	1.11752	0.869957	0.160296
Q9NZB2	Constitutive coactivator of PPAR-gamma-like protein 1	FAM120A	666000	96200	177000	496000	222000	292000	558000	167000	562000	193000	0.935214	0.871807	-0.0966309
Q9H0U4	Ras-related protein Rab-1B	RAB1B	0	0	1010000	1360000	1490000	1120000	1280000	1040000	1630000	1530000	0.974747	0.862667	-0.0368996
V9HWF6	Alpha-1-acid glycoprotein	HEL-S-153w	4460000	2570000	3020000	5250000	4840000	2410000	3530000	2920000	3510000	6970000	1.04137	0.871555	0.0584759
P59666	Neutrophil defensin 3	DEFA3	2860000	0	0	18900	0	1420000	302000	2470000	1450000	94500	1.25464	0.790668	0.327275
O95168	NADH dehydrogenase [ubiquinone] 1 beta subcomplex subunit 4	NDUFB4	617000	1210000	703000	1070000	1260000	964000	1230000	827000	966000	993000	0.975904	0.874452	-0.0351894
Q9NTK5	Obg-like ATPase 1	OLA1	539000	529000	1720000	329000	1620000	771000	907000	825000	1290000	1200000	0.948728	0.875063	-0.0759332
A0A024R713	Dihydrolipoyl dehydrogenase	DLD	1560000	1350000	444000	1320000	1480000	1430000	1780000	436000	990000	1780000	0.959165	0.876431	-0.0601497
P15153	Ras-related C3 botulinum toxin substrate 2	RAC2	0	0	190000	1410000	0	1370000	236000	441000	306000	1040000	1.1789	0.815692	0.237439
A0A024R179	Nuclear cap binding protein subunit 1, 80kDa, isoform CRA_a	NCBP1	213000	0	0	524000	1120000	549000	882000	286000	531000	612000	1.08217	0.846284	0.113924
A0A024R3E3	Apolipoprotein A-I, isoform CRA_a	APOA1	23300000	41900000	64900000	36300000	57200000	24400000	51600000	33700000	36700000	68900000	1.03855	0.881264	0.0545719
Q5VVC8	60S ribosomal protein L11	RPL11	5070000	7130000	8950000	10600000	6310000	6260000	8800000	6070000	9180000	8630000	0.977401	0.885566	-0.0329773
A0A024R1S8	LIM and SH3 protein 1, isoform CRA_b	LASP1	1110000	2730000	3230000	5150000	5440000	3750000	3800000	2520000	3400000	3540000	1.03821	0.882751	0.0541022
A0A140VJW5	Testicular tissue protein Li 192		1140000	640000	3310000	1640000	2280000	1670000	2130000	1290000	2210000	2100000	0.958511	0.879047	-0.0611337
A0A2R8YDJ9	Chromodomain-helicase-DNA-binding protein 4 (Fragment)	CHD4	80600	0	879000	0	951000	539000	458000	332000	656000	956000	1.08274	0.850872	0.114685
A0A109NGN6	Proteasome subunit alpha type		717000	1460000	2390000	2160000	2880000	1780000	2310000	1230000	1530000	2420000	1.03635	0.882274	0.0515166
Q96K68	cDNA FLJ14473 fis, clone MAMMA1001080, highly similar to Homo sapiens SNC73 protein (SNC73) mRNA		1110000	0	92200	0	0	416000	431000	0	0	673000	1.18638	0.826132	0.246568
A0A0C4DFT3	Disks large homolog 1	DLG1	751000	336000	16100	8320	487000	366000	293000	625000	54600	128000	1.08988	0.883079	0.124171
Q96P70	Importin-9	IPO9	81500	0	774000	259000	499000	382000	488000	198000	569000	507000	0.940707	0.871229	-0.0881832
P69849	Nodal modulator 3	NOMO3	933000	232000	1490000	411000	890000	1250000	633000	488000	720000	672000	1.05129	0.884057	0.0721591
A0A0B4J1Z1	Serine/arginine-rich-splicing factor 7	SRSF7	3980000	1190000	2090000	2110000	1270000	2720000	1680000	1380000	2200000	3120000	0.958559	0.881155	-0.0610615
P42677	40S ribosomal protein S27	RPS27	2240000	1170000	0	0	0	1460000	2200000	1340000	571000	2440000	1.06416	0.875661	0.0897175
O43747	AP-1 complex subunit gamma-1	AP1G1	0	0	0	111000	299000	127000	0	13800	274000	491000	0.905277	0.902785	-0.143569
O60362	Uncharacterized protein 44M2.1	44M2.1	1040000	322000	1090000	828000	1810000	1090000	1100000	379000	1050000	1700000	0.956947	0.889229	-0.0634894
Q53F48	Heterogeneous nuclear ribonucleoprotein H3 isoform a variant (Fragment)		2610000	4830000	5540000	4000000	5620000	4920000	4630000	2900000	4340000	5290000	1.02355	0.884587	0.0335826
Q76LA1	CSTB protein	CSTB	1240000	1420000	4830000	6220000	4270000	3480000	2560000	1110000	6690000	3150000	1.05827	0.886311	0.0817072
A0A3B3IUA2	Ribonucloprotein	SNU13	1080000	4530000	2690000	3970000	2980000	2860000	4160000	2050000	2800000	3920000	0.965801	0.882861	-0.0502019
B4DEI4	cDNA FLJ54595, highly similar to Golgi reassembly-stacking protein 2		0	0	954000	394000	815000	841000	183000	608000	689000	1480000	0.948435	0.902376	-0.0763798
O60493	Sorting nexin-3	SNX3	33300	18100	2370000	842000	1960000	1060000	864000	762000	914000	1250000	1.07699	0.886472	0.107004
A0A384NL53	Epididymis secretory sperm binding protein		2280000	1110000	2450000	2930000	4880000	2820000	3460000	1380000	2300000	3170000	1.0396	0.888119	0.056034
Q8IWX8	Calcium homeostasis endoplasmic reticulum protein	CHERP	538000	0	0	1320000	0	698000	1080000	0	755000	914000	1.07804	0.816836	0.108409
P30101	Protein disulfide-isomerase A3	PDIA3	9240000	15200000	35600000	28900000	29300000	19300000	21500000	19300000	33700000	28300000	0.968387	0.895102	-0.046345
A0A024R7P3	Cation-transporting ATPase	ATP13A1	716000	141000	43900	0	0	270000	384000	241000	564000	208000	0.90072	0.856914	-0.15085
Q7Z406	Myosin-14	MYH14	446000	350000	389000	0	258000	650000	0	117000	536000	48200	1.06794	0.887106	0.0948301
P01009	Alpha-1-antitrypsin	SERPINA1	2770000	0	443000	0	0	965000	0	2530000	0	704000	1.14777	0.867306	0.198838
A0A3B3ISV4	Vitamin K epoxide reductase complex subunit 1-like protein 1	VKORC1L1	1700000	7930	2440000	6800	6920	734000	2540000	497000	68000	788000	0.899427	0.892853	-0.152921
D6RC52	Ribonucloprotein (Fragment)	NHP2	0	790000	561000	1120000	1220000	967000	847000	507000	938000	1220000	1.03008	0.889195	0.0427632
A0A0A0MQU3	Ubiquitin-conjugating enzyme E2 D2	UBE2D2	1610000	3090000	3450000	1960000	5260000	2570000	3620000	2230000	4490000	2970000	0.967884	0.896466	-0.0470937
D6RGG3	Collagen alpha-1(XII) chain	COL12A1	162000	2450000	2560000	1500000	1470000	784000	1010000	2350000	2630000	978000	1.05031	0.896486	0.0708147
B4E022	cDNA FLJ56274, highly similar to Transketolase		1530000	5000000	8580000	5300000	6410000	6590000	5430000	3130000	5050000	5770000	1.03273	0.89781	0.0464632
O14617	AP-3 complex subunit delta-1	AP3D1	0	1330000	283000	413000	0	328000	1580000	199000	561000	433000	1.0889	0.89696	0.122866
P23396	40S ribosomal protein S3	RPS3	8430000	10400000	16300000	11400000	10600000	9900000	15300000	8380000	11600000	10700000	1.02237	0.890004	0.0319165
Q9UBB4	Ataxin-10	ATXN10	1080000	140000	47500	0	62000	0	308000	0	0	292000	1.10792	0.905202	0.147849
Q02790	Peptidyl-prolyl cis-trans isomerase FKBP4	FKBP4	3930000	4510000	5330000	6400000	2460000	4400000	7700000	3500000	2690000	5030000	0.970412	0.901743	-0.0433312
Q7Z3K3	Pogo transposable element with ZNF domain	POGZ	135000	0	0	0	23200	96300	74500	43600	0	68000	1.1204	0.833536	0.16401
B4E1U9	cDNA FLJ54776, highly similar to Cell division control protein 42 homolog		6460000	149000	1100000	640000	903000	2580000	1060000	1400000	1140000	2320000	1.08847	0.905963	0.122302
V9HW71	Endoplasmic reticulum resident protein 29	HEL-S-107	9470000	762000	1900000	2070000	1470000	3270000	4080000	2430000	2750000	2120000	1.06976	0.906147	0.0972886
H0Y3P2	Eukaryotic translation initiation factor 4 gamma 2	EIF4G2	0	0	418000	413000	747000	303000	351000	212000	1030000	855000	0.956016	0.920715	-0.0648933
Q6P179	Endoplasmic reticulum aminopeptidase 2	ERAP2	34600	0	22900	0	663000	0	133000	0	204000	474000	0.888409	0.904288	-0.170703
Q53SS8	Epididymis secretory protein Li 85	PCBP1	677000	6780000	7940000	9110000	11400000	7110000	6420000	4100000	9500000	10000000	0.967062	0.909872	-0.0483202
P35555	Fibrillin-1	FBN1	3810000	2410000	1990000	6430000	3360000	3780000	2730000	7810000	2510000	1950000	0.958466	0.908277	-0.0612002
B3KW56	Eukaryotic translation initiation factor 3 subunit E	EIF3S6	202000	1650000	2620000	1420000	1630000	1450000	1840000	1140000	1520000	1820000	0.968082	0.90612	-0.0467983
O75874	Isocitrate dehydrogenase [NADP] cytoplasmic	IDH1	5220000	1550000	3680000	5590000	8750000	5160000	6990000	3200000	3620000	5020000	1.03335	0.909284	0.0473251
B4E3H9	Granulysin	GNLY	356000	0	0	10700000	122000	9770000	3940000	1470000	609000	473000	1.14562	0.895273	0.196123
A0A140VJX3	Sulfurtransferase		27100	171000	1200000	139000	181000	345000	77700	96900	303000	748000	1.09391	0.908023	0.129498
A0A024RDG1			970000	237000	1280000	1370000	370000	873000	1310000	503000	779000	908000	0.966613	0.915249	-0.0489892
P35580	Myosin-10	MYH10	627000	950000	2490000	1460000	2800000	1320000	1930000	937000	2100000	1770000	1.03351	0.912213	0.0475541
Q8NBJ7	Inactive C-alpha-formylglycine-generating enzyme 2	SUMF2	1170000	453000	284000	97700	1230000	627000	684000	333000	569000	869000	1.04955	0.905241	0.0697651
A0A2R8Y430	Glutathione synthetase	GSS	625000	0	1540000	0	0	960000	1550000	0	0	525000	1.07002	0.898954	0.097633
Q15274	Nicotinate-nucleotide pyrophosphorylase [carboxylating]	QPRT	156000	486000	2380000	583000	1310000	563000	1110000	830000	1220000	951000	1.05156	0.911949	0.0725337
Q12904	Aminoacyl tRNA synthase complex-interacting multifunctional protein 1	AIMP1	569000	197000	271000	1040000	503000	445000	675000	507000	199000	657000	1.03907	0.912722	0.0552868
P51153	Ras-related protein Rab-13	RAB13	536000	142000	1170000	1170000	1620000	895000	880000	506000	1160000	1370000	0.964041	0.910833	-0.052834
B4DSN3	cDNA FLJ60345, highly similar to Protein transport protein Sec24C		926000	23900	180000	51200	299000	279000	524000	106000	357000	313000	0.937365	0.914328	-0.0933165
P27338	Amine oxidase [flavin-containing] B	MAOB	477000	1150000	689000	3330000	3760000	2640000	2650000	1430000	1160000	1950000	0.956867	0.913397	-0.0636101
H3BLU7	Aflatoxin B1 aldehyde reductase member 2 (Fragment)	AKR7A2	396000	597000	3970000	1030000	1950000	1640000	1530000	1080000	1400000	1940000	1.04651	0.920474	0.0655841
O43390	Heterogeneous nuclear ribonucleoprotein R	HNRNPR	5130000	13100000	6130000	13900000	12400000	11100000	13500000	6640000	10100000	8220000	1.0222	0.922914	0.0316709
B1AHB1	DNA helicase	MCM5	744000	0	49400	0	0	176000	955000	26000	343000	713000	0.896295	0.898229	-0.157955
A0A0S2Z580	Ethylmalonic encephalopathy 1 isoform 2 (Fragment)	ETHE1	541000	307000	0	1220000	930000	1070000	929000	379000	431000	814000	1.03436	0.919005	0.0487437
H0YJ34	Fermitin family homolog 2 (Fragment)	FERMT2	1390000	1070000	655000	1940000	726000	1230000	1550000	648000	916000	1280000	1.02792	0.914328	0.0397225
A8K9U6	cDNA FLJ76121, highly similar to Homo sapiens zinc finger CCCH-type, antiviral 1 (ZC3HAV1), transcript variant 1, mRNA		911000	929000	682000	30800	187000	252000	458000	0	0	1030000	0.944759	0.918636	-0.0819823
E5RHG8	Elongin-C (Fragment)	ELOC	810000	0	0	0	95000	541000	726000	231000	300000	688000	0.910097	0.866524	-0.135909
P30046	D-dopachrome decarboxylase	DDT	0	75400	2840000	1880000	1740000	1470000	835000	1230000	1800000	2500000	1.04266	0.913946	0.0602704
A0A3B3IRK6	Mannosyl-oligosaccharide glucosidase (Fragment)	MOGS	0	115000	1530000	691000	861000	979000	363000	341000	811000	1700000	0.952849	0.920164	-0.06968
Q96C01	Protein FAM136A	FAM136A	676000	0	613000	2660000	191000	650000	1560000	966000	1050000	648000	1.06176	0.911235	0.0864526
Q9BRX8	Peroxiredoxin-like 2A	PRXL2A	92100	1930000	2130000	4040000	2740000	3220000	1670000	1050000	1570000	3030000	1.0372	0.921474	0.0526957
A0A0A6YYA0	Protein TMED7-TICAM2	TMED7-TICAM2	5760000	2970000	3040000	2790000	1860000	2920000	3770000	2790000	2930000	4350000	0.979714	0.927232	-0.029568
A8K894	cDNA FLJ77927		166000	104000	0	0	386000	485000	158000	45500	122000	229000	1.05179	0.930435	0.0728436
P38159	RNA-binding motif protein, X chromosome	RBMX	4240000	12600000	6650000	16300000	12100000	11500000	12800000	5640000	10200000	12800000	0.980166	0.936327	-0.0289017
A0A0S2Z575	Retinol dehydrogenase 11 isoform 2	RDH11	812000	299000	94400	237000	0	308000	406000	351000	546000	269000	0.959043	0.919982	-0.0603333
Q8WVC2	40S ribosomal protein S21	RPS21	6660000	1820000	1570000	2810000	1470000	3250000	1490000	2110000	2200000	5840000	0.962391	0.930483	-0.0553051
P02790	Hemopexin	HPX	3850000	7950000	16500000	12200000	15300000	7400000	13000000	7560000	14100000	15000000	0.977918	0.932045	-0.0322146
Q16643	Drebrin	DBN1	3220000	1200000	452000	1450000	647000	770000	2060000	1030000	1430000	1420000	1.0386	0.925571	0.0546389
V9HWH6	Purine nucleoside phosphorylase	HEL-S-156an	1320000	142000	1550000	3080000	2830000	2480000	2140000	1700000	688000	1630000	1.03288	0.928697	0.0466698
P35579	Myosin-9	MYH9	7210000	15000000	7610000	25500000	15200000	14100000	18400000	10500000	12900000	13100000	1.02203	0.934246	0.0314361
Q92552	28S ribosomal protein S27, mitochondrial	MRPS27	374000	261000	550000	684000	755000	371000	748000	260000	610000	694000	0.97801	0.931124	-0.0320793
A0A1S5UZ19	Protein transport protein Sec31A	SEC31A	776000	1190000	2750000	1720000	1270000	1160000	1910000	1050000	2080000	1670000	0.979161	0.935647	-0.0303814
B3KS18	cDNA FLJ35285 fis, clone PROST2008079, highly similar to Golgi phosphoprotein 3		366000	0	0	0	51300	162000	384000	315000	83500	180000	0.927746	0.900435	-0.108199
A0A140VK29	Testicular secretory protein Li 29		1540000	262000	0	0	215000	601000	612000	504000	672000	781000	1.06046	0.937858	0.0846938
P24928	DNA-directed RNA polymerase II subunit RPB1	POLR2A	206000	0	0	0	252000	475000	235000	24000	147000	233000	1.02783	0.962119	0.0395984
A4D210	Eukaryotic translation initiation factor 3 subunit B	EIF3S9	649000	685000	1900000	1290000	1720000	1370000	1270000	611000	1250000	1610000	1.02176	0.932893	0.0310621
P84085	ADP-ribosylation factor 5	ARF5	3550000	0	700000	319000	866000	1840000	1540000	766000	1080000	1260000	1.04745	0.940185	0.0668791
Q04837	Single-stranded DNA-binding protein, mitochondrial	SSBP1	2200000	231000	0	195000	667000	1250000	1480000	114000	438000	1040000	0.952395	0.93735	-0.0703685
K7ENG2	U2 snRNP auxiliary factor large subunit	U2AF2	287000	4030000	4630000	5070000	3710000	3480000	3740000	2150000	3800000	4190000	1.02114	0.938177	0.0301815
Q709C8	Vacuolar protein sorting-associated protein 13C	VPS13C	6650000	162000	65500	0	310000	1450000	1630000	1370000	1830000	2060000	1.07726	0.941668	0.107371
Q75L79	Claudin	CLDN3	2030000	1110000	1050000	1020000	1880000	946000	1380000	1270000	1410000	1960000	1.0178	0.930384	0.0254552
O43252	Bifunctional 3-phosphoadenosine 5-phosphosulfate synthase 1	PAPSS1	1910000	980000	3170000	1400000	1290000	1230000	2010000	1820000	1680000	1870000	1.01626	0.946955	0.0232698
P07741	Adenine phosphoribosyltransferase	APRT	1460000	0	2080000	1120000	3520000	2790000	1830000	161000	1690000	3460000	1.0296	0.942538	0.0420899
A0A1U9X8Y4	Chloride intracellular channel protein		5160000	1690000	5910000	8090000	7320000	6690000	5860000	3830000	5560000	6690000	0.983933	0.942186	-0.0233681
Q9Y383	Putative RNA-binding protein Luc7-like 2	LUC7L2	0	574000	839000	705000	913000	894000	770000	400000	776000	905000	1.01168	0.945306	0.0167562
B7Z539	cDNA FLJ56954, highly similar to Inter-alpha-trypsin inhibitor heavy chain H1		146000	1510000	1880000	2320000	2440000	407000	2220000	1420000	2300000	1770000	1.02205	0.948465	0.0314693
D6RD17	Immunoglobulin J chain (Fragment)	JCHAIN	1440000	0	85300	65700	0	191000	232000	445000	548000	1050000	1.07529	0.927356	0.104727
Q9NZ45	CDGSH iron-sulfur domain-containing protein 1	CISD1	371000	777000	653000	1280000	1250000	1080000	1510000	753000	227000	848000	0.980308	0.950859	-0.0286932
Q969G5	Caveolae-associated protein 3	CAVIN3	0	123000	1480000	2000000	1320000	1590000	1190000	1310000	922000	1300000	0.974929	0.942894	-0.0366314
A8K0R3	Osteoglycin (Osteoinductive factor, mimecan), isoform CRA_a	OGN	0	0	56300	35200	57000	64100	69500	867	56600	51400	1.02076	0.955273	0.0296401
P13796	Plastin-2	LCP1	2390000	888000	1900000	9380000	2790000	6610000	4590000	1360000	1380000	4020000	0.965924	0.947875	-0.050018
Q9BTT5	Similar to NADH dehydrogenase (Ubiquinone) 1 alpha subcomplex, 9 (39kD) (Fragment)		0	168000	411000	504000	293000	403000	215000	103000	508000	455000	1.02138	0.948624	0.0305164
P12270	Nucleoprotein TPR	TPR	739000	1240000	2250000	746000	744000	1340000	1370000	625000	877000	1390000	1.02089	0.945519	0.0298209
Q15075	Early endosome antigen 1	EEA1	524000	213000	775000	366000	803000	683000	862000	355000	253000	475000	1.02017	0.948487	0.0288059
Q86UU1	Pleckstrin homology-like domain family B member 1	PHLDB1	200000	0	0	0	667000	178000	290000	309000	619000	676000	1.04609	0.929577	0.065008
Q9NTI5	Sister chromatid cohesion protein PDS5 homolog B	PDS5B	72100	307000	464000	1280000	1180000	937000	1080000	224000	217000	744000	1.03157	0.948033	0.0448473
E7EN95	Filamin-B	FLNB	1350000	6150000	6080000	4120000	4540000	3710000	2710000	8000000	4160000	3260000	1.01832	0.951808	0.0261839
O00231	26S proteasome non-ATPase regulatory subunit 11	PSMD11	449000	1120000	2120000	2320000	2160000	1780000	2090000	1100000	1640000	1680000	0.985404	0.952988	-0.0212126
O60664	Perilipin-3	PLIN3	1290000	738000	2570000	1820000	2000000	1810000	2200000	930000	1930000	1670000	0.985714	0.950153	-0.0207586
B7Z2A1	cDNA FLJ56068, highly similar to DNA damage-binding protein 1		217000	540000	1510000	1150000	1570000	817000	1270000	875000	625000	1490000	0.982273	0.955257	-0.0258041
Q14165	Malectin	MLEC	3010000	2550000	2640000	1710000	1770000	2770000	3070000	2130000	1840000	1750000	1.01038	0.949152	0.0148989
R4GNH3	26S proteasome regulatory subunit 6A	PSMC3	684000	962000	1670000	2130000	2170000	1340000	1500000	980000	1570000	2120000	1.01411	0.953772	0.0202206
Q9Y285	Phenylalanine--tRNA ligase alpha subunit	FARSA	938000	192000	483000	236000	306000	354000	374000	308000	433000	641000	1.02133	0.953026	0.0304449
Q13523	Serine/threonine-protein kinase PRP4 homolog	PRPF4B	91400	0	310000	209000	549000	158000	71300	0	234000	657000	1.0349	0.953935	0.0494933
Q9Y230	RuvB-like 2	RUVBL2	2080000	3630000	1980000	2950000	2490000	3520000	2630000	1700000	1970000	3170000	1.01078	0.952923	0.0154655
V9HWK1	Triosephosphate isomerase	HEL-S-49	14600000	13900000	27700000	44200000	35300000	29600000	28100000	12800000	26700000	36600000	1.0142	0.958294	0.0203426
B4DJB4	Isocitrate dehydrogenase [NAD] subunit, mitochondrial		1100000	802000	0	839000	798000	894000	664000	538000	920000	1460000	0.988327	0.957747	-0.0169402
Q9Y305	Acyl-coenzyme A thioesterase 9, mitochondrial	ACOT9	0	662000	0	407000	281000	683000	513000	470000	237000	310000	1.01672	0.957404	0.0239216
A0A0K0K1K7	6-phosphogluconolactonase	HEL-S-304	984000	455000	2070000	1750000	2220000	1510000	1810000	637000	1750000	1870000	0.987066	0.962716	-0.0187814
Q9NQW7	Xaa-Pro aminopeptidase 1	XPNPEP1	850000	837000	834000	451000	1280000	753000	926000	437000	1100000	993000	1.01022	0.962022	0.0146641
Q0VF96	Cingulin-like protein 1	CGNL1	0	0	239000	0	150000	196000	152000	0	254000	187000	0.986058	0.950746	-0.0202551
Q59GD4	Collagen, type V, alpha 3 preproprotein variant (Fragment)		8390000	1160000	629000	891000	1130000	1290000	5640000	761000	859000	3190000	1.03918	0.959556	0.0554487
P51571	Translocon-associated protein subunit delta	SSR4	1090000	2890000	3300000	6200000	7360000	3200000	4080000	3210000	5560000	4480000	1.0151	0.960904	0.0216217
P15924	Desmoplakin	DSP	354000	1200000	1320000	2270000	3310000	1280000	928000	383000	4980000	1120000	0.97273	0.962122	-0.0398881
A0A024R2H7	tRNA nucleotidyl transferase, CCA-adding, 1, isoform CRA_b	TRNT1	0	0	71800	0	636000	499000	355000	92300	276000	463000	1.04996	0.933749	0.0703363
A0A0U1RRC2	Mannose-1-phosphate guanyltransferase alpha (Fragment)	GMPPA	0	0	226000	516000	668000	521000	525000	297000	569000	474000	0.984912	0.951653	-0.0219333
P49321	Nuclear autoantigenic sperm protein	NASP	3230000	0	202000	375000	414000	1090000	1530000	491000	741000	1610000	0.965992	0.958199	-0.0499164
B4DKX4	cDNA FLJ58014, highly similar to Homo sapiens programmed cell death 4, transcript variant 1, mRNA		915000	787000	1950000	1130000	1120000	1360000	1740000	563000	723000	1440000	1.01304	0.96111	0.0186982
B4DRS6	Sidoreflexin		374000	972000	2090000	1920000	2700000	2120000	1790000	1310000	1360000	1590000	0.986047	0.960046	-0.0202724
P80188	Neutrophil gelatinase-associated lipocalin	LCN2	134000	0	0	910000	0	270000	0	1160000	388000	183000	1.04348	0.960371	0.0614005
Q8NC51	Plasminogen activator inhibitor 1 RNA-binding protein	SERBP1	2490000	1110000	849000	2060000	2200000	1760000	1730000	1030000	1320000	2990000	0.986297	0.959691	-0.0199064
B3KX77	cDNA FLJ44949 fis, clone BRAMY4002628		748000	0	0	2700	0	691000	0	0	0	12600	1.06694	0.966972	0.093481
Q15181	Inorganic pyrophosphatase	PPA1	2300000	2000000	7120000	3590000	3840000	3670000	4490000	1940000	5000000	3970000	0.988464	0.967546	-0.0167403
Q8NFW8	N-acylneuraminate cytidylyltransferase	CMAS	494000	778000	0	728000	1230000	333000	1830000	1360000	309000	126000	1.02009	0.969898	0.0286906
A8K8U3	Calcium-transporting ATPase		784000	614000	712000	1970000	1270000	1100000	1640000	552000	881000	1120000	1.01077	0.971399	0.0154532
A0A024R6P0	Serpin peptidase inhibitor, clade A (Alpha-1 antiproteinase, antitrypsin), member 3, isoform CRA_c	SERPINA3	6780000	8000000	8670000	2810000	4700000	3340000	4950000	6790000	8560000	7590000	0.991354	0.970839	-0.0125271
Q6XQN6	Nicotinate phosphoribosyltransferase	NAPRT	0	50000	672000	200000	1910000	1010000	637000	208000	664000	939000	1.02371	0.968743	0.0338115
A8K6N3	cDNA FLJ76886, highly similar to Homo sapiens loss of heterozygosity, 11, chromosomal region 2, gene A (LOH11CR2A), transcript variant 1, mRNA		345000	6260	236000	34100	40100	221000	120000	68800	146000	92300	1.02061	0.971326	0.0294375
Q53HU7	Eukaryotic translation initiation factor 3 subunit I (Fragment)		643000	65500	953000	0	1340000	949000	860000	527000	395000	971000	1.01347	0.971699	0.0193069
Q9Y5L4	Mitochondrial import inner membrane translocase subunit Tim13	TIMM13	1160000	1470000	1860000	1920000	998000	1010000	1640000	1330000	1240000	2220000	0.995699	0.982203	-0.00621852
A0A140VKC4	Methyl-CpG-binding protein 2	MECP2	1510000	1400000	676000	1730000	1330000	2270000	1540000	820000	776000	1300000	0.991053	0.971502	-0.0129662
A6NHR9	Structural maintenance of chromosomes flexible hinge domain-containing protein 1	SMCHD1	0	916000	583000	944000	1570000	0	1680000	0	1130000	248000	0.984222	0.971318	-0.0229447
P51570	Galactokinase	GALK1	1380000	547000	167000	1390000	632000	844000	1110000	490000	872000	768000	1.00784	0.981115	0.0112601
V9HW96	Chaperonin containing TCP1, subunit 2 (Beta), isoform CRA_b	HEL-S-100n	1580000	1740000	3820000	2720000	6020000	2500000	3990000	2400000	3480000	3390000	1.00761	0.978696	0.0109434
Q53FS0	Actin-like 6A isoform 1 variant (Fragment)		484000	1490000	2190000	1910000	4320000	1720000	2120000	1420000	2480000	2750000	0.990848	0.978023	-0.0132637
P49006	MARCKS-related protein	MARCKSL1	13000000	1960000	726000	1490000	1770000	4090000	4630000	2900000	1060000	5970000	1.01587	0.981365	0.0227177
Q13425	Beta-2-syntrophin	SNTB2	2180000	744000	1180000	1090000	574000	1150000	1130000	1050000	1160000	1310000	0.994483	0.982973	-0.00798174
O95302	Peptidyl-prolyl cis-trans isomerase FKBP9	FKBP9	174000	0	370000	0	0	56400	201000	135000	915000	76500	0.98273	0.986815	-0.025133
H0YMB0	Interferon regulatory factor 9	IRF9	402000	160000	0	0	0	183000	548000	0	0	125000	0.984813	0.983519	-0.0220782
Q59EI3	2-oxoisovalerate dehydrogenase subunit alpha (Fragment)		1130000	202000	347000	1840000	0	288000	718000	2370000	319000	756000	0.988261	0.985291	-0.0170359
A0A024RDY0	RAN binding protein 5, isoform CRA_d	RANBP5	282000	369000	1450000	561000	944000	532000	577000	348000	882000	1240000	1.00754	0.984295	0.0108429
A0A024R4U3	Tubulin tyrosine ligase-like family, member 12, isoform CRA_a	TTLL12	202000	0	104000	0	541000	401000	218000	0	217000	0	1.01316	0.981146	0.018859
B4DSH1	cDNA FLJ51295, highly similar to Cell division cycle 5-like protein		349000	3600000	1940000	1600000	1780000	723000	1100000	2360000	3080000	2080000	0.99208	0.982983	-0.0114722
Q14344	Guanine nucleotide-binding protein subunit alpha-13	GNA13	1820000	167000	197000	463000	227000	530000	554000	957000	344000	457000	1.01126	0.985106	0.0161535
E7EN01	Calcitonin gene-related peptide type 1 receptor (Fragment)	CALCRL	175000	0	69000	575000	0	323000	284000	0	0	201000	1.01361	0.98262	0.0195082
A0A087WUD3	Oligosaccharyltransferase complex subunit	OSTC	0	2450000	2640000	6700000	8680000	4820000	2830000	3550000	8260000	6310000	0.992918	0.983921	-0.0102533
Q15007	Pre-mRNA-splicing regulator WTAP	WTAP	0	549000	388000	554000	298000	378000	539000	0	0	430000	0.996102	0.984257	-0.00563396
A0A024R216	Hepatoma-derived growth factor, related protein 3, isoform CRA_a	HDGFRP3	1780000	2930000	30000	2570000	1040000	2450000	2370000	809000	772000	1890000	1.00712	0.98574	0.0102301
O75368	SH3 domain-binding glutamic acid-rich-like protein	SH3BGRL	1420000	2110000	3570000	5170000	5670000	4310000	5350000	2310000	2610000	3260000	1.00561	0.98455	0.00806427
Q6IB91	PCK2 protein	PCK2	113000	239000	611000	478000	616000	423000	366000	373000	550000	335000	1.00489	0.985688	0.00703069
Q5JPE4	Vacuolar protein sorting-associated protein 29	DKFZp667O202	2640000	0	367000	0	0	1520000	1710000	989000	0	1730000	1.01093	0.990923	0.0156777
P52566	Rho GDP-dissociation inhibitor 2	ARHGDIB	2110000	1150000	1540000	3220000	1660000	3030000	2350000	2040000	556000	1740000	0.996295	0.989705	-0.00535544
Q9Y512	Sorting and assembly machinery component 50 homolog	SAMM50	29500	0	15400	0	481000	311000	148000	172000	0	78700	0.988023	0.988503	-0.0173833
P19652	Alpha-1-acid glycoprotein 2	ORM2	1210000	0	2430000	164000	280000	823000	1050000	664000	613000	1920000	1.0069	0.989919	0.00992521
Q8WUB5	Transmembrane 9 superfamily member (Fragment)	TM9SF3	1220000	1490000	219000	1410000	652000	1400000	254000	1020000	0	1300000	1.00473	0.989893	0.00680894
P80303	Nucleobindin-2	NUCB2	1070000	0	85700	0	516000	574000	866000	626000	383000	352000	0.994704	0.990623	-0.00766042
A0A024R1K7	Tyrosine 3-monooxygenase/tryptophan 5-monooxygenase activation protein, eta polypeptide, isoform CRA_b	YWHAH	4700000	996000	1620000	1720000	1310000	2580000	1890000	1750000	1210000	2870000	1.00447	0.990294	0.00642876
H3BV80	RNA-binding protein with serine-rich domain 1	RNPS1	446000	599000	0	0	795000	902000	387000	0	553000	615000	0.998508	0.995437	-0.00215459
Q4V9L6	Transmembrane protein 119	TMEM119	0	108000	894000	397000	858000	298000	570000	285000	833000	840000	0.998319	0.996619	-0.00242695
E9PAV3	Nascent polypeptide-associated complex subunit alpha, muscle-specific form	NACA	5980000	3750000	5410000	4180000	7110000	3670000	6220000	3200000	6570000	6790000	0.999244	0.996839	-0.0010913
Q71UM5	40S ribosomal protein S27-like	RPS27L	441000	2330000	0	2150000	2290000	2600000	2700000	578000	0	1330000	1.00042	0.999164	0.000600331
S6B291	IgG H chain		0	0	0	0	0	169000	274000	447000	397000	725000	#NAME?	0	#NAME?
P04075	Fructose-bisphosphate aldolase A	ALDOA	0	0	0	0	0	544000	691000	499000	1050000	513000	#NAME?	0	#NAME?
Q45VM6	Mutant desmin		0	0	0	0	0	839000	740000	314000	656000	450000	#NAME?	0	#NAME?
A0A125QYY5	GCT-A9 light chain variable region (Fragment)		0	0	0	0	0	525000	1030000	492000	1470000	1700000	#NAME?	0	#NAME?
P25685	DnaJ homolog subfamily B member 1	DNAJB1	0	0	0	0	0	687000	329000	159000	450000	541000	#NAME?	0	#NAME?
Q5TDG3	WD repeat domain 3, isoform CRA_b	WDR3	0	0	0	0	0	198000	109000	124000	298000	385000	#NAME?	0	#NAME?
Q9P2R3	Rabankyrin-5	ANKFY1	0	0	0	0	0	299000	476000	170000	358000	567000	#NAME?	0	#NAME?
A0A384MDT9	Epididymis secretory sperm binding protein		0	0	0	0	0	902000	1160000	810000	576000	1040000	#NAME?	0	#NAME?
A0A024R163	ROD1 regulator of differentiation 1 (S. pombe), isoform CRA_b	ROD1	0	0	0	0	0	349000	122000	66300	351000	142000	#NAME?	0	#NAME?
B3KMV8	cDNA FLJ12766 fis, clone NT2RP2001520, highly similar to Calcium-binding mitochondrial carrier protein Aralar1		0	0	0	0	0	145000	168000	170000	390000	85400	#NAME?	0	#NAME?
Q5JPJ8	Adenylyl cyclase-associated protein	DKFZp686D0714	0	0	0	0	0	186000	404000	188000	505000	288000	#NAME?	0	#NAME?
Q5JRX3	Presequence protease, mitochondrial	PITRM1	0	0	0	0	0	438000	226000	118000	63100	122000	#NAME?	0	#NAME?
Q13177	Serine/threonine-protein kinase PAK 2	PAK2	0	0	0	0	0	550000	751000	130000	552000	549000	#NAME?	0	#NAME?
Q9ULC3	Ras-related protein Rab-23	RAB23	0	0	0	0	0	342000	376000	176000	379000	105000	#NAME?	0	#NAME?
O60341	Lysine-specific histone demethylase 1A	KDM1A	0	0	0	0	0	208000	275000	136000	272000	198000	#NAME?	0	#NAME?
A0A0C4DG98	THO complex subunit 2	THOC2	0	0	0	0	0	394000	236000	223000	267000	257000	#NAME?	0	#NAME?
Q6IAX2	RPL21 protein	RPL21	0	0	0	0	0	473000	291000	71700	435000	770000	#NAME?	0	#NAME?
A0A024RAI5	Bridging integrator 1, isoform CRA_a	BIN1	0	0	0	0	0	572000	494000	513000	1070000	348000	#NAME?	0	#NAME?
O43678	NADH dehydrogenase [ubiquinone] 1 alpha subcomplex subunit 2	NDUFA2	0	0	0	0	0	508000	724000	451000	562000	677000	#NAME?	0	#NAME?
A0A024R326	60S ribosomal protein L29	RPL29	0	0	0	0	0	2550000	2330000	1930000	5110000	3380000	#NAME?	0	#NAME?
Q13740	CD166 antigen	ALCAM	0	0	0	0	0	532000	2050000	545000	101000	153000	#NAME?	0	#NAME?
Q14008	Cytoskeleton-associated protein 5	CKAP5	0	0	0	0	0	91600	223000	141000	534000	267000	#NAME?	0	#NAME?
Q7RTV0	PHD finger-like domain-containing protein 5A	PHF5A	0	0	0	0	0	887000	393000	242000	171000	713000	#NAME?	0	#NAME?
B4E240	cDNA FLJ58827, highly similar to UBX domain-containing protein 2		0	0	0	0	0	404000	488000	278000	228000	429000	#NAME?	0	#NAME?
A0A024R9U3	OCIA domain containing 1, isoform CRA_a	OCIAD1	0	0	0	0	0	255000	230000	274000	333000	913000	#NAME?	0	#NAME?
A0A193AUV8	Platelet membrane glycoprotein Ib-alpha	GP1BA	0	0	0	0	0	799000	406000	787000	516000	701000	#NAME?	0	#NAME?
B7Z7C0	Serine/threonine-protein phosphatase 2A 56 kDa regulatory subunit		0	0	0	0	0	431000	484000	142000	386000	462000	#NAME?	0	#NAME?
Q9BXW7	Haloacid dehalogenase-like hydrolase domain-containing 5	HDHD5	0	0	0	0	0	57700	218000	24800	442000	261000	#NAME?	0	#NAME?
P07360	Complement component C8 gamma chain	C8G	0	0	0	0	0	211000	792000	827000	1750000	710000	#NAME?	0	#NAME?
P42766	60S ribosomal protein L35	RPL35	0	0	0	0	0	2200000	462000	276000	247000	272000	#NAME?	0	#NAME?
P40616	ADP-ribosylation factor-like protein 1	ARL1	0	0	0	0	0	154000	373000	164000	27900	297000	#NAME?	0	#NAME?
B4DRU9	cDNA FLJ57179, highly similar to Homo sapiens ATP-binding cassette, sub-family F (GCN20), member 3 (ABCF3), mRNA		0	0	0	0	0	266000	278000	166000	546000	285000	#NAME?	0	#NAME?
Q567U8	COPS7A protein	COPS7A	0	0	0	0	0	434000	850000	307000	433000	223000	#NAME?	0	#NAME?
Q9Y6A9	Signal peptidase complex subunit 1	SPCS1	0	0	0	0	0	661000	652000	501000	739000	582000	#NAME?	0	#NAME?
F8VS27	Elongation factor Ts, mitochondrial	TSFM	0	0	0	0	0	238000	386000	321000	298000	366000	#NAME?	0	#NAME?
Q6FGV9	PMVK protein (Fragment)	PMVK	0	0	0	0	0	418000	573000	252000	547000	834000	#NAME?	0	#NAME?
A0A0D9SER5	Cyclin-dependent kinase 11B	CDK11B	0	0	0	0	0	369000	283000	139000	256000	480000	#NAME?	0	#NAME?
Q9NT62	Ubiquitin-like-conjugating enzyme ATG3	ATG3	0	0	0	0	0	276000	240000	77800	397000	344000	#NAME?	0	#NAME?
G3V4W4	Glucosamine 6-phosphate N-acetyltransferase (Fragment)	GNPNAT1	0	0	0	0	0	298000	565000	145000	307000	78500	#NAME?	0	#NAME?
A0A494C1F2	Nuclear pore complex protein Nup214	NUP214	0	0	0	0	0	213000	371000	88700	94200	235000	#NAME?	0	#NAME?
P17096	High mobility group protein HMG-I/HMG-Y	HMGA1	0	0	0	0	0	2280000	975000	495000	1090000	806000	#NAME?	0	#NAME?
Q9H269	Vacuolar protein sorting-associated protein 16 homolog	VPS16	0	0	0	0	0	237000	177000	127000	94400	99800	#NAME?	0	#NAME?
O60220	Mitochondrial import inner membrane translocase subunit Tim8 A	TIMM8A	0	0	0	0	0	532000	287000	393000	518000	1000000	#NAME?	0	#NAME?
A8KA19	Exportin-T		0	0	0	0	0	314000	258000	114000	441000	435000	#NAME?	0	#NAME?
Q9NVM9	Integrator complex subunit 13	INTS13	0	0	0	0	0	433000	309000	259000	760000	939000	#NAME?	0	#NAME?
A0A2U3TZJ6	Tubulin-specific chaperone E	TBCE	0	0	0	0	0	385000	50100	449000	486000	483000	#NAME?	0	#NAME?
P46734	Dual specificity mitogen-activated protein kinase kinase 3	MAP2K3	0	0	0	0	0	41400	33900	181000	6640	12200	#NAME?	0	#NAME?
Q13505	Metaxin-1	MTX1	0	0	0	0	0	294000	413000	198000	319000	309000	#NAME?	0	#NAME?
Q5SRD1	Putative mitochondrial import inner membrane translocase subunit Tim23B	TIMM23B	0	0	0	0	0	227000	453000	901000	254000	352000	#NAME?	0	#NAME?
Q5JUX0	Spindlin-3	SPIN3	0	0	0	0	0	405000	313000	263000	1550000	439000	#NAME?	0	#NAME?
