# Supplementary material for: Label-free proteomics uncovers SMC1A expression is Down-regulated in AUB-E
Source: Reprod Biol Endocrinol. 2021 Mar 2;19:35. doi: 10.1186/s12958-021-00713-4 (PMC7923474; doi:10.1186/s12958-021-00713-4)
Supplement: Supplementary file 3 — Additional file 3: Supplementary Table S3. DEPs in human endometrium with AUB-E vs. control. [file 12958_2021_713_MOESM3_ESM.xlsx]

## Sheet: Supplementary Table S3
Supplementary Table S3. DEPs in human endometrium with AUB-E vs. control
UniProt Accession	Protein Name	Gene	E1	E2	E3	E4	E5	C1	C2	C3	C4	C5	E.vs.C FC	E.vs.C log2FC	E.vs.C Pvalue
F5H442	Tumor susceptibility gene 101 protein	TSG101	0	0	2720000	4080000	0	476000	238000	47700	785000	338000	9.02	3.17313	0.000763001
A8KAM8	Platelet-derived growth factor receptor beta		3150000	1820000	2950000	181000	1200000	332000	374000	228000	0	207000	6.5213	2.70516	0.0461878
B4E3V1	cDNA FLJ61209, highly similar to NG,NG-dimethylarginine dimethylaminohydrolase 1		3520000	5430000	3370000	5930000	6980000	3060000	235000	301000	354000	269000	5.98009	2.58017	0.0015316
A0A024R095	Chloride channel CLIC-like 1, isoform CRA_a	CLCC1	170000	127000	0	0	0	14700	79200	8500	0	10000	5.2847	2.40182	0.0139299
Q5T8U7	Surfeit 4	SURF4	4310000	2040000	4090000	2140000	990000	459000	356000	80100	1100000	682000	5.06892	2.34168	0.0248745
B7Z3H8	cDNA FLJ57997, highly similar to Transmembrane GTPase MFN2		0	1050000	0	1550000	0	281000	301000	86500	0	368000	5.01688	2.32679	0.00426115
Q5JSH3	WD repeat-containing protein 44	WDR44	485000	727000	1230000	2470000	1450000	342000	102000	603000	110000	172000	4.78706	2.25914	0.0411902
A0A024RDE8	PDZ and LIM domain 5, isoform CRA_c	PDLIM5	347000	0	270000	258000	109000	26100	65300	93800	26700	0	4.6437	2.21527	0.0102665
A1A508	PRSS3 protein	PRSS3	4830000	7640000	5360000	6780000	11900000	999000	1400000	1830000	1760000	2130000	4.49686	2.16892	0.00988356
Q96RZ6	Tryptase I	tryptaseC	0	0	0	1930000	2310000	239000	0	1310000	205000	194000	4.35318	2.12207	0.018834
A0A0A0MQR7	DNA-directed RNA polymerases I, II, and III subunit RPABC1	POLR2E	1230000	2230000	941000	1450000	1000000	521000	139000	124000	451000	386000	4.2264	2.07943	0.00285329
B4E273	ADP-ribosylation factor interacting protein 1 (Arfaptin 1), isoform CRA_b	ARFIP1	860000	1260000	0	364000	1140000	202000	268000	131000	335000	163000	4.12193	2.04332	0.0387501
A0A024R7I3	RAB8A, member RAS oncogene family, isoform CRA_a	RAB8A	872000	362000	221000	372000	330000	151000	78900	165000	11900	154000	3.84629	1.94347	0.0460022
Q92520	Protein FAM3C	FAM3C	5930000	1710000	5070000	1940000	4040000	860000	421000	1270000	1370000	1090000	3.72979	1.8991	0.0293436
F5H7R9	Parathymosin (Fragment)	PTMS	18700000	3920000	16200000	12800000	5440000	2610000	5320000	2580000	3060000	2690000	3.50923	1.81115	0.0476214
P30533	Alpha-2-macroglobulin receptor-associated protein	LRPAP1	0	0	0	854000	782000	362000	215000	0	0	137000	3.43697	1.78114	0.0074071
C9JN83	N-alpha-acetyltransferase 10 (Fragment)	NAA10	464000	0	555000	0	0	57700	187000	147000	0	203000	3.42694	1.77692	0.00302339
P15144	Aminopeptidase N	ANPEP	672000	646000	557000	395000	996000	730000	28100	73500	12100	122000	3.382	1.75788	0.0252205
Q05707	Collagen alpha-1(XIV) chain	COL14A1	5110000	8800000	7260000	2980000	3010000	852000	2830000	1510000	1900000	1250000	3.25581	1.70302	0.0284631
A0A1B0GW05	Probable C-mannosyltransferase DPY19L1	DPY19L1	392000	773000	1250000	0	743000	108000	175000	298000	574000	58900	3.25192	1.70129	0.0220435
J3KMX2	SWI/SNF-related matrix-associated actin-dependent regulator of chromatin subfamily D member 2	SMARCD2	801000	1430000	879000	1800000	1900000	420000	263000	287000	332000	832000	3.19119	1.67409	0.00574188
B7Z7P8	Eukaryotic peptide chain release factor subunit 1	ETF1	1080000	0	1420000	2250000	866000	558000	0	236000	738000	285000	3.09081	1.62798	0.0269686
Q8N573	Oxidation resistance protein 1	OXR1	1040000	1110000	1180000	1050000	1220000	491000	485000	286000	295000	382000	2.88809	1.53011	1.20948e-06
B3KVN0	cDNA FLJ16785 fis, clone NT2RI2015342, highly similar to Solute carrier family 2, facilitated glucose transporter member 1		3560000	4040000	2790000	3580000	2960000	891000	945000	2480000	886000	724000	2.8569	1.51445	0.000546825
Q96JB5	CDK5 regulatory subunit-associated protein 3	CDK5RAP3	704000	1160000	910000	573000	765000	413000	269000	272000	212000	283000	2.83782	1.50478	0.000999456
Q9UBG0	C-type mannose receptor 2	MRC2	0	567000	687000	344000	584000	195000	139000	0	275000	162000	2.83009	1.50085	0.00402906
A6NJH9	Eukaryotic translation initiation factor 1A, Y-chromosomal	EIF1AY	5770000	2830000	1400000	3370000	4440000	1740000	1550000	918000	632000	1590000	2.76983	1.4698	0.0341977
O75821	Eukaryotic translation initiation factor 3 subunit G	EIF3G	1570000	0	0	0	1020000	674000	282000	243000	0	672000	2.76857	1.46914	0.0279277
H0YG54	Oligoribonuclease, mitochondrial	REXO2	1240000	0	1100000	0	1200000	197000	532000	0	393000	592000	2.75379	1.46142	0.00100218
Q5T1M5	FK506-binding protein 15	FKBP15	0	2180000	0	2350000	1910000	1020000	739000	513000	860000	0	2.74159	1.45501	0.00043179
P29590	Protein PML	PML	3270000	2810000	1070000	3550000	1730000	2000000	912000	478000	305000	863000	2.72707	1.44735	0.0220048
A0A024R0Q4	Phospholipase D family, member 3, isoform CRA_b	PLD3	0	0	0	1530000	1600000	483000	500000	0	646000	667000	2.72648	1.44704	0.000190035
Q9ULC5	Long-chain-fatty-acid--CoA ligase 5	ACSL5	1480000	0	1400000	2950000	2930000	923000	1490000	322000	484000	809000	2.71847	1.4428	0.0169667
A0A384ME16	Epididymis secretory sperm binding protein (Fragment)		1300000	0	716000	0	1100000	560000	456000	149000	369000	378000	2.71618	1.44158	0.00535934
Q32Q12	Nucleoside diphosphate kinase	NME1-NME2	640000	0	306000	859000	915000	10600	263000	0	436000	310000	2.66771	1.4156	0.0414459
E7EWC2	Ras GTPase-activating-like protein IQGAP2 (Fragment)	IQGAP2	767000	826000	1140000	1710000	0	474000	412000	490000	453000	258000	2.66112	1.41203	0.0462839
Q6FI30	Nuclear factor 1	NFIC	169000	454000	456000	443000	407000	158000	0	136000	0	0	2.62449	1.39204	0.0486143
M1V485	Tyrosine-protein kinase receptor	SLC34A2-ROS1	1560000	3010000	2200000	2480000	2580000	734000	1200000	796000	356000	1540000	2.55728	1.35461	0.00180796
P52948	Nuclear pore complex protein Nup98-Nup96	NUP98	0	80800	102000	101000	135000	51900	50500	21700	28500	52400	2.55366	1.35257	0.00132114
Q96HE7	ERO1-like protein alpha	ERO1A	3070000	754000	3160000	2830000	1550000	1000000	762000	727000	715000	1280000	2.53434	1.34161	0.0432333
P16157	Ankyrin-1	ANK1	960000	575000	627000	339000	916000	202000	60000	401000	478000	214000	2.52177	1.33444	0.0169162
Q13636	Ras-related protein Rab-31	RAB31	2090000	1150000	0	1140000	0	503000	1050000	177000	656000	521000	2.51118	1.32837	0.0254155
A0A024RA52	Proteasome subunit alpha type	PSMA2	0	0	1100000	699000	1390000	364000	642000	53700	615000	449000	2.50271	1.32349	0.0201816
Q2Q9H2	Glucose-6-phosphate 1-dehydrogenase (Fragment)	G6PD	3000000	2530000	2500000	1150000	1060000	1240000	613000	723000	834000	826000	2.41737	1.27344	0.0362006
O75569	Interferon-inducible double-stranded RNA-dependent protein kinase activator A	PRKRA	1420000	823000	983000	1220000	1030000	515000	604000	248000	485000	417000	2.4134	1.27107	0.000652131
Q6P2Q9	Pre-mRNA-processing-splicing factor 8	PRPF8	1080000	1620000	2640000	1710000	2170000	1070000	850000	523000	553000	859000	2.3917	1.25804	0.00532141
B4DVR4	cDNA FLJ60912, highly similar to Vinexin		956000	692000	453000	1410000	863000	460000	456000	134000	389000	395000	2.38495	1.25396	0.0172869
P06401	Progesterone receptor	PGR	1790000	1180000	1370000	463000	1370000	390000	510000	492000	659000	545000	2.37789	1.24968	0.0286349
A0A087WXS7	ATPase ASNA1	ASNA1	2770000	0	2910000	0	2190000	1330000	657000	577000	1310000	1660000	2.3702	1.24501	0.00332847
P10155	60 kDa SS-A/Ro ribonucleoprotein	RO60	1120000	1860000	3970000	3360000	2530000	1410000	960000	850000	846000	1400000	2.34907	1.23209	0.0423368
Q53F64	Heterogeneous nuclear ribonucleoprotein AB isoform a variant (Fragment)		3180000	947000	3410000	2010000	1970000	1250000	520000	452000	1060000	1680000	2.32104	1.21477	0.031668
B3KM80	Nucleolin, isoform CRA_c	NCL	23100000	22700000	24600000	24500000	19700000	12700000	13300000	7390000	2420000	14100000	2.29613	1.19921	0.000649934
A0A2R8Y3X5	Dynamin-like 120 kDa protein, mitochondrial	OPA1	687000	492000	447000	832000	182000	279000	147000	202000	137000	387000	2.29167	1.1964	0.0382757
B2RDE0	cDNA, FLJ96567, highly similar to Homo sapiens propionyl Coenzyme A carboxylase, alpha polypeptide(PCCA), mRNA		1550000	1750000	1380000	1520000	2530000	804000	721000	702000	564000	1020000	2.29074	1.19581	0.0019712
D9YZV5	Tropomyosin 1 (Alpha) isoform 4	TPM1	3020000	6000000	9160000	9030000	7140000	2210000	3110000	4040000	2680000	2960000	2.29	1.19535	0.024385
A0A024R210	Interferon induced transmembrane protein 1 (9-27), isoform CRA_a	IFITM1	7460000	5460000	5350000	2920000	2830000	1080000	2930000	1560000	2800000	2120000	2.2898	1.19522	0.0207273
P22626	Heterogeneous nuclear ribonucleoproteins A2/B1	HNRNPA2B1	19700000	57200000	73700000	58800000	51100000	30700000	26100000	13900000	11700000	31600000	2.28509	1.19225	0.0177649
B4DGI3	TNF receptor-associated factor		0	65100	54400	77400	98400	0	30400	3870	48600	49100	2.23763	1.16197	0.0284061
P05198	Eukaryotic translation initiation factor 2 subunit 1	EIF2S1	1910000	0	973000	1110000	738000	593000	621000	289000	451000	702000	2.22656	1.15482	0.0290836
B4DG62	cDNA FLJ56506, highly similar to Hexokinase-1		3100000	5890000	4290000	5130000	3080000	1930000	2070000	2110000	1800000	1770000	2.22004	1.15059	0.0125496
V9HWG3	Epididymis secretory protein Li 45	HEL-S-45	14200000	23700000	15000000	36800000	33300000	8680000	16500000	14700000	5560000	10100000	2.21462	1.14706	0.0277475
Q59FY9	LEPREL2 protein variant (Fragment)		0	0	582000	256000	405000	104000	263000	93700	210000	268000	2.20695	1.14206	0.0375971
A0A384P5S9	Epididymis secretory sperm binding protein		4510000	4700000	2190000	6280000	6970000	1990000	3640000	2320000	1230000	2010000	2.20286	1.13938	0.0188471
A0A024R6G4	Aldehyde dehydrogenase 6 family, member A1, isoform CRA_b	ALDH6A1	4750000	3790000	3460000	4230000	4510000	2170000	2310000	1220000	0	1850000	2.19762	1.13594	0.000295282
Q15020	Squamous cell carcinoma antigen recognized by T-cells 3	SART3	693000	1700000	1750000	0	1390000	849000	633000	363000	0	706000	2.16895	1.117	0.0301849
B3KM97	cDNA FLJ10554 fis, clone NT2RP2002385, highly similar to Synaptic glycoprotein SC2		1370000	1690000	617000	1790000	1660000	1010000	214000	351000	792000	925000	2.16495	1.11433	0.0205299
P32119	Peroxiredoxin-2	PRDX2	23400000	17100000	27100000	20300000	16200000	9820000	7040000	13600000	6940000	11200000	2.14198	1.09894	0.00163375
C9J5C3	Programmed cell death protein 10 (Fragment)	PDCD10	1050000	0	0	0	1070000	716000	319000	725000	163000	552000	2.14141	1.09856	0.028682
Q13838	Spliceosome RNA helicase DDX39B	DDX39B	5470000	5500000	14200000	7970000	11600000	6220000	3250000	2240000	4310000	4960000	2.13251	1.09255	0.0337045
V9HWI1	Epididymis secretory protein Li 10	HEL-S-10	2580000	1200000	1410000	1550000	1880000	719000	458000	945000	951000	1030000	2.1009	1.07101	0.00881251
Q96QK1	Vacuolar protein sorting-associated protein 35	VPS35	5820000	5300000	4290000	5170000	4480000	1690000	3440000	1700000	2080000	3030000	2.09883	1.06958	0.000420326
V9HWH2	Creatine kinase brain isoform 1	HEL-S-29	9510000	5130000	15600000	10100000	10200000	2830000	5040000	6930000	6960000	2570000	2.07727	1.05469	0.0255958
P04632	Calpain small subunit 1	CAPNS1	6500000	2790000	3400000	5500000	3890000	2610000	2900000	1900000	1390000	1980000	2.04824	1.03438	0.0155971
B4DT77	Annexin		5730000	3250000	4550000	4060000	3070000	2540000	2340000	1600000	1990000	1690000	2.03346	1.02394	0.00353248
B4DDX2	cDNA FLJ54590, highly similar to KH domain-containing, RNA-binding, signaltransduction-associated protein 1		0	2960000	6120000	5220000	6880000	3100000	3510000	1080000	3820000	1650000	2.01178	1.00847	0.0278786
O75323	Protein NipSnap homolog 2	NIPSNAP2	5410000	7330000	7290000	13100000	10900000	3460000	4390000	2930000	5010000	6130000	2.00867	1.00624	0.0187059
A0A024QZP6	Core histone macro-H2A	H2AFY2	2970000	9110000	7620000	11600000	9780000	6780000	4610000	2630000	2770000	3670000	2.00782	1.00563	0.0365536
P36871	Phosphoglucomutase-1	PGM1	2190000	2300000	5200000	3420000	4930000	1480000	2410000	1190000	1660000	2250000	2.00667	1.00481	0.0278319
Q09666	Neuroblast differentiation-associated protein AHNAK	AHNAK	11400000	15800000	27700000	31000000	26800000	13000000	13800000	8910000	7930000	12600000	2.00391	1.00282	0.0377434
Q6NZX3	5-nucleotidase, ecto (CD73)	NT5E	1910000	1160000	1930000	1050000	0	742000	696000	917000	779000	645000	2.00119	1.00086	0.0466584
D0PNI1	Epididymis luminal protein 4	YWHAZ	12200000	5910000	18500000	17000000	14000000	8130000	6120000	3580000	5490000	10700000	1.98736	0.990854	0.0282259
Q03252	Lamin-B2	LMNB2	8860000	21200000	10800000	17400000	16400000	11200000	9460000	5320000	2610000	9380000	1.96629	0.975476	0.0284004
A0A024RC48	Polypeptide N-acetylgalactosaminyltransferase	GALNT1	195000	0	0	220000	399000	141000	101000	91400	206000	152000	1.9622	0.972474	0.0496664
B2RAU8	cDNA, FLJ95131, highly similar to Homo sapiens nucleolar and coiled-body phosphoprotein 1 (NOLC1), mRNA		728000	723000	229000	513000	732000	383000	64000	369000	206000	476000	1.9526	0.965399	0.0481929
Q9NX46	ADP-ribose glycohydrolase ARH3	ADPRHL2	558000	0	247000	385000	307000	120000	163000	174000	210000	297000	1.94113	0.956897	0.0323863
Q14126	Desmoglein-2	DSG2	1750000	766000	1300000	1230000	932000	566000	779000	248000	681000	809000	1.93902	0.955328	0.0189135
F5H669	Cleavage and polyadenylation-specificity factor subunit 7 (Fragment)	CPSF7	0	422000	711000	645000	678000	405000	360000	117000	401000	304000	1.93447	0.951937	0.00925427
A0A384NL63	Epididymis secretory sperm binding protein	HNRPA3	10200000	21900000	29800000	23300000	27900000	14800000	16400000	7590000	6240000	13600000	1.92905	0.947888	0.0255381
Q14696	LRP chaperone MESD	MESD	1540000	917000	2000000	1990000	0	1120000	566000	984000	172000	1340000	1.92701	0.946363	0.0489382
B7Z1V1	cDNA FLJ50123		1650000	1410000	2000000	2070000	1760000	1190000	1450000	650000	282000	1060000	1.91926	0.940548	0.00732302
A0A024RC87	Ribonuclease/angiogenin inhibitor 1, isoform CRA_a	RNH1	4370000	3490000	6190000	5030000	5220000	4440000	2520000	1840000	1310000	2570000	1.9164	0.938402	0.0101671
Q99653	Calcineurin B homologous protein 1	CHP1	0	0	1020000	0	927000	561000	421000	699000	376000	494000	1.90808	0.932118	0.00523615
O94906	Pre-mRNA-processing factor 6	PRPF6	813000	1130000	1160000	1090000	1370000	388000	907000	368000	639000	617000	1.90579	0.930389	0.00404671
A0A024R7V6	RAB2, member RAS oncogene family, isoform CRA_a	RAB2	4910000	3080000	3780000	2560000	3960000	1150000	3180000	2520000	1100000	1700000	1.89534	0.922454	0.0161324
A0A0S2Z4J1	Epididymis secretory sperm binding protein (Fragment)	HSD17B4	2680000	2790000	2400000	2020000	2810000	888000	1390000	1180000	1770000	1520000	1.88204	0.912297	0.000492942
Q8WX93	Palladin	PALLD	2220000	4030000	3220000	6890000	5750000	1410000	2760000	2090000	3080000	2420000	1.8801	0.910811	0.0491257
A0A2R8Y804	Catenin beta-1	CTNNB1	3860000	2470000	1530000	3080000	3030000	1580000	2340000	1080000	1350000	1090000	1.87769	0.908957	0.0198763
O14744	Protein arginine N-methyltransferase 5	PRMT5	3830000	1890000	3600000	3490000	3690000	1600000	2200000	1240000	1420000	2340000	1.875	0.906891	0.0061549
A0A140VJH7	Testis tissue sperm-binding protein Li 84P		0	0	655000	0	1000000	541000	542000	212000	481000	431000	1.87472	0.906673	0.0370884
A0A024RDF4	Heterogeneous nuclear ribonucleoprotein D (AU-rich element RNA binding protein 1, 37kDa), isoform CRA_e	HNRPD	27300000	54500000	41300000	46800000	46500000	28000000	28600000	14400000	17900000	27200000	1.86391	0.898333	0.00587358
Q96SM3	Probable carboxypeptidase X1	CPXM1	488000	401000	416000	0	0	130000	243000	333000	274000	187000	1.86375	0.898211	0.00726403
Q14554	Protein disulfide-isomerase A5	PDIA5	2590000	1540000	0	1930000	1810000	1320000	893000	957000	0	1080000	1.85176	0.888901	0.00963166
A0A024R4M0	Ribosomal protein S9, isoform CRA_a	RPS9	4890000	6670000	11600000	7860000	9520000	3960000	4470000	2350000	4200000	6980000	1.84608	0.884468	0.0269038
B4DPW9	cDNA FLJ51929, highly similar to Plastin-3		1500000	1270000	2210000	3120000	2790000	1290000	1490000	691000	1210000	1250000	1.83612	0.876657	0.0313931
Q6P1A2	Lysophospholipid acyltransferase 5	LPCAT3	2260000	0	2160000	3290000	3780000	1590000	2340000	887000	1350000	1750000	1.81413	0.859281	0.0221659
P07942	Laminin subunit beta-1	LAMB1	1430000	1630000	2170000	2380000	2820000	908000	1470000	970000	978000	1440000	1.80888	0.855096	0.0105187
B4E1S3	cDNA FLJ57860, highly similar to Transmembrane protein 109		18200000	19100000	22300000	23700000	22300000	11700000	16700000	4930000	10200000	15100000	1.80113	0.848899	0.00359673
A0A024RBT2	HCG1782202, isoform CRA_c	hCG_1782202	1420000	1800000	1390000	2440000	2400000	1280000	1690000	639000	751000	913000	1.79215	0.84169	0.0232188
P52209	6-phosphogluconate dehydrogenase, decarboxylating	PGD	6680000	4270000	4790000	6690000	6040000	3430000	4460000	1890000	2280000	3920000	1.7816	0.833175	0.00702141
Q6FI45	S-(hydroxymethyl)glutathione dehydrogenase	ADH5	14700000	5140000	8750000	8720000	7900000	5970000	5650000	2870000	5880000	5010000	1.78132	0.83295	0.0443085
Q9NZM1	Myoferlin	MYOF	2590000	2800000	3260000	3670000	4030000	1700000	1490000	1990000	2610000	1420000	1.77524	0.828018	0.00315834
P05556	Integrin beta-1	ITGB1	6150000	4810000	4680000	7560000	6860000	4940000	3250000	2230000	2760000	3770000	1.77345	0.82656	0.00707393
P35611	Alpha-adducin	ADD1	2360000	1810000	2460000	2800000	3870000	1600000	2050000	1130000	1410000	1310000	1.77333	0.826464	0.0150287
Q08257	Quinone oxidoreductase	CRYZ	2630000	2880000	3820000	3650000	2650000	1600000	2130000	1380000	2230000	1500000	1.7681	0.8222	0.00221425
Q13308	Inactive tyrosine-protein kinase 7	PTK7	4210000	4860000	8810000	6490000	8510000	4110000	4410000	2120000	4000000	4000000	1.76395	0.818808	0.0230388
P56545	C-terminal-binding protein 2	CTBP2	928000	1030000	1370000	1360000	968000	771000	856000	285000	794000	587000	1.71758	0.78038	0.0103424
Q9Y5K5	Ubiquitin carboxyl-terminal hydrolase isozyme L5	UCHL5	511000	0	569000	0	0	357000	444000	214000	271000	301000	1.70132	0.766657	0.021344
O95865	N(G),N(G)-dimethylarginine dimethylaminohydrolase 2	DDAH2	69200000	72300000	28200000	45300000	52700000	23100000	42800000	23300000	36600000	32000000	1.69645	0.76252	0.0394583
E9PF18	Hydroxyacyl-coenzyme A dehydrogenase, mitochondrial	HADH	2700000	2320000	1890000	2060000	2870000	1100000	1590000	1010000	1490000	1810000	1.69143	0.758242	0.00368187
A0A024R1Q5	Alpha-galactosidase	NAGA	1130000	1220000	1250000	1570000	1040000	1200000	923000	538000	552000	475000	1.68384	0.751755	0.0162198
B7Z6N2	cDNA FLJ56154, highly similar to Gelsolin		11400000	11900000	19700000	19800000	17200000	12700000	10700000	8710000	6750000	8730000	1.68103	0.749342	0.0148848
P09496	Clathrin light chain A	CLTA	2590000	2030000	3060000	3990000	2670000	1660000	1920000	1560000	1240000	2200000	1.67133	0.740995	0.0132317
Q9ULZ3	Apoptosis-associated speck-like protein containing a CARD	PYCARD	3670000	3470000	2760000	2850000	4000000	2560000	1950000	2820000	391000	2370000	1.65989	0.731092	0.0268873
A0A1B0GTG2	Alpha-aminoadipic semialdehyde dehydrogenase	ALDH7A1	0	836000	948000	0	933000	661000	432000	221000	757000	661000	1.65752	0.729023	0.0348713
A0A0S2Z3S5	GNAS complex locus isoform 2 (Fragment)	GNAS	1840000	1140000	1460000	1580000	1500000	1030000	1040000	667000	580000	1220000	1.65748	0.728994	0.00695435
A0A024R1T5	2,3-cyclic-nucleotide 3-phosphodiesterase	CNP	1770000	1130000	1560000	1290000	2080000	1180000	759000	838000	779000	1190000	1.64981	0.7223	0.013349
D6W5C0	Spectrin beta chain	SPTBN1	2280000	1900000	2980000	3160000	3020000	1970000	1420000	1530000	1780000	1500000	1.62683	0.702063	0.00475111
Q07065	Cytoskeleton-associated protein 4	CKAP4	14400000	12700000	11600000	7950000	7970000	5130000	8870000	5260000	8190000	6330000	1.61693	0.69326	0.0238064
A0A087WUK2	Heterogeneous nuclear ribonucleoprotein D-like	HNRNPDL	6770000	6420000	6550000	5920000	8650000	3870000	4350000	3460000	4110000	5540000	1.60853	0.685745	0.00217665
P38117	Electron transfer flavoprotein subunit beta	ETFB	2040000	2010000	1580000	1830000	1990000	789000	2120000	622000	1140000	1220000	1.60414	0.681802	0.0315597
P55084	Trifunctional enzyme subunit beta, mitochondrial	HADHB	5010000	5670000	7150000	6140000	6410000	4730000	5510000	2430000	3020000	3270000	1.60232	0.680163	0.00962242
P62310	U6 snRNA-associated Sm-like protein LSm3	LSM3	2370000	3340000	3760000	3280000	3990000	2290000	2980000	1090000	1950000	2170000	1.59733	0.675661	0.0161588
P31930	Cytochrome b-c1 complex subunit 1, mitochondrial	UQCRC1	2040000	4640000	3260000	3030000	4830000	1730000	3060000	1920000	2330000	2150000	1.59071	0.669667	0.0491598
Q9Y265	RuvB-like 1	RUVBL1	3140000	3100000	4020000	4910000	3890000	2300000	2680000	1660000	2540000	2810000	1.58966	0.668716	0.00669929
J3KPX7	Prohibitin	PHB2	5250000	8740000	8100000	8620000	10700000	4760000	5170000	3270000	7490000	6120000	1.54457	0.627208	0.0317433
Q6FGS1	TPD52L2 protein	TPD52L2	2040000	1910000	3280000	2770000	2850000	1340000	1840000	1650000	1550000	1960000	1.54077	0.623649	0.0123579
Q92945	Far upstream element-binding protein 2	KHSRP	5720000	8080000	7140000	11100000	9810000	5100000	7680000	3120000	5820000	5510000	1.53691	0.620031	0.0408048
K7ERI7	60S ribosomal protein L22	RPL22	0	5300000	4320000	6660000	5770000	3230000	4220000	2200000	4480000	3820000	1.53552	0.618723	0.018412
A0A024R7F1	Protein kinase C substrate 80K-H, isoform CRA_a	PRKCSH	11500000	11900000	15400000	16000000	15600000	7810000	11700000	9130000	5140000	12500000	1.52118	0.605187	0.0193761
P08670	Vimentin	VIM	178000000	321000000	224000000	291000000	318000000	160000000	179000000	139000000	173000000	228000000	1.51536	0.599659	0.0214711
J3QQ67	60S ribosomal protein L18 (Fragment)	RPL18	6500000	8710000	6610000	10400000	10900000	11700000	17500000	7880000	14300000	15800000	0.641858	-0.639675	0.036502
Q8N5K1	CDGSH iron-sulfur domain-containing protein 2	CISD2	776000	526000	302000	430000	419000	765000	1060000	526000	743000	836000	0.624173	-0.679982	0.0357373
P04899	Guanine nucleotide-binding protein G(i) subunit alpha-2	GNAI2	1320000	2240000	2080000	2580000	1530000	3440000	3950000	2490000	3330000	2800000	0.608994	-0.715499	0.00663425
A0A0U1RQF0	Fatty acid synthase	FASN	1160000	415000	571000	452000	902000	741000	1000000	1370000	1390000	1260000	0.607533	-0.718964	0.0442743
Q9C0C2	182 kDa tankyrase-1-binding protein	TNKS1BP1	270000	329000	177000	542000	0	700000	559000	422000	454000	593000	0.603922	-0.727565	0.044674
P28074	Proteasome subunit beta type-5	PSMB5	546000	271000	664000	305000	345000	585000	665000	542000	844000	936000	0.596585	-0.745201	0.0278745
P62277	40S ribosomal protein S13	RPS13	1300000	2760000	1460000	2180000	2000000	2870000	2950000	1950000	4330000	4420000	0.587167	-0.768157	0.035321
B4DJV2	Citrate synthase	CS	1480000	1140000	1660000	2690000	1870000	3080000	3160000	2240000	3190000	3530000	0.581579	-0.781953	0.00540953
E9PI68	Signal peptidase complex subunit 2	SPCS2	0	1020000	1240000	1210000	81100	1730000	1830000	1240000	1380000	1620000	0.569087	-0.81328	0.0417673
A0A024RB14	40S ribosomal protein S26	RPS26	5380000	1570000	1660000	2260000	2100000	4290000	5080000	3800000	4630000	5230000	0.563178	-0.828336	0.0285974
Q9Y4F1	FERM, ARHGEF and pleckstrin domain-containing protein 1	FARP1	0	595000	612000	474000	665000	1070000	931000	517000	1310000	1380000	0.563076	-0.828598	0.0397182
P13804	Electron transfer flavoprotein subunit alpha, mitochondrial	ETFA	1220000	380000	888000	478000	683000	1070000	1950000	914000	1360000	1200000	0.561903	-0.831606	0.0408238
Q86Z22	Epididymis secretory protein Li 297	HEL-S-297	416000	174000	317000	1040000	480000	907000	783000	732000	921000	996000	0.559345	-0.838188	0.0394614
H0Y9V7	Calcium-transporting ATPase type 2C member 1 (Fragment)	ATP2C1	499000	0	154000	0	243000	577000	484000	462000	557000	609000	0.555349	-0.848534	0.0295763
Q9H9B4	Sideroflexin-1	SFXN1	348000	0	238000	742000	613000	971000	899000	540000	1060000	917000	0.553054	-0.854506	0.0291978
Q7L014	Probable ATP-dependent RNA helicase DDX46	DDX46	578000	193000	414000	241000	289000	737000	723000	425000	694000	594000	0.540498	-0.887639	0.012145
E7ESY4	Metastasis-associated protein MTA1	MTA1	258000	485000	169000	285000	231000	510000	434000	528000	487000	685000	0.540091	-0.888726	0.00724686
A0A024R972	Laminin, gamma 1 (Formerly LAMB2), isoform CRA_a	LAMC1	761000	1030000	604000	1800000	884000	1660000	2250000	1820000	1660000	2040000	0.5386	-0.892713	0.00638884
O15269	Serine palmitoyltransferase 1	SPTLC1	298000	366000	718000	1110000	786000	1180000	1650000	722000	1260000	1320000	0.534573	-0.903542	0.0265161
P49721	Proteasome subunit beta type-2	PSMB2	1740000	849000	1350000	1020000	1010000	1670000	2860000	1380000	2960000	2790000	0.511921	-0.966007	0.0151403
P31937	3-hydroxyisobutyrate dehydrogenase, mitochondrial	HIBADH	439000	490000	566000	861000	709000	1400000	1630000	714000	853000	1420000	0.50939	-0.973157	0.0157607
A0A024R6Y2	Nuclear transport factor 2, isoform CRA_a	NUTF2	505000	281000	1080000	2470000	2630000	3010000	3060000	1400000	3040000	3520000	0.496507	-1.01011	0.0494442
Q8IXH7	Negative elongation factor C/D	NELFCD	130000	10900	109000	117000	158000	261000	243000	113000	143000	309000	0.49102	-1.02615	0.040536
Q15393	Splicing factor 3B subunit 3	SF3B3	399000	649000	677000	838000	818000	1570000	1490000	904000	1220000	1750000	0.487597	-1.03624	0.00282517
P43686	26S proteasome regulatory subunit 6B	PSMC4	130000	0	260000	131000	227000	373000	407000	238000	473000	451000	0.481462	-1.0545	0.00827527
Q14657	EKC/KEOPS complex subunit LAGE3	LAGE3	0	681	455	0	0	1150	0	0	0	1250	0.473333	-1.07907	0.0361664
E5RI99	60S ribosomal protein L30 (Fragment)	RPL30	315000	1850000	2820000	3080000	5240000	3950000	5830000	3100000	8170000	7540000	0.465373	-1.10354	0.0429004
D6R938	Calcium/calmodulin-dependent protein kinase (CaM kinase) II delta, isoform CRA_e	CAMK2D	249000	236000	0	362000	471000	929000	633000	328000	674000	1000000	0.462262	-1.11322	0.0321715
E9PEC3	Propionyl-CoA carboxylase beta chain, mitochondrial	PCCB	0	255000	0	0	224000	305000	659000	457000	600000	585000	0.459517	-1.12181	0.0453353
A0A024RB72	Coatomer subunit zeta	COPZ1	550000	528000	309000	438000	880000	956000	1370000	765000	1350000	1690000	0.4412	-1.18049	0.00677964
B4DY28	cDNA FLJ61189, highly similar to Cysteine and glycine-rich protein 1		288000	153000	204000	294000	300000	630000	869000	396000	472000	449000	0.439986	-1.18447	0.00836987
Q9NQ48	Leucine zipper transcription factor-like protein 1	LZTFL1	128000	306000	407000	0	67600	315000	591000	536000	647000	494000	0.439702	-1.1854	0.0179663
Q15113	Procollagen C-endopeptidase enhancer 1	PCOLCE	444000	0	394000	1020000	420000	687000	1840000	1340000	1480000	1210000	0.434269	-1.20334	0.0212617
P63000	Ras-related C3 botulinum toxin substrate 1	RAC1	1210000	376000	654000	497000	1380000	1300000	1950000	888000	3130000	2270000	0.431642	-1.21209	0.0382724
A6NMH8	Tetraspanin	CD81	745000	562000	1320000	883000	2860000	3820000	3220000	1640000	2650000	3450000	0.430988	-1.21428	0.0174204
V9HWB7	Epididymis luminal protein 60	HEL60	455000	42600	244000	298000	640000	970000	713000	308000	737000	1180000	0.429785	-1.21831	0.0360571
P62851	40S ribosomal protein S25	RPS25	625000	3390000	3350000	2910000	4800000	2520000	7350000	5320000	10100000	9970000	0.427538	-1.22587	0.0348099
A0A024R3R5	Lamin B receptor, isoform CRA_a	LBR	0	92500	347000	185000	281000	723000	240000	441000	541000	711000	0.426158	-1.23054	0.0309542
Q6FGM0	SH3-domain GRB2-like 1	SH3GL1	189000	0	327000	342000	286000	427000	930000	365000	736000	970000	0.417153	-1.26135	0.0307008
Q7Z7H5	Transmembrane emp24 domain-containing protein 4	TMED4	465000	821000	367000	425000	315000	1340000	1480000	944000	1570000	506000	0.40976	-1.28715	0.0128815
Q9BRA2	Thioredoxin domain-containing protein 17	TXNDC17	1120000	0	0	476000	512000	1520000	1620000	0	2070000	1650000	0.409718	-1.2873	0.00656598
P14927	Cytochrome b-c1 complex subunit 7	UQCRB	0	218000	280000	328000	393000	730000	970000	787000	592000	662000	0.407311	-1.2958	0.000860382
Q05BU6	SFRS11 protein (Fragment)	SFRS11	0	0	291000	0	356000	708000	1030000	637000	827000	886000	0.39567	-1.33763	0.0081051
Q6ZR64	HBV PreS1-transactivated protein 1	MXRA7	129000	256000	251000	144000	210000	500000	0	346000	0	697000	0.384964	-1.3772	0.00844848
A0A384MDW7	Enoyl Coenzyme A hydratase, short chain, 1, mitochondrial	ECHS1	83900	515000	341000	414000	872000	1150000	1610000	927000	1160000	1030000	0.378748	-1.40069	0.00296027
Q9Y680	Peptidyl-prolyl cis-trans isomerase FKBP7	FKBP7	729000	63100	619000	493000	512000	1200000	1620000	1080000	1170000	1310000	0.378699	-1.40088	0.00064659
P11233	Ras-related protein Ral-A	RALA	0	0	99100	295000	265000	864000	775000	417000	551000	322000	0.375043	-1.41487	0.0444169
Q6IB54	ATP synthase-coupling factor 6, mitochondrial	ATP5J	918000	350000	727000	455000	954000	1770000	1840000	1560000	1790000	2210000	0.37121	-1.42969	9.43035e-05
P12110	Collagen alpha-2(VI) chain	COL6A2	950000	4960000	684000	1950000	3110000	2760000	5890000	11000000	6140000	5700000	0.370086	-1.43407	0.0328515
Q7Z4S6	Kinesin-like protein KIF21A	KIF21A	0	7480	19500	2220	17400	0	37700	0	37300	20100	0.367508	-1.44415	0.0328467
R4GMT0	Alpha-centractin	ACTR1A	590000	53600	170000	0	43000	668000	903000	334000	489000	545000	0.364325	-1.4567	0.0481388
A0A0A0MSV6	Complement C1q subcomponent subunit B (Fragment)	C1QB	178000	142000	385000	614000	1370000	525000	2180000	1540000	1930000	1260000	0.361668	-1.46726	0.0315814
P02748	Complement component C9	C9	320000	0	163000	151000	395000	238000	703000	924000	948000	792000	0.356796	-1.48683	0.0202573
B4DNR3	cDNA FLJ52710, highly similar to Abhydrolase domain-containing protein 14B		405000	0	184000	264000	503000	1410000	881000	1140000	561000	854000	0.349773	-1.51551	0.00853707
P27824	Calnexin	CANX	10100000	14800000	9920000	15500000	15900000	18000000	55100000	39700000	49400000	28500000	0.347247	-1.52597	0.0198475
B4DI81	Gap junction protein		206000	523000	81100	313000	474000	1090000	1610000	628000	788000	492000	0.346593	-1.52869	0.0232437
P09417	Dihydropteridine reductase	QDPR	361000	0	546000	173000	170000	587000	1010000	458000	1360000	1150000	0.342278	-1.54676	0.0235832
P62081	40S ribosomal protein S7	RPS7	2590000	559000	378000	658000	183000	1770000	3700000	1730000	2920000	2660000	0.341784	-1.54884	0.0188181
Q59GU6	Sorting nexin 1 isoform a variant (Fragment)		60100	242000	347000	29900	541000	552000	1130000	213000	947000	753000	0.33936	-1.55911	0.0332499
P63208	S-phase kinase-associated protein 1	SKP1	231000	497000	375000	784000	1080000	1700000	2500000	953000	1310000	2320000	0.337812	-1.56571	0.00780821
Q8HNR1	Cytochrome c oxidase subunit 2	COX2	370000	615000	284000	0	913000	1260000	1840000	1050000	1860000	2100000	0.336313	-1.57212	0.0041188
P28070	Proteasome subunit beta type-4	PSMB4	196000	362000	716000	548000	969000	1680000	2450000	929000	1930000	1570000	0.326089	-1.61666	0.00347818
P62306	Small nuclear ribonucleoprotein F	SNRPF	1110000	465000	521000	467000	257000	2290000	1880000	1520000	1650000	1530000	0.317926	-1.65324	0.000346446
A0A384MR33	Structural maintenance of chromosomes protein	SMC1L1	217000	6400	616000	202000	202000	1110000	731000	649000	495000	947000	0.316226	-1.66097	0.00658504
C9J4M6	DNA-directed RNA polymerase subunit beta	POLR2B	167000	0	0	0	28700	310000	431000	243000	265000	326000	0.310635	-1.68671	0.0213754
X5D2F4	Cytoplasmic FMR1 interacting protein 1 isoform A (Fragment)	CYFIP1	447000	87300	540000	0	47900	1130000	1210000	713000	685000	876000	0.30402	-1.71776	0.00564891
P02774	Vitamin D-binding protein	GC	291000	0	116000	0	0	369000	766000	623000	657000	1000000	0.29795	-1.74686	0.0428708
O15031	Plexin-B2	PLXNB2	181000	886000	393000	0	596000	1280000	2490000	670000	1620000	2570000	0.297798	-1.74759	0.0261112
J3KP15	Serine/arginine-rich-splicing factor 2 (Fragment)	SRSF2	653000	1190000	1060000	2030000	673000	4780000	4280000	2180000	2310000	5360000	0.296457	-1.75411	0.0051158
A0A087WXM6	60S ribosomal protein L17 (Fragment)	RPL17	774000	360000	0	120000	89500	790000	1720000	451000	1380000	1490000	0.288008	-1.79582	0.0281855
P15374	Ubiquitin carboxyl-terminal hydrolase isozyme L3	UCHL3	281000	13100	61700	121000	45700	212000	503000	93400	462000	560000	0.285457	-1.80866	0.0336154
Q9Y333	U6 snRNA-associated Sm-like protein LSm2	LSM2	0	316000	71300	224000	257000	1060000	1010000	551000	602000	611000	0.283092	-1.82066	0.00441206
A0A0P1J1R0	Translationally-controlled tumor protein	seTCTP	520000	47400	451000	560000	477000	1180000	966000	835000	2090000	2240000	0.281138	-1.83065	0.020158
P62314	Small nuclear ribonucleoprotein Sm D1	SNRPD1	0	377000	352000	376000	987000	2020000	3560000	534000	1780000	1630000	0.27457	-1.86476	0.0451093
Q7Z5L9	Interferon regulatory factor 2-binding protein 2	IRF2BP2	828	13400	0	5280	25900	39700	47800	27000	53000	39400	0.274335	-1.86599	0.00350053
A8HT81	Glutathione S-transferase (Fragment)	GSTM2	5120	0	320000	35700	320000	661000	695000	554000	294000	934000	0.2712	-1.88257	0.0138896
B2R8I2	cDNA, FLJ93914, highly similar to Homo sapiens histidine-rich glycoprotein (HRG), mRNA		328000	253000	263000	118000	384000	641000	800000	583000	1090000	1860000	0.270607	-1.88573	0.034592
A0A1W2PNR9	Immediate early response 3-interacting protein 1	IER3IP1	294000	0	13300	0	0	339000	706000	480000	577000	804000	0.264367	-1.91939	0.0406443
Q96AB3	Isochorismatase domain-containing protein 2	ISOC2	0	0	51100	367000	465000	646000	1130000	0	1130000	1550000	0.264243	-1.92006	0.0196145
P49792	E3 SUMO-protein ligase RanBP2	RANBP2	263000	228000	0	229000	164000	1040000	1260000	539000	637000	709000	0.264038	-1.92118	0.00969978
P62304	Small nuclear ribonucleoprotein E	SNRPE	1130000	321000	122000	1290000	134000	2430000	2980000	0	1970000	2510000	0.242427	-2.04438	0.000891342
P16422	Epithelial cell adhesion molecule	EPCAM	121000	48800	188000	0	731000	1170000	1260000	776000	1020000	1390000	0.242343	-2.04488	0.00225237
A8K769	Secretory carrier-associated membrane protein		49900	239000	91100	513000	265000	1310000	965000	611000	516000	1430000	0.239652	-2.06099	0.00617528
G1UI16	SCC-112 protein, isoform CRA_b	PDS5A	146000	36100	4340	64800	62900	441000	199000	134000	184000	389000	0.233215	-2.10027	0.0133662
H0YNE9	Ras-related protein Rab-8B (Fragment)	RAB8B	282000	18500	72700	11400	20500	489000	291000	272000	405000	286000	0.232415	-2.10522	0.00387366
Q99959	Plakophilin-2	PKP2	1410000	420000	216000	466000	243000	120000	3550000	2850000	3560000	2470000	0.219522	-2.18756	0.0191997
X5D2R7	Proteasome subunit beta	PSMB8	223000	23600	45800	176000	135000	568000	704000	244000	763000	541000	0.213972	-2.22451	0.00190549
B4DUC8	S-methyl-5-thioadenosine phosphorylase	MTAP	338000	5050	161000	88700	8450	514000	838000	281000	390000	795000	0.213343	-2.22875	0.00783645
Q6LEU0	STX12 protein (Fragment)	STX12	117000	0	76500	0	8400	322000	338000	259000	334000	348000	0.210181	-2.25029	0.000194063
J3QT77			97200	0	73100	130000	135000	472000	783000	520000	352000	482000	0.208557	-2.26149	0.00368907
A8KAH9	RAP1A, member of RAS oncogene family	RAP1A	0	0	197000	126000	95300	855000	1200000	217000	590000	556000	0.203969	-2.29358	0.0282845
Q92804	TATA-binding protein-associated factor 2N	TAF15	46600	38500	194000	209000	198000	891000	920000	258000	855000	1070000	0.171783	-2.54134	0.00743192
O95139	NADH dehydrogenase [ubiquinone] 1 beta subcomplex subunit 6	NDUFB6	0	219000	0	0	47500	801000	1130000	448000	979000	635000	0.166854	-2.58334	0.0237138
O75475	PC4 and SFRS1-interacting protein	PSIP1	153000	339000	184000	45700	268000	1520000	1760000	208000	978000	1590000	0.163425	-2.6133	0.0219873
P02747	Complement C1q subcomponent subunit C	C1QC	408000	216000	225000	0	844000	1220000	2980000	2940000	3150000	3210000	0.156759	-2.67338	0.00133435
A0A087X1G7	Selenoprotein F	SELENOF	132000	100000	98400	35400	26900	559000	321000	407000	510000	793000	0.151622	-2.72145	0.00427381
Q15836	Vesicle-associated membrane protein 3	VAMP3	131000	127000	160000	183000	235000	1080000	983000	965000	1290000	1250000	0.150144	-2.73558	6.15021e-05
P25205	DNA replication licensing factor MCM3	MCM3	68500	14000	180000	54600	121000	273000	997000	165000	730000	854000	0.145114	-2.78474	0.0331448
P10643	Complement component C7	C7	46300	0	81500	8630	0	129000	127000	383000	681000	454000	0.128175	-2.96381	0.040611
B2RAH7	cDNA, FLJ94921, highly similar to Homo sapiens prolyl endopeptidase (PREP), mRNA		32600	0	83000	68800	0	642000	635000	70700	544000	961000	0.107734	-3.21445	0.0234615
H7BYD0	NADH dehydrogenase [ubiquinone] 1 alpha subcomplex subunit 5 (Fragment)	NDUFA5	121000	0	56700	0	0	1380000	1570000	1450000	1280000	1780000	0.0595509	-4.06973	0.000200604
S6B291	IgG H chain		0	0	0	0	0	169000	274000	447000	397000	725000	#NAME?	#NAME?	0
P04075	Fructose-bisphosphate aldolase A	ALDOA	0	0	0	0	0	544000	691000	499000	1050000	513000	#NAME?	#NAME?	0
Q45VM6	Mutant desmin		0	0	0	0	0	839000	740000	314000	656000	450000	#NAME?	#NAME?	0
A0A125QYY5	GCT-A9 light chain variable region (Fragment)		0	0	0	0	0	525000	1030000	492000	1470000	1700000	#NAME?	#NAME?	0
P25685	DnaJ homolog subfamily B member 1	DNAJB1	0	0	0	0	0	687000	329000	159000	450000	541000	#NAME?	#NAME?	0
Q5TDG3	WD repeat domain 3, isoform CRA_b	WDR3	0	0	0	0	0	198000	109000	124000	298000	385000	#NAME?	#NAME?	0
Q9P2R3	Rabankyrin-5	ANKFY1	0	0	0	0	0	299000	476000	170000	358000	567000	#NAME?	#NAME?	0
A0A384MDT9	Epididymis secretory sperm binding protein		0	0	0	0	0	902000	1160000	810000	576000	1040000	#NAME?	#NAME?	0
A0A024R163	ROD1 regulator of differentiation 1 (S. pombe), isoform CRA_b	ROD1	0	0	0	0	0	349000	122000	66300	351000	142000	#NAME?	#NAME?	0
B3KMV8	cDNA FLJ12766 fis, clone NT2RP2001520, highly similar to Calcium-binding mitochondrial carrier protein Aralar1		0	0	0	0	0	145000	168000	170000	390000	85400	#NAME?	#NAME?	0
Q5JPJ8	Adenylyl cyclase-associated protein	DKFZp686D0714	0	0	0	0	0	186000	404000	188000	505000	288000	#NAME?	#NAME?	0
Q5JRX3	Presequence protease, mitochondrial	PITRM1	0	0	0	0	0	438000	226000	118000	63100	122000	#NAME?	#NAME?	0
Q13177	Serine/threonine-protein kinase PAK 2	PAK2	0	0	0	0	0	550000	751000	130000	552000	549000	#NAME?	#NAME?	0
Q9ULC3	Ras-related protein Rab-23	RAB23	0	0	0	0	0	342000	376000	176000	379000	105000	#NAME?	#NAME?	0
O60341	Lysine-specific histone demethylase 1A	KDM1A	0	0	0	0	0	208000	275000	136000	272000	198000	#NAME?	#NAME?	0
A0A0C4DG98	THO complex subunit 2	THOC2	0	0	0	0	0	394000	236000	223000	267000	257000	#NAME?	#NAME?	0
Q6IAX2	RPL21 protein	RPL21	0	0	0	0	0	473000	291000	71700	435000	770000	#NAME?	#NAME?	0
A0A024RAI5	Bridging integrator 1, isoform CRA_a	BIN1	0	0	0	0	0	572000	494000	513000	1070000	348000	#NAME?	#NAME?	0
O43678	NADH dehydrogenase [ubiquinone] 1 alpha subcomplex subunit 2	NDUFA2	0	0	0	0	0	508000	724000	451000	562000	677000	#NAME?	#NAME?	0
A0A024R326	60S ribosomal protein L29	RPL29	0	0	0	0	0	2550000	2330000	1930000	5110000	3380000	#NAME?	#NAME?	0
Q13740	CD166 antigen	ALCAM	0	0	0	0	0	532000	2050000	545000	101000	153000	#NAME?	#NAME?	0
Q14008	Cytoskeleton-associated protein 5	CKAP5	0	0	0	0	0	91600	223000	141000	534000	267000	#NAME?	#NAME?	0
Q7RTV0	PHD finger-like domain-containing protein 5A	PHF5A	0	0	0	0	0	887000	393000	242000	171000	713000	#NAME?	#NAME?	0
B4E240	cDNA FLJ58827, highly similar to UBX domain-containing protein 2		0	0	0	0	0	404000	488000	278000	228000	429000	#NAME?	#NAME?	0
A0A024R9U3	OCIA domain containing 1, isoform CRA_a	OCIAD1	0	0	0	0	0	255000	230000	274000	333000	913000	#NAME?	#NAME?	0
A0A193AUV8	Platelet membrane glycoprotein Ib-alpha	GP1BA	0	0	0	0	0	799000	406000	787000	516000	701000	#NAME?	#NAME?	0
B7Z7C0	Serine/threonine-protein phosphatase 2A 56 kDa regulatory subunit		0	0	0	0	0	431000	484000	142000	386000	462000	#NAME?	#NAME?	0
Q9BXW7	Haloacid dehalogenase-like hydrolase domain-containing 5	HDHD5	0	0	0	0	0	57700	218000	24800	442000	261000	#NAME?	#NAME?	0
P07360	Complement component C8 gamma chain	C8G	0	0	0	0	0	211000	792000	827000	1750000	710000	#NAME?	#NAME?	0
P42766	60S ribosomal protein L35	RPL35	0	0	0	0	0	2200000	462000	276000	247000	272000	#NAME?	#NAME?	0
P40616	ADP-ribosylation factor-like protein 1	ARL1	0	0	0	0	0	154000	373000	164000	27900	297000	#NAME?	#NAME?	0
B4DRU9	cDNA FLJ57179, highly similar to Homo sapiens ATP-binding cassette, sub-family F (GCN20), member 3 (ABCF3), mRNA		0	0	0	0	0	266000	278000	166000	546000	285000	#NAME?	#NAME?	0
Q567U8	COPS7A protein	COPS7A	0	0	0	0	0	434000	850000	307000	433000	223000	#NAME?	#NAME?	0
Q9Y6A9	Signal peptidase complex subunit 1	SPCS1	0	0	0	0	0	661000	652000	501000	739000	582000	#NAME?	#NAME?	0
F8VS27	Elongation factor Ts, mitochondrial	TSFM	0	0	0	0	0	238000	386000	321000	298000	366000	#NAME?	#NAME?	0
Q6FGV9	PMVK protein (Fragment)	PMVK	0	0	0	0	0	418000	573000	252000	547000	834000	#NAME?	#NAME?	0
A0A0D9SER5	Cyclin-dependent kinase 11B	CDK11B	0	0	0	0	0	369000	283000	139000	256000	480000	#NAME?	#NAME?	0
Q9NT62	Ubiquitin-like-conjugating enzyme ATG3	ATG3	0	0	0	0	0	276000	240000	77800	397000	344000	#NAME?	#NAME?	0
G3V4W4	Glucosamine 6-phosphate N-acetyltransferase (Fragment)	GNPNAT1	0	0	0	0	0	298000	565000	145000	307000	78500	#NAME?	#NAME?	0
A0A494C1F2	Nuclear pore complex protein Nup214	NUP214	0	0	0	0	0	213000	371000	88700	94200	235000	#NAME?	#NAME?	0
P17096	High mobility group protein HMG-I/HMG-Y	HMGA1	0	0	0	0	0	2280000	975000	495000	1090000	806000	#NAME?	#NAME?	0
Q9H269	Vacuolar protein sorting-associated protein 16 homolog	VPS16	0	0	0	0	0	237000	177000	127000	94400	99800	#NAME?	#NAME?	0
O60220	Mitochondrial import inner membrane translocase subunit Tim8 A	TIMM8A	0	0	0	0	0	532000	287000	393000	518000	1000000	#NAME?	#NAME?	0
A8KA19	Exportin-T		0	0	0	0	0	314000	258000	114000	441000	435000	#NAME?	#NAME?	0
Q9NVM9	Integrator complex subunit 13	INTS13	0	0	0	0	0	433000	309000	259000	760000	939000	#NAME?	#NAME?	0
A0A2U3TZJ6	Tubulin-specific chaperone E	TBCE	0	0	0	0	0	385000	50100	449000	486000	483000	#NAME?	#NAME?	0
P46734	Dual specificity mitogen-activated protein kinase kinase 3	MAP2K3	0	0	0	0	0	41400	33900	181000	6640	12200	#NAME?	#NAME?	0
Q13505	Metaxin-1	MTX1	0	0	0	0	0	294000	413000	198000	319000	309000	#NAME?	#NAME?	0
Q5SRD1	Putative mitochondrial import inner membrane translocase subunit Tim23B	TIMM23B	0	0	0	0	0	227000	453000	901000	254000	352000	#NAME?	#NAME?	0
Q5JUX0	Spindlin-3	SPIN3	0	0	0	0	0	405000	313000	263000	1550000	439000	#NAME?	#NAME?	0
