# Supplementary material for: Label-free proteomics uncovers SMC1A expression is Down-regulated in AUB-E
Source: Reprod Biol Endocrinol. 2021 Mar 2;19:35. doi: 10.1186/s12958-021-00713-4 (PMC7923474; doi:10.1186/s12958-021-00713-4)
Supplement: Supplementary file 4 — Additional file 4: Supplementary Table S4. Enrichment KEGG pathway analysis of the DEPs. [file 12958_2021_713_MOESM4_ESM.xlsx]

## Sheet: Supplementary Table S4
MapID	MapTitle	P value	The number of DEPs associated with the pathway	Background proteins associated with the pathway	EnrichDirect	ProtID	Description
map05020	Prion diseases	0.00891812	6	16	Over	P02747 A0A024R972 P02748 A0A0A0MSV6 P10643 P07360	Complement C1q subcomponent subunit C,Laminin, gamma 1 (Formerly LAMB2), isoform CRA_a,Complement component C9,Complement C1q subcomponent subunit B (Fragment),Complement component C7,Complement component C8 gamma chain
map00061	Fatty acid biosynthesis	0.0151219	2	2	Over	Q9ULC5 A0A0U1RQF0	Long-chain-fatty-acid--CoA ligase 5,Fatty acid synthase
map00280	Valine, leucine and isoleucine degradation	0.0159319	8	28	Over	A0A024R6G4 A0A384MDW7 E9PF18 B2RDE0 E9PEC3 P55084 A0A1B0GTG2 P31937	Aldehyde dehydrogenase 6 family, member A1, isoform CRA_b,Enoyl Coenzyme A hydratase, short chain, 1, mitochondrial,Hydroxyacyl-coenzyme A dehydrogenase, mitochondrial,cDNA, FLJ96567, highly similar to Homo sapiens propionyl Coenzyme A carboxylase, alpha polypeptide(PCCA), mRNA,Propionyl-CoA carboxylase beta chain, mitochondrial,Trifunctional enzyme subunit beta, mitochondrial,Alpha-aminoadipic s…
map01212	Fatty acid metabolism	0.0167378	6	18	Over	A0A384MDW7 E9PF18 P55084 B3KM97 Q9ULC5 A0A0U1RQF0	Enoyl Coenzyme A hydratase, short chain, 1, mitochondrial,Hydroxyacyl-coenzyme A dehydrogenase, mitochondrial,Trifunctional enzyme subunit beta, mitochondrial,cDNA FLJ10554 fis, clone NT2RP2002385, highly similar to Synaptic glycoprotein SC2,Long-chain-fatty-acid--CoA ligase 5,Fatty acid synthase
map05211	Renal cell carcinoma	0.0211901	5	14	Over	B3KVN0 A8KAH9 A0A384ME16 P63000 Q13177	cDNA FLJ16785 fis, clone NT2RI2015342, highly similar to Solute carrier family 2, facilitated glucose transporter member 1,RAP1A, member of RAS oncogene family,Epididymis secretory sperm binding protein (Fragment),Ras-related C3 botulinum toxin substrate 1,Serine/threonine-protein kinase PAK 2
map04310	Wnt signaling pathway	0.0283252	6	20	Over	Q9Y265 P56545 P63208 A0A2R8Y804 D6R938 P63000	RuvB-like 1,C-terminal-binding protein 2,S-phase kinase-associated protein 1,Catenin beta-1,Calcium/calmodulin-dependent protein kinase (CaM kinase) II delta, isoform CRA_e,Ras-related C3 botulinum toxin substrate 1
map05412	Arrhythmogenic right ventricular cardiomyopathy (ARVC)	0.0283252	6	20	Over	P05556 Q14126 A0A2R8Y804 Q99959 B4DI81 Q45VM6	Integrin beta-1,Desmoglein-2,Catenin beta-1,Plakophilin-2,Gap junction protein,Mutant desmin
map05200	Pathways in cancer	0.0309322	17	83	Over	B3KVN0 A0A0S2Z3S5 P04899 P05556 A0A024R972 P56545 A8HT81 P63208 P07942 P11233 A0A2R8Y804 P29590 B4DGI3 D6R938 A8KAM8 A0A384ME16 P63000	cDNA FLJ16785 fis, clone NT2RI2015342, highly similar to Solute carrier family 2, facilitated glucose transporter member 1,GNAS complex locus isoform 2 (Fragment),Guanine nucleotide-binding protein G(i) subunit alpha-2,Integrin beta-1,Laminin, gamma 1 (Formerly LAMB2), isoform CRA_a,C-terminal-binding protein 2,Glutathione S-transferase (Fragment),S-phase kinase-associated protein 1,Laminin subun…
map00071	Fatty acid degradation	0.0357168	6	21	Over	A0A384MDW7 E9PF18 P55084 A0A1B0GTG2 Q9ULC5 Q6FI45	Enoyl Coenzyme A hydratase, short chain, 1, mitochondrial,Hydroxyacyl-coenzyme A dehydrogenase, mitochondrial,Trifunctional enzyme subunit beta, mitochondrial,Alpha-aminoadipic semialdehyde dehydrogenase,Long-chain-fatty-acid--CoA ligase 5,S-(hydroxymethyl)glutathione dehydrogenase
map05322	Systemic lupus erythematosus	0.0491065	8	32	Over	P02747 P02748 A0A0A0MSV6 P10643 P10155 P62314 A0A024QZP6 P07360	Complement C1q subcomponent subunit C,Complement component C9,Complement C1q subcomponent subunit B (Fragment),Complement component C7,60 kDa SS-A/Ro ribonucleoprotein,Small nuclear ribonucleoprotein Sm D1,Core histone macro-H2A,Complement component C8 gamma chain
map00062	Fatty acid elongation	0.0497938	4	12	Over	A0A384MDW7 E9PF18 P55084 B3KM97	Enoyl Coenzyme A hydratase, short chain, 1, mitochondrial,Hydroxyacyl-coenzyme A dehydrogenase, mitochondrial,Trifunctional enzyme subunit beta, mitochondrial,cDNA FLJ10554 fis, clone NT2RP2002385, highly similar to Synaptic glycoprotein SC2
map04114	Oocyte meiosis	0.0539504	6	23	Over	A0A384MR33 P63208 P06401 D6R938 D0PNI1 B7Z7C0	Structural maintenance of chromosomes protein,S-phase kinase-associated protein 1,Progesterone receptor,Calcium/calmodulin-dependent protein kinase (CaM kinase) II delta, isoform CRA_e,Epididymis luminal protein 4,Serine/threonine-protein phosphatase 2A 56 kDa regulatory subunit
map04360	Axon guidance	0.0539504	6	23	Over	P04899 P05556 O15031 D6R938 P63000 Q13177	Guanine nucleotide-binding protein G(i) subunit alpha-2,Integrin beta-1,Plexin-B2,Calcium/calmodulin-dependent protein kinase (CaM kinase) II delta, isoform CRA_e,Ras-related C3 botulinum toxin substrate 1,Serine/threonine-protein kinase PAK 2
map04972	Pancreatic secretion	0.0603044	5	18	Over	A0A0S2Z3S5 A1A508 A8KAH9 A0A024R7I3 P63000	GNAS complex locus isoform 2 (Fragment),PRSS3 protein,RAP1A, member of RAS oncogene family,RAB8A, member RAS oncogene family, isoform CRA_a,Ras-related C3 botulinum toxin substrate 1
map05224	Breast cancer	0.064518	3	8	Over	A0A2R8Y804 P06401 A0A384ME16	Catenin beta-1,Progesterone receptor,Epididymis secretory sperm binding protein (Fragment)
map05133	Pertussis	0.0739772	5	19	Over	P02747 P04899 P05556 A0A0A0MSV6 Q9ULZ3	Complement C1q subcomponent subunit C,Guanine nucleotide-binding protein G(i) subunit alpha-2,Integrin beta-1,Complement C1q subcomponent subunit B (Fragment),Apoptosis-associated speck-like protein containing a CARD
map00630	Glyoxylate and dicarboxylate metabolism	0.0828231	4	14	Over	B4DJV2 B2RDE0 E9PEC3 V9HWB7	Citrate synthase,cDNA, FLJ96567, highly similar to Homo sapiens propionyl Coenzyme A carboxylase, alpha polypeptide(PCCA), mRNA,Propionyl-CoA carboxylase beta chain, mitochondrial,Epididymis luminal protein 60
map04916	Melanogenesis	0.0828231	4	14	Over	A0A0S2Z3S5 P04899 A0A2R8Y804 D6R938	GNAS complex locus isoform 2 (Fragment),Guanine nucleotide-binding protein G(i) subunit alpha-2,Catenin beta-1,Calcium/calmodulin-dependent protein kinase (CaM kinase) II delta, isoform CRA_e
map05214	Glioma	0.0882499	3	9	Over	D6R938 A8KAM8 A0A384ME16	Calcium/calmodulin-dependent protein kinase (CaM kinase) II delta, isoform CRA_e,Platelet-derived growth factor receptor beta,Epididymis secretory sperm binding protein (Fragment)
map04015	Rap1 signaling pathway	0.0966513	9	41	Over	A0A0S2Z3S5 P04899 P05556 P11233 A0A2R8Y804 A8KAH9 A8KAM8 P63000 P46734	GNAS complex locus isoform 2 (Fragment),Guanine nucleotide-binding protein G(i) subunit alpha-2,Integrin beta-1,Ras-related protein Ral-A,Catenin beta-1,RAP1A, member of RAS oncogene family,Platelet-derived growth factor receptor beta,Ras-related C3 botulinum toxin substrate 1,Dual specificity mitogen-activated protein kinase kinase 3
map04012	ErbB signaling pathway	0.115042	3	10	Over	D6R938 A0A384ME16 Q13177	Calcium/calmodulin-dependent protein kinase (CaM kinase) II delta, isoform CRA_e,Epididymis secretory sperm binding protein (Fragment),Serine/threonine-protein kinase PAK 2
map04920	Adipocytokine signaling pathway	0.115042	3	10	Over	B3KVN0 B4DGI3 Q9ULC5	cDNA FLJ16785 fis, clone NT2RI2015342, highly similar to Solute carrier family 2, facilitated glucose transporter member 1,TNF receptor-associated factor,Long-chain-fatty-acid--CoA ligase 5
map03020	RNA polymerase	0.117566	2	5	Over	A0A0A0MQR7 C9J4M6	DNA-directed RNA polymerases I, II, and III subunit RPABC1,DNA-directed RNA polymerase subunit beta
map04923	Regulation of lipolysis in adipocytes	0.117566	2	5	Over	A0A0S2Z3S5 P04899	GNAS complex locus isoform 2 (Fragment),Guanine nucleotide-binding protein G(i) subunit alpha-2
map05164	Influenza A	0.120886	8	37	Over	P52948 A1A508 P29590 Q9ULZ3 Q13838 P05198 P25685 P46734	Nuclear pore complex protein Nup98-Nup96,PRSS3 protein,Protein PML,Apoptosis-associated speck-like protein containing a CARD,Spliceosome RNA helicase DDX39B,Eukaryotic translation initiation factor 2 subunit 1,DnaJ homolog subfamily B member 1,Dual specificity mitogen-activated protein kinase kinase 3
map00524	Neomycin, kanamycin and gentamicin biosynthesis	0.123288	1	1	Over	B4DG62	cDNA FLJ56506, highly similar to Hexokinase-1
map00640	Propanoate metabolism	0.124121	4	16	Over	A0A024R6G4 A0A384MDW7 B2RDE0 E9PEC3	Aldehyde dehydrogenase 6 family, member A1, isoform CRA_b,Enoyl Coenzyme A hydratase, short chain, 1, mitochondrial,cDNA, FLJ96567, highly similar to Homo sapiens propionyl Coenzyme A carboxylase, alpha polypeptide(PCCA), mRNA,Propionyl-CoA carboxylase beta chain, mitochondrial
map04912	GnRH signaling pathway	0.124121	4	16	Over	A0A0S2Z3S5 D6R938 A0A384ME16 P46734	GNAS complex locus isoform 2 (Fragment),Calcium/calmodulin-dependent protein kinase (CaM kinase) II delta, isoform CRA_e,Epididymis secretory sperm binding protein (Fragment),Dual specificity mitogen-activated protein kinase kinase 3
map05230	Central carbon metabolism in cancer	0.124121	4	16	Over	B3KVN0 B4DG62 Q2Q9H2 A8KAM8	cDNA FLJ16785 fis, clone NT2RI2015342, highly similar to Solute carrier family 2, facilitated glucose transporter member 1,cDNA FLJ56506, highly similar to Hexokinase-1,Glucose-6-phosphate 1-dehydrogenase (Fragment),Platelet-derived growth factor receptor beta
map04911	Insulin secretion	0.144447	3	11	Over	B3KVN0 A0A0S2Z3S5 D6R938	cDNA FLJ16785 fis, clone NT2RI2015342, highly similar to Solute carrier family 2, facilitated glucose transporter member 1,GNAS complex locus isoform 2 (Fragment),Calcium/calmodulin-dependent protein kinase (CaM kinase) II delta, isoform CRA_e
map05231	Choline metabolism in cancer	0.144447	3	11	Over	A8KAM8 A0A384ME16 P63000	Platelet-derived growth factor receptor beta,Epididymis secretory sperm binding protein (Fragment),Ras-related C3 botulinum toxin substrate 1
map00240	Pyrimidine metabolism	0.147481	4	17	Over	A0A0A0MQR7 Q6NZX3 Q32Q12 C9J4M6	DNA-directed RNA polymerases I, II, and III subunit RPABC1,5-nucleotidase, ecto (CD73),Nucleoside diphosphate kinase,DNA-directed RNA polymerase subunit beta
map04662	B cell receptor signaling pathway	0.147481	4	17	Over	A6NMH8 A0A024R210 A0A384ME16 P63000	Tetraspanin,Interferon induced transmembrane protein 1 (9-27), isoform CRA_a,Epididymis secretory sperm binding protein (Fragment),Ras-related C3 botulinum toxin substrate 1
map05222	Small cell lung cancer	0.147481	4	17	Over	P05556 A0A024R972 P07942 B4DGI3	Integrin beta-1,Laminin, gamma 1 (Formerly LAMB2), isoform CRA_a,Laminin subunit beta-1,TNF receptor-associated factor
map04932	Non-alcoholic fatty liver disease (NAFLD)	0.151827	9	44	Over	H7BYD0 P14927 Q8HNR1 O95139 B4DGI3 P63000 P31930 P05198 O43678	NADH dehydrogenase [ubiquinone] 1 alpha subcomplex subunit 5 (Fragment),Cytochrome b-c1 complex subunit 7,Cytochrome c oxidase subunit 2,NADH dehydrogenase [ubiquinone] 1 beta subcomplex subunit 6,TNF receptor-associated factor,Ras-related C3 botulinum toxin substrate 1,Cytochrome b-c1 complex subunit 1, mitochondrial,Eukaryotic translation initiation factor 2 subunit 1,NADH dehydrogenase [ubiqui…
map01200	Carbon metabolism	0.159962	12	64	Over	A0A024R6G4 A0A384MDW7 B4DJV2 B2RDE0 P52209 E9PEC3 B4DG62 Q2Q9H2 V9HWB7 Q6FI45 A0A140VJH7 P04075	Aldehyde dehydrogenase 6 family, member A1, isoform CRA_b,Enoyl Coenzyme A hydratase, short chain, 1, mitochondrial,Citrate synthase,cDNA, FLJ96567, highly similar to Homo sapiens propionyl Coenzyme A carboxylase, alpha polypeptide(PCCA), mRNA,6-phosphogluconate dehydrogenase, decarboxylating,Propionyl-CoA carboxylase beta chain, mitochondrial,cDNA FLJ56506, highly similar to Hexokinase-1,Glucose…
map04550	Signaling pathways regulating pluripotency of stem cells	0.162467	2	6	Over	A0A2R8Y804 A0A384ME16	Catenin beta-1,Epididymis secretory sperm binding protein (Fragment)
map04620	Toll-like receptor signaling pathway	0.162467	2	6	Over	P63000 P46734	Ras-related C3 botulinum toxin substrate 1,Dual specificity mitogen-activated protein kinase kinase 3
map04976	Bile secretion	0.162467	2	6	Over	B3KVN0 A0A0S2Z3S5	cDNA FLJ16785 fis, clone NT2RI2015342, highly similar to Solute carrier family 2, facilitated glucose transporter member 1,GNAS complex locus isoform 2 (Fragment)
map00410	beta-Alanine metabolism	0.175998	3	12	Over	A0A024R6G4 A0A384MDW7 A0A1B0GTG2	Aldehyde dehydrogenase 6 family, member A1, isoform CRA_b,Enoyl Coenzyme A hydratase, short chain, 1, mitochondrial,Alpha-aminoadipic semialdehyde dehydrogenase
map04750	Inflammatory mediator regulation of TRP channels	0.175998	3	12	Over	A0A0S2Z3S5 D6R938 P46734	GNAS complex locus isoform 2 (Fragment),Calcium/calmodulin-dependent protein kinase (CaM kinase) II delta, isoform CRA_e,Dual specificity mitogen-activated protein kinase kinase 3
map05215	Prostate cancer	0.175998	3	12	Over	A0A2R8Y804 A8KAM8 A0A384ME16	Catenin beta-1,Platelet-derived growth factor receptor beta,Epididymis secretory sperm binding protein (Fragment)
map03040	Spliceosome	0.185135	14	79	Over	P62306 P62304 O94906 Q9Y333 Q15393 J3KP15 Q6P2Q9 Q7L014 P62310 A0A384NL63 P62314 Q13838 A0A0C4DG98 Q7RTV0	Small nuclear ribonucleoprotein F,Small nuclear ribonucleoprotein E,Pre-mRNA-processing factor 6,U6 snRNA-associated Sm-like protein LSm2,Splicing factor 3B subunit 3,Serine/arginine-rich-splicing factor 2 (Fragment),Pre-mRNA-processing-splicing factor 8,Probable ATP-dependent RNA helicase DDX46,U6 snRNA-associated Sm-like protein LSm3,Epididymis secretory sperm binding protein,Small nuclear ribo…
map04540	Gap junction	0.190766	5	23	Over	A0A0S2Z3S5 P04899 B4DI81 A8KAM8 A0A384ME16	GNAS complex locus isoform 2 (Fragment),Guanine nucleotide-binding protein G(i) subunit alpha-2,Gap junction protein,Platelet-derived growth factor receptor beta,Epididymis secretory sperm binding protein (Fragment)
map05145	Toxoplasmosis	0.190766	5	23	Over	P04899 P05556 A0A024R972 P07942 P46734	Guanine nucleotide-binding protein G(i) subunit alpha-2,Integrin beta-1,Laminin, gamma 1 (Formerly LAMB2), isoform CRA_a,Laminin subunit beta-1,Dual specificity mitogen-activated protein kinase kinase 3
map04071	Sphingolipid signaling pathway	0.205542	5	24	Over	P04899 O15269 B4DGI3 P63000 B7Z7C0	Guanine nucleotide-binding protein G(i) subunit alpha-2,Serine palmitoyltransferase 1,TNF receptor-associated factor,Ras-related C3 botulinum toxin substrate 1,Serine/threonine-protein phosphatase 2A 56 kDa regulatory subunit
map04664	Fc epsilon RI signaling pathway	0.209234	3	13	Over	A0A384ME16 P63000 P46734	Epididymis secretory sperm binding protein (Fragment),Ras-related C3 botulinum toxin substrate 1,Dual specificity mitogen-activated protein kinase kinase 3
map05210	Colorectal cancer	0.209234	3	13	Over	P11233 A0A2R8Y804 P63000	Ras-related protein Ral-A,Catenin beta-1,Ras-related C3 botulinum toxin substrate 1
map04614	Renin-angiotensin system	0.209753	2	7	Over	B2RAH7 P15144	cDNA, FLJ94921, highly similar to Homo sapiens prolyl endopeptidase (PREP), mRNA,Aminopeptidase N
map04668	TNF signaling pathway	0.209753	2	7	Over	B4DGI3 P46734	TNF receptor-associated factor,Dual specificity mitogen-activated protein kinase kinase 3
map00120	Primary bile acid biosynthesis	0.231453	1	2	Over	A0A0S2Z4J1	Epididymis secretory sperm binding protein (Fragment)
map00512	Mucin type O-glycan biosynthesis	0.231453	1	2	Over	A0A024RC48	Polypeptide N-acetylgalactosaminyltransferase
map00740	Riboflavin metabolism	0.231453	1	2	Over	V9HWI1	Epididymis secretory protein Li 10
map03022	Basal transcription factors	0.231453	1	2	Over	Q92804	TATA-binding protein-associated factor 2N
map04136	Autophagy - other	0.231453	1	2	Over	Q9NT62	Ubiquitin-like-conjugating enzyme ATG3
map05217	Basal cell carcinoma	0.231453	1	2	Over	A0A2R8Y804	Catenin beta-1
map00650	Butanoate metabolism	0.258165	2	8	Over	A0A384MDW7 E9PF18	Enoyl Coenzyme A hydratase, short chain, 1, mitochondrial,Hydroxyacyl-coenzyme A dehydrogenase, mitochondrial
map04622	RIG-I-like receptor signaling pathway	0.258165	2	8	Over	B4DGI3 A0A140VJH7	TNF receptor-associated factor,Testis tissue sperm-binding protein Li 84P
map04623	Cytosolic DNA-sensing pathway	0.258165	2	8	Over	A0A0A0MQR7 Q9ULZ3	DNA-directed RNA polymerases I, II, and III subunit RPABC1,Apoptosis-associated speck-like protein containing a CARD
map05014	Amyotrophic lateral sclerosis (ALS)	0.258165	2	8	Over	P63000 P46734	Ras-related C3 botulinum toxin substrate 1,Dual specificity mitogen-activated protein kinase kinase 3
map04014	Ras signaling pathway	0.261618	6	31	Over	P11233 A8KAH9 A8KAM8 A0A384ME16 P63000 Q13177	Ras-related protein Ral-A,RAP1A, member of RAS oncogene family,Platelet-derived growth factor receptor beta,Epididymis secretory sperm binding protein (Fragment),Ras-related C3 botulinum toxin substrate 1,Serine/threonine-protein kinase PAK 2
map00030	Pentose phosphate pathway	0.264567	4	18	Over	P52209 Q2Q9H2 P36871 P04075	6-phosphogluconate dehydrogenase, decarboxylating,Glucose-6-phosphate 1-dehydrogenase (Fragment),Phosphoglucomutase-1,Fructose-bisphosphate aldolase A
map03010	Ribosome	0.284303	12	70	Over	P62081 K7ERI7 A0A087WXM6 A0A024R4M0 P62277 E5RI99 J3QQ67 A0A024RB14 P62851 Q6IAX2 A0A024R326 P42766	40S ribosomal protein S7,60S ribosomal protein L22,60S ribosomal protein L17 (Fragment),Ribosomal protein S9, isoform CRA_a,40S ribosomal protein S13,60S ribosomal protein L30 (Fragment),60S ribosomal protein L18 (Fragment),40S ribosomal protein S26,40S ribosomal protein S25,RPL21 protein,60S ribosomal protein L29,60S ribosomal protein L35
map00480	Glutathione metabolism	0.296572	4	20	Over	P52209 A8HT81 P15144 Q2Q9H2	6-phosphogluconate dehydrogenase, decarboxylating,Glutathione S-transferase (Fragment),Aminopeptidase N,Glucose-6-phosphate 1-dehydrogenase (Fragment)
map04722	Neurotrophin signaling pathway	0.296572	4	20	Over	A8KAH9 D6R938 A0A384ME16 P63000	RAP1A, member of RAS oncogene family,Calcium/calmodulin-dependent protein kinase (CaM kinase) II delta, isoform CRA_e,Epididymis secretory sperm binding protein (Fragment),Ras-related C3 botulinum toxin substrate 1
map05142	Chagas disease (American trypanosomiasis)	0.296572	4	20	Over	P02747 A0A0S2Z3S5 P04899 A0A0A0MSV6	Complement C1q subcomponent subunit C,GNAS complex locus isoform 2 (Fragment),Guanine nucleotide-binding protein G(i) subunit alpha-2,Complement C1q subcomponent subunit B (Fragment)
map05030	Cocaine addiction	0.306712	2	9	Over	A0A0S2Z3S5 P04899	GNAS complex locus isoform 2 (Fragment),Guanine nucleotide-binding protein G(i) subunit alpha-2
map05032	Morphine addiction	0.306712	2	9	Over	A0A0S2Z3S5 P04899	GNAS complex locus isoform 2 (Fragment),Guanine nucleotide-binding protein G(i) subunit alpha-2
map05221	Acute myeloid leukemia	0.306712	2	9	Over	P29590 A0A384ME16	Protein PML,Epididymis secretory sperm binding protein (Fragment)
map04010	MAPK signaling pathway	0.311157	7	38	Over	A8KAH9 B4DGI3 A8KAM8 A0A384ME16 P63000 Q13177 P46734	RAP1A, member of RAS oncogene family,TNF receptor-associated factor,Platelet-derived growth factor receptor beta,Epididymis secretory sperm binding protein (Fragment),Ras-related C3 botulinum toxin substrate 1,Serine/threonine-protein kinase PAK 2,Dual specificity mitogen-activated protein kinase kinase 3
map04152	AMPK signaling pathway	0.315999	4	21	Over	A0A024R7V6 A0A0U1RQF0 A0A024R7I3 B7Z7C0	RAB2, member RAS oncogene family, isoform CRA_a,Fatty acid synthase,RAB8A, member RAS oncogene family, isoform CRA_a,Serine/threonine-protein phosphatase 2A 56 kDa regulatory subunit
map04060	Cytokine-cytokine receptor interaction	0.326343	1	3	Over	A8KAM8	Platelet-derived growth factor receptor beta
map04710	Circadian rhythm	0.326343	1	3	Over	P63208	S-phase kinase-associated protein 1
map04913	Ovarian steroidogenesis	0.326343	1	3	Over	A0A0S2Z3S5	GNAS complex locus isoform 2 (Fragment)
map04973	Carbohydrate digestion and absorption	0.326343	1	3	Over	B4DG62	cDNA FLJ56506, highly similar to Hexokinase-1
map05160	Hepatitis C	0.337203	4	22	Over	A6NMH8 B4DGI3 A0A384ME16 P05198	Tetraspanin,TNF receptor-associated factor,Epididymis secretory sperm binding protein (Fragment),Eukaryotic translation initiation factor 2 subunit 1
map00500	Starch and sucrose metabolism	0.354629	2	10	Over	B4DG62 P36871	cDNA FLJ56506, highly similar to Hexokinase-1,Phosphoglucomutase-1
map01210	2-Oxocarboxylic acid metabolism	0.354629	2	10	Over	B4DJV2 V9HWB7	Citrate synthase,Epididymis luminal protein 60
map01522	Endocrine resistance	0.354629	2	10	Over	A0A0S2Z3S5 A0A384ME16	GNAS complex locus isoform 2 (Fragment),Epididymis secretory sperm binding protein (Fragment)
map04630	Jak-STAT signaling pathway	0.354629	2	10	Over	A8KAM8 A0A384ME16	Platelet-derived growth factor receptor beta,Epididymis secretory sperm binding protein (Fragment)
map04914	Progesterone-mediated oocyte maturation	0.354629	2	10	Over	P04899 P06401	Guanine nucleotide-binding protein G(i) subunit alpha-2,Progesterone receptor
map05031	Amphetamine addiction	0.354629	2	10	Over	A0A0S2Z3S5 D6R938	GNAS complex locus isoform 2 (Fragment),Calcium/calmodulin-dependent protein kinase (CaM kinase) II delta, isoform CRA_e
map04024	cAMP signaling pathway	0.367354	5	27	Over	A0A0S2Z3S5 P04899 A8KAH9 D6R938 P63000	GNAS complex locus isoform 2 (Fragment),Guanine nucleotide-binding protein G(i) subunit alpha-2,RAP1A, member of RAS oncogene family,Calcium/calmodulin-dependent protein kinase (CaM kinase) II delta, isoform CRA_e,Ras-related C3 botulinum toxin substrate 1
map04512	ECM-receptor interaction	0.391148	5	29	Over	P05556 A0A024R972 P07942 P12110 A0A193AUV8	Integrin beta-1,Laminin, gamma 1 (Formerly LAMB2), isoform CRA_a,Laminin subunit beta-1,Collagen alpha-2(VI) chain,Platelet membrane glycoprotein Ib-alpha
map00380	Tryptophan metabolism	0.400733	3	14	Over	A0A384MDW7 E9PF18 A0A1B0GTG2	Enoyl Coenzyme A hydratase, short chain, 1, mitochondrial,Hydroxyacyl-coenzyme A dehydrogenase, mitochondrial,Alpha-aminoadipic semialdehyde dehydrogenase
map04971	Gastric acid secretion	0.400733	3	14	Over	A0A0S2Z3S5 P04899 D6R938	GNAS complex locus isoform 2 (Fragment),Guanine nucleotide-binding protein G(i) subunit alpha-2,Calcium/calmodulin-dependent protein kinase (CaM kinase) II delta, isoform CRA_e
map04261	Adrenergic signaling in cardiomyocytes	0.405544	5	30	Over	A0A0S2Z3S5 P04899 D9YZV5 D6R938 B7Z7C0	GNAS complex locus isoform 2 (Fragment),Guanine nucleotide-binding protein G(i) subunit alpha-2,Tropomyosin 1 (Alpha) isoform 4,Calcium/calmodulin-dependent protein kinase (CaM kinase) II delta, isoform CRA_e,Serine/threonine-protein phosphatase 2A 56 kDa regulatory subunit
map00603	Glycosphingolipid biosynthesis - globo and isoglobo series	0.409576	1	4	Over	A0A024R1Q5	Alpha-galactosidase
map00900	Terpenoid backbone biosynthesis	0.409576	1	4	Over	Q6FGV9	PMVK protein (Fragment)
map04215	Apoptosis - multiple species	0.409576	1	4	Over	A0A024RBT2	HCG1782202, isoform CRA_c
map04740	Olfactory transduction	0.409576	1	4	Over	D6R938	Calcium/calmodulin-dependent protein kinase (CaM kinase) II delta, isoform CRA_e
map04930	Type II diabetes mellitus	0.409576	1	4	Over	B4DG62	cDNA FLJ56506, highly similar to Hexokinase-1
map00051	Fructose and mannose metabolism	0.416476	3	15	Over	B4DG62 A0A140VJH7 P04075	cDNA FLJ56506, highly similar to Hexokinase-1,Testis tissue sperm-binding protein Li 84P,Fructose-bisphosphate aldolase A
map00310	Lysine degradation	0.416476	3	15	Over	A0A384MDW7 E9PF18 A0A1B0GTG2	Enoyl Coenzyme A hydratase, short chain, 1, mitochondrial,Hydroxyacyl-coenzyme A dehydrogenase, mitochondrial,Alpha-aminoadipic semialdehyde dehydrogenase
map04380	Osteoclast differentiation	0.416476	3	15	Over	B4DGI3 A0A384ME16 P63000	TNF receptor-associated factor,Epididymis secretory sperm binding protein (Fragment),Ras-related C3 botulinum toxin substrate 1
map04713	Circadian entrainment	0.416476	3	15	Over	A0A0S2Z3S5 P04899 D6R938	GNAS complex locus isoform 2 (Fragment),Guanine nucleotide-binding protein G(i) subunit alpha-2,Calcium/calmodulin-dependent protein kinase (CaM kinase) II delta, isoform CRA_e
map03050	Proteasome	0.429349	6	35	Over	X5D2R7 P28070 P43686 P49721 P28074 A0A024RA52	Proteasome subunit beta,Proteasome subunit beta type-4,26S proteasome regulatory subunit 6B,Proteasome subunit beta type-2,Proteasome subunit beta type-5,Proteasome subunit alpha type
map03013	RNA transport	0.454038	11	69	Over	P52948 X5D2F4 O14744 P49792 A6NJH9 Q13838 P05198 O75821 A0A0C4DG98 A0A494C1F2 A8KA19	Nuclear pore complex protein Nup98-Nup96,Cytoplasmic FMR1 interacting protein 1 isoform A (Fragment),Protein arginine N-methyltransferase 5,E3 SUMO-protein ligase RanBP2,Eukaryotic translation initiation factor 1A, Y-chromosomal,Spliceosome RNA helicase DDX39B,Eukaryotic translation initiation factor 2 subunit 1,Eukaryotic translation initiation factor 3 subunit G,THO complex subunit 2,Nuclear po…
map04066	HIF-1 signaling pathway	0.478417	3	18	Over	B3KVN0 B4DG62 D6R938	cDNA FLJ16785 fis, clone NT2RI2015342, highly similar to Solute carrier family 2, facilitated glucose transporter member 1,cDNA FLJ56506, highly similar to Hexokinase-1,Calcium/calmodulin-dependent protein kinase (CaM kinase) II delta, isoform CRA_e
map00565	Ether lipid metabolism	0.482579	1	5	Over	A0A024R0Q4	Phospholipase D family, member 3, isoform CRA_b
map04130	SNARE interactions in vesicular transport	0.482579	1	5	Over	Q15836	Vesicle-associated membrane protein 3
map04260	Cardiac muscle contraction	0.515494	4	23	Over	P14927 Q8HNR1 D9YZV5 P31930	Cytochrome b-c1 complex subunit 7,Cytochrome c oxidase subunit 2,Tropomyosin 1 (Alpha) isoform 4,Cytochrome b-c1 complex subunit 1, mitochondrial
map05167	Kaposi's sarcoma-associated herpesvirus infection	0.525769	4	24	Over	A0A2R8Y804 B4DGI3 P63000 Q9NT62	Catenin beta-1,TNF receptor-associated factor,Ras-related C3 botulinum toxin substrate 1,Ubiquitin-like-conjugating enzyme ATG3
map05225	Hepatocellular carcinoma	0.525769	4	24	Over	J3KMX2 A8HT81 A0A2R8Y804 A0A384ME16	SWI/SNF-related matrix-associated actin-dependent regulator of chromatin subfamily D member 2,Glutathione S-transferase (Fragment),Catenin beta-1,Epididymis secretory sperm binding protein (Fragment)
map04072	Phospholipase D signaling pathway	0.537794	4	25	Over	A0A0S2Z3S5 P11233 A8KAM8 A0A384ME16	GNAS complex locus isoform 2 (Fragment),Ras-related protein Ral-A,Platelet-derived growth factor receptor beta,Epididymis secretory sperm binding protein (Fragment)
map04110	Cell cycle	0.537794	4	25	Over	A0A384MR33 P63208 P25205 D0PNI1	Structural maintenance of chromosomes protein,S-phase kinase-associated protein 1,DNA replication licensing factor MCM3,Epididymis luminal protein 4
map04728	Dopaminergic synapse	0.537794	4	25	Over	A0A0S2Z3S5 P04899 D6R938 B7Z7C0	GNAS complex locus isoform 2 (Fragment),Guanine nucleotide-binding protein G(i) subunit alpha-2,Calcium/calmodulin-dependent protein kinase (CaM kinase) II delta, isoform CRA_e,Serine/threonine-protein phosphatase 2A 56 kDa regulatory subunit
map00053	Ascorbate and aldarate metabolism	0.546601	1	6	Over	A0A1B0GTG2	Alpha-aminoadipic semialdehyde dehydrogenase
map00790	Folate biosynthesis	0.546601	1	6	Over	P09417	Dihydropteridine reductase
map04080	Neuroactive ligand-receptor interaction	0.546601	1	6	Over	A1A508	PRSS3 protein
map04330	Notch signaling pathway	0.546601	1	6	Over	P56545	C-terminal-binding protein 2
map05144	Malaria	0.546601	1	6	Over	A6NMH8	Tetraspanin
map05218	Melanoma	0.546601	1	6	Over	A8KAM8	Platelet-derived growth factor receptor beta
map04062	Chemokine signaling pathway	0.551284	4	26	Over	P04899 A8KAH9 A0A384ME16 P63000	Guanine nucleotide-binding protein G(i) subunit alpha-2,RAP1A, member of RAS oncogene family,Epididymis secretory sperm binding protein (Fragment),Ras-related C3 botulinum toxin substrate 1
map05206	MicroRNAs in cancer	0.551284	4	26	Over	D9YZV5 P08670 A8KAM8 A0A384ME16	Tropomyosin 1 (Alpha) isoform 4,Vimentin,Platelet-derived growth factor receptor beta,Epididymis secretory sperm binding protein (Fragment)
map04510	Focal adhesion	0.565724	10	65	Over	P05556 A0A024R972 P07942 A0A2R8Y804 A8KAH9 P12110 A8KAM8 A0A384ME16 P63000 Q13177	Integrin beta-1,Laminin, gamma 1 (Formerly LAMB2), isoform CRA_a,Laminin subunit beta-1,Catenin beta-1,RAP1A, member of RAS oncogene family,Collagen alpha-2(VI) chain,Platelet-derived growth factor receptor beta,Epididymis secretory sperm binding protein (Fragment),Ras-related C3 botulinum toxin substrate 1,Serine/threonine-protein kinase PAK 2
map05034	Alcoholism	0.565971	4	27	Over	A0A0S2Z3S5 P04899 A0A024QZP6 A0A384ME16	GNAS complex locus isoform 2 (Fragment),Guanine nucleotide-binding protein G(i) subunit alpha-2,Core histone macro-H2A,Epididymis secretory sperm binding protein (Fragment)
map05165	Human papillomavirus infection	0.581951	9	58	Over	A0A0S2Z3S5 P05556 A0A024R972 P07942 A0A2R8Y804 P12110 A8KAM8 A0A384ME16 B7Z7C0	GNAS complex locus isoform 2 (Fragment),Integrin beta-1,Laminin, gamma 1 (Formerly LAMB2), isoform CRA_a,Laminin subunit beta-1,Catenin beta-1,Collagen alpha-2(VI) chain,Platelet-derived growth factor receptor beta,Epididymis secretory sperm binding protein (Fragment),Serine/threonine-protein phosphatase 2A 56 kDa regulatory subunit
map04670	Leukocyte transendothelial migration	0.582875	5	32	Over	P04899 P05556 A0A2R8Y804 A8KAH9 P63000	Guanine nucleotide-binding protein G(i) subunit alpha-2,Integrin beta-1,Catenin beta-1,RAP1A, member of RAS oncogene family,Ras-related C3 botulinum toxin substrate 1
map00230	Purine metabolism	0.590858	5	33	Over	A0A0A0MQR7 P36871 Q6NZX3 Q32Q12 C9J4M6	DNA-directed RNA polymerases I, II, and III subunit RPABC1,Phosphoglucomutase-1,5-nucleotidase, ecto (CD73),Nucleoside diphosphate kinase,DNA-directed RNA polymerase subunit beta
map00562	Inositol phosphate metabolism	0.602743	1	7	Over	A0A024R6G4	Aldehyde dehydrogenase 6 family, member A1, isoform CRA_b
map00760	Nicotinate and nicotinamide metabolism	0.602743	1	7	Over	Q6NZX3	5-nucleotidase, ecto (CD73)
map00830	Retinol metabolism	0.602743	1	7	Over	Q6FI45	S-(hydroxymethyl)glutathione dehydrogenase
map01040	Biosynthesis of unsaturated fatty acids	0.602743	1	7	Over	B3KM97	cDNA FLJ10554 fis, clone NT2RP2002385, highly similar to Synaptic glycoprotein SC2
map05216	Thyroid cancer	0.602743	1	7	Over	A0A2R8Y804	Catenin beta-1
map00010	Glycolysis / Gluconeogenesis	0.610199	5	35	Over	B4DG62 A0A1B0GTG2 P36871 Q6FI45 P04075	cDNA FLJ56506, highly similar to Hexokinase-1,Alpha-aminoadipic semialdehyde dehydrogenase,Phosphoglucomutase-1,S-(hydroxymethyl)glutathione dehydrogenase,Fructose-bisphosphate aldolase A
map04210	Apoptosis	0.610199	5	35	Over	A0A024RBT2 A0A384P5S9 B4DGI3 Q03252 P05198	HCG1782202, isoform CRA_c,Epididymis secretory sperm binding protein,TNF receptor-associated factor,Lamin-B2,Eukaryotic translation initiation factor 2 subunit 1
map04610	Complement and coagulation cascades	0.610199	5	35	Over	P02747 P02748 A0A0A0MSV6 P10643 P07360	Complement C1q subcomponent subunit C,Complement component C9,Complement C1q subcomponent subunit B (Fragment),Complement component C7,Complement component C8 gamma chain
map00561	Glycerolipid metabolism	0.635217	2	11	Over	A0A1B0GTG2 A0A140VJH7	Alpha-aminoadipic semialdehyde dehydrogenase,Testis tissue sperm-binding protein Li 84P
map00982	Drug metabolism - cytochrome P450	0.635217	2	11	Over	A8HT81 Q6FI45	Glutathione S-transferase (Fragment),S-(hydroxymethyl)glutathione dehydrogenase
map01521	EGFR tyrosine kinase inhibitor resistance	0.635217	2	11	Over	A8KAM8 A0A384ME16	Platelet-derived growth factor receptor beta,Epididymis secretory sperm binding protein (Fragment)
map05213	Endometrial cancer	0.635217	2	11	Over	A0A2R8Y804 A0A384ME16	Catenin beta-1,Epididymis secretory sperm binding protein (Fragment)
map05016	Huntington's disease	0.65081	11	75	Over	H7BYD0 Q6IB54 P14927 Q8HNR1 A0A0A0MQR7 O95139 P09496 V9HWG3 P31930 C9J4M6 O43678	NADH dehydrogenase [ubiquinone] 1 alpha subcomplex subunit 5 (Fragment),ATP synthase-coupling factor 6, mitochondrial,Cytochrome b-c1 complex subunit 7,Cytochrome c oxidase subunit 2,DNA-directed RNA polymerases I, II, and III subunit RPABC1,NADH dehydrogenase [ubiquinone] 1 beta subcomplex subunit 6,Clathrin light chain A,Epididymis secretory protein Li 45,Cytochrome b-c1 complex subunit 1, mito…
map00564	Glycerophospholipid metabolism	0.651219	2	12	Over	A0A024R0Q4 Q6P1A2	Phospholipase D family, member 3, isoform CRA_b,Lysophospholipid acyltransferase 5
map00980	Metabolism of xenobiotics by cytochrome P450	0.651219	2	12	Over	A8HT81 Q6FI45	Glutathione S-transferase (Fragment),S-(hydroxymethyl)glutathione dehydrogenase
map04720	Long-term potentiation	0.651219	2	12	Over	A8KAH9 D6R938	RAP1A, member of RAS oncogene family,Calcium/calmodulin-dependent protein kinase (CaM kinase) II delta, isoform CRA_e
map04925	Aldosterone synthesis and secretion	0.651219	2	12	Over	A0A0S2Z3S5 D6R938	GNAS complex locus isoform 2 (Fragment),Calcium/calmodulin-dependent protein kinase (CaM kinase) II delta, isoform CRA_e
map05204	Chemical carcinogenesis	0.651219	2	12	Over	A8HT81 Q6FI45	Glutathione S-transferase (Fragment),S-(hydroxymethyl)glutathione dehydrogenase
map05212	Pancreatic cancer	0.651219	2	12	Over	P11233 P63000	Ras-related protein Ral-A,Ras-related C3 botulinum toxin substrate 1
map05226	Gastric cancer	0.651219	2	12	Over	A0A2R8Y804 A0A384ME16	Catenin beta-1,Epididymis secretory sperm binding protein (Fragment)
map04660	T cell receptor signaling pathway	0.66887	2	13	Over	A0A384ME16 Q13177	Epididymis secretory sperm binding protein (Fragment),Serine/threonine-protein kinase PAK 2
map04730	Long-term depression	0.66887	2	13	Over	A0A0S2Z3S5 P04899	GNAS complex locus isoform 2 (Fragment),Guanine nucleotide-binding protein G(i) subunit alpha-2
map05220	Chronic myeloid leukemia	0.66887	2	13	Over	P56545 A0A384ME16	C-terminal-binding protein 2,Epididymis secretory sperm binding protein (Fragment)
map00052	Galactose metabolism	0.687519	2	14	Over	B4DG62 P36871	cDNA FLJ56506, highly similar to Hexokinase-1,Phosphoglucomutase-1
map04724	Glutamatergic synapse	0.687519	2	14	Over	A0A0S2Z3S5 P04899	GNAS complex locus isoform 2 (Fragment),Guanine nucleotide-binding protein G(i) subunit alpha-2
map04924	Renin secretion	0.687519	2	14	Over	A0A0S2Z3S5 P04899	GNAS complex locus isoform 2 (Fragment),Guanine nucleotide-binding protein G(i) subunit alpha-2
map04961	Endocrine and other factor-regulated calcium reabsorption	0.687519	2	14	Over	A0A0S2Z3S5 P09496	GNAS complex locus isoform 2 (Fragment),Clathrin light chain A
map03060	Protein export	0.706653	2	15	Over	E9PI68 Q9Y6A9	Signal peptidase complex subunit 2,Signal peptidase complex subunit 1
map04216	Ferroptosis	0.706653	2	15	Over	Q6P1A2 Q9ULC5	Lysophospholipid acyltransferase 5,Long-chain-fatty-acid--CoA ligase 5
map04514	Cell adhesion molecules (CAMs)	0.706653	2	15	Over	P05556 Q13740	Integrin beta-1,CD166 antigen
map04725	Cholinergic synapse	0.706653	2	15	Over	P04899 D6R938	Guanine nucleotide-binding protein G(i) subunit alpha-2,Calcium/calmodulin-dependent protein kinase (CaM kinase) II delta, isoform CRA_e
map04146	Peroxisome	0.720843	3	19	Over	A0A0S2Z4J1 Q9ULC5 Q6FGV9	Epididymis secretory sperm binding protein (Fragment),Long-chain-fatty-acid--CoA ligase 5,PMVK protein (Fragment)
map04922	Glucagon signaling pathway	0.746178	3	22	Over	B3KVN0 A0A0S2Z3S5 D6R938	cDNA FLJ16785 fis, clone NT2RI2015342, highly similar to Solute carrier family 2, facilitated glucose transporter member 1,GNAS complex locus isoform 2 (Fragment),Calcium/calmodulin-dependent protein kinase (CaM kinase) II delta, isoform CRA_e
map04974	Protein digestion and absorption	0.746178	3	22	Over	A1A508 Q05707 P12110	PRSS3 protein,Collagen alpha-1(XIV) chain,Collagen alpha-2(VI) chain
map05410	Hypertrophic cardiomyopathy (HCM)	0.746178	3	22	Over	P05556 D9YZV5 Q45VM6	Integrin beta-1,Tropomyosin 1 (Alpha) isoform 4,Mutant desmin
map04910	Insulin signaling pathway	0.756423	3	23	Over	B4DG62 A0A0U1RQF0 A0A384ME16	cDNA FLJ56506, highly similar to Hexokinase-1,Fatty acid synthase,Epididymis secretory sperm binding protein (Fragment)
map05414	Dilated cardiomyopathy (DCM)	0.769245	4	28	Over	A0A0S2Z3S5 P05556 D9YZV5 Q45VM6	GNAS complex locus isoform 2 (Fragment),Integrin beta-1,Tropomyosin 1 (Alpha) isoform 4,Mutant desmin
map04151	PI3K-Akt signaling pathway	0.773766	9	63	Over	P05556 A0A024R972 P07942 D0PNI1 P12110 A8KAM8 A0A384ME16 P63000 B7Z7C0	Integrin beta-1,Laminin, gamma 1 (Formerly LAMB2), isoform CRA_a,Laminin subunit beta-1,Epididymis luminal protein 4,Collagen alpha-2(VI) chain,Platelet-derived growth factor receptor beta,Epididymis secretory sperm binding protein (Fragment),Ras-related C3 botulinum toxin substrate 1,Serine/threonine-protein phosphatase 2A 56 kDa regulatory subunit
map04611	Platelet activation	0.808076	5	39	Over	A0A0S2Z3S5 P04899 P05556 A8KAH9 A0A193AUV8	GNAS complex locus isoform 2 (Fragment),Guanine nucleotide-binding protein G(i) subunit alpha-2,Integrin beta-1,RAP1A, member of RAS oncogene family,Platelet membrane glycoprotein Ib-alpha
map05146	Amoebiasis	0.808076	5	39	Over	A0A0S2Z3S5 A0A024R972 P07942 P02748 P07360	GNAS complex locus isoform 2 (Fragment),Laminin, gamma 1 (Formerly LAMB2), isoform CRA_a,Laminin subunit beta-1,Complement component C9,Complement component C8 gamma chain
map01100	Metabolic pathways	0.896951	40	315	Over	H7BYD0 A0A024R0Q4 Q6IB54 A0A024R6G4 A0A0S2Z4J1 P14927 A0A384MDW7 Q8HNR1 E9PF18 B4DJV2 B2RDE0 P52209 A0A0A0MQR7 O95139 E9PEC3 B4DUC8 B4DG62 P55084 V9HWI1 A0A1B0GTG2 P09417 P31937 O15269 P15144 V9HWH2 Q2Q9H2 V9HWB7 Q9ULC5 P36871 A0A0U1RQF0 Q6NZX3 Q32Q12 Q6FI45 P31930 C9J4M6 A0A024RC48 A0A140VJH7 P04075 O43678 Q6FGV9	NADH dehydrogenase [ubiquinone] 1 alpha subcomplex subunit 5 (Fragment),Phospholipase D family, member 3, isoform CRA_b,ATP synthase-coupling factor 6, mitochondrial,Aldehyde dehydrogenase 6 family, member A1, isoform CRA_b,Epididymis secretory sperm binding protein (Fragment),Cytochrome b-c1 complex subunit 7,Enoyl Coenzyme A hydratase, short chain, 1, mitochondrial,Cytochrome c oxidase subunit …
map05169	Epstein-Barr virus infection	1	8	61	Over	P43686 A0A0A0MQR7 B4DGI3 P08670 D0PNI1 C9J4M6 A0A494C1F2 P46734	26S proteasome regulatory subunit 6B,DNA-directed RNA polymerases I, II, and III subunit RPABC1,TNF receptor-associated factor,Vimentin,Epididymis luminal protein 4,DNA-directed RNA polymerase subunit beta,Nuclear pore complex protein Nup214,Dual specificity mitogen-activated protein kinase kinase 3
map04144	Endocytosis	1	9	72	Over	Q96QK1 P09496 P29590 Q6FGM0 Q59GU6 A0A024R7I3 Q13636 F5H442 A0A024RAI5	Vacuolar protein sorting-associated protein 35,Clathrin light chain A,Protein PML,SH3-domain GRB2-like 1,Sorting nexin 1 isoform a variant (Fragment),RAB8A, member RAS oncogene family, isoform CRA_a,Ras-related protein Rab-31,Tumor susceptibility gene 101 protein,Bridging integrator 1, isoform CRA_a
map05012	Parkinson's disease	1	8	64	Over	H7BYD0 Q6IB54 P14927 Q8HNR1 P04899 O95139 P31930 O43678	NADH dehydrogenase [ubiquinone] 1 alpha subcomplex subunit 5 (Fragment),ATP synthase-coupling factor 6, mitochondrial,Cytochrome b-c1 complex subunit 7,Cytochrome c oxidase subunit 2,Guanine nucleotide-binding protein G(i) subunit alpha-2,NADH dehydrogenase [ubiquinone] 1 beta subcomplex subunit 6,Cytochrome b-c1 complex subunit 1, mitochondrial,NADH dehydrogenase [ubiquinone] 1 alpha subcomplex …
map05166	HTLV-I infection	1	4	32	Over	B3KVN0 P27824 A0A2R8Y804 A8KAM8	cDNA FLJ16785 fis, clone NT2RI2015342, highly similar to Solute carrier family 2, facilitated glucose transporter member 1,Calnexin,Catenin beta-1,Platelet-derived growth factor receptor beta
map00340	Histidine metabolism	1	1	8	Over	A0A1B0GTG2	Alpha-aminoadipic semialdehyde dehydrogenase
map00600	Sphingolipid metabolism	1	1	8	Over	O15269	Serine palmitoyltransferase 1
map00860	Porphyrin and chlorophyll metabolism	1	1	8	Over	V9HWI1	Epididymis secretory protein Li 10
map04350	TGF-beta signaling pathway	1	1	8	Over	P63208	S-phase kinase-associated protein 1
map04650	Natural killer cell mediated cytotoxicity	1	2	16	Over	A0A384ME16 P63000	Epididymis secretory sperm binding protein (Fragment),Ras-related C3 botulinum toxin substrate 1
map04726	Serotonergic synapse	1	2	16	Over	A0A0S2Z3S5 P04899	GNAS complex locus isoform 2 (Fragment),Guanine nucleotide-binding protein G(i) subunit alpha-2
map04915	Estrogen signaling pathway	1	3	24	Over	A0A0S2Z3S5 P04899 A0A384ME16	GNAS complex locus isoform 2 (Fragment),Guanine nucleotide-binding protein G(i) subunit alpha-2,Epididymis secretory sperm binding protein (Fragment)
map04917	Prolactin signaling pathway	1	1	8	Over	A0A384ME16	Epididymis secretory sperm binding protein (Fragment)
map05168	Herpes simplex infection	1	5	40	Over	J3KP15 P63208 P29590 B4DGI3 P05198	Serine/arginine-rich-splicing factor 2 (Fragment),S-phase kinase-associated protein 1,Protein PML,TNF receptor-associated factor,Eukaryotic translation initiation factor 2 subunit 1
